# Supplementary material for: Development of artificial neural network models to predict the PAMPA effective permeability of new, orally administered drugs active against the coronavirus SARS-CoV-2
Source: Netw Model Anal Health Inform Bioinform. 2023 Feb 6;12(1):16. doi: 10.1007/s13721-023-00410-9 (PMC9901841; doi:10.1007/s13721-023-00410-9)
Supplement: Supplementary file 1 — Supplementary file1 (XLSX 1056 kb) [file 13721_2023_410_MOESM1_ESM.xlsx]

## Sheet: Table of contents
Title
Development of Neural Network Models to Predict the PAMPA Effective Permeability of New, Orally Administered Drugs Active Against the Coronavirus SARS-CoV-2.
C. Gousiadou, H. Sarimveis, P. Doganis
Table of contents
S1.1	Dataset of 190 + 2 molecules [Chi et al, Int. J. Mol. Sci. 2019, 20, 3170] used for model development and validation. The experimental (observed) LogPe values at pH 7.4 are depicted, along with the LogPe values predicted
	by the base models NN1 & NN2 as well as the ensemble model EnsembleNN. Molecules with IDs 1-174 were used to train and evaluate the models (NN1, NN2 & EnsembleNN), whilst molecules with IDs 175-190
	were initially partitioned and set aside to be used for the external validation of all models (Table 2 in manuscript).
S1.2	Dataset of 190 molecules with 232 descriptors, before feature selection by Recursive Feature Elimination with Random Forest
S1.3	Train, Test & External validation datasets used for modelling the Effective Membrane Permeability coefficient LogPe. The datasets contain the 61 descriptors selected through the Recursive Feature Elimination process (see S1.5).
	Normalization of the descriptors' values (range 0, 1) was based on the Train set and the same parameters were used to normalize the Test & External Validation sets.
S1.4	Performance statistics "Rsquared" averaged across all folds and repeats of cross-validation for the models built on cross-validation training subsets (Table 1 ) and applied to
	the corresponding validation fold. In the table below, "Rsquared" - depicted here as R2_cv - has been calculated as per Alexander et al. [J.Chem. Inf. Model. 2015, 55, 1316-1322]
	according to equation (1) in the "Model Performance Statistics" section of the manuscript.
S1.5	(A). Descriptor selection by Recursive Feature Elimination (RFE) with Random Forest on the training set (141 molecules):
	The best performance based on the Root-Mean Square-Error (RMSEcv) corresponded to a subset of 61 descriptor variables
	ranked according to their significance in predicting the Effective Permeability (logPe) values.
	(B). Overall Variable Importance evaluation by the models NN1 & NN2 used to predict Effective Permeability (logPe)
	The 20 most important variables (out of the 61 listed above) are shown.
S1.6	Dataset containing 4520 molecules submitted at PostEra along with the Predictions on the Effective Permeability (LogPe) of the molecules at pH 7.4
	performed by the ensemble model EnsembleNN
S1.7	Dataset containing 1561 molecules, with recorded activity data against Mpro, submitted at PostEra along with the predictions on the Effective Permeability (logPe) of the molecules at pH 7.4
	performed by the ensemble model EnsembleNN
S1.8	Noisy Data: Evaluation of the generalization performance of the EnsembleNN model as noise rises in the training data

## Sheet: S1.1
Α.-Dataset of 190 molecules [Chi et al, Int. J. Mol. Sci. 2019, 20, 3170] used for model development and validation. The experimental (observed) LogPe values at pH 7.4 are depicted, along with the LogPe values predicted
by the base models NN1 & NN2 as well as the ensemble model EnsembleNN. Molecules with IDs 1-174 were used to train and evaluate the models (NN1, NN2 & EnsembleNN), whilst molecules with IDs 175-190
were initially partitioned and set aside to be used for the external validation of all models (Table 2 in manuscript). The 3 datasets are availale in Supporting Information S1.3.						Predicted LogPe
ID	Molecules	Smiles	CAS	Ref.	Obs. Log Pe pH 7.4	NN1	NN2	EnsembleNN
1	Acitretin	O(C)c1cc(C)c(/C=C\C(=C/C=C\C(=C/C(O)=O)C)C)c(c1C)C	55079-83-9	Oja & Maran 2018	-5.24	-5.23223	-5.23106	-5.17842
2	Acyclovir	O(CCO)Cn1cnc2c(=O)nc([nH]c12)N	59277-89-3	Oja & Maran 2016, Oja & Maran 2018	-7.92	-7.91778	-7.92398	-7.84448
3	Albuterol	OC(c1ccc(O)c(c1)CO)CNC(C)(C)C	18559-94-9	Oja & Maran 2016	-6.43	-6.41408	-6.41662	-6.42134
4	Allopurinol	O=c1c2c([nH][nH]c2)[nH]cn1	315-30-0	Oja & Maran 2018	-6.87	-8.2978	-7.94794	-7.98724
5	Ambroxol	Brc1c(N)c(CNC2CCC(O)CC2)cc(c1)Br	18683-91-5	Oja & Maran 2018	-4.56	-5.34513	-5.82376	-5.5325
6	Aminophenazone	O=c1n(c2ccccc2)n(C)c(c1N(C)C)C	58-15-1	Oja & Maran 2018	-4.95	-4.55085	-5.56234	-5.01398
7	Amitriptyline	N(CC\C=C1/c2ccccc2CCc2c1cccc2)(C)C	50-48-6	Oja & Maran 2018	-4.91	-4.28674	-5.30224	-4.77774
8	Amoxapine	Clc1cc2C(=Nc3ccccc3Oc2cc1)N1CCNCC1	14028-44-5	Oja & Maran 2018	-4.55	-4.53289	-4.54562	-4.55978
9	Amoxicillin	S1C2C(NC(=O)C(N)c3ccc(O)cc3)C(N2C(C(=O)O)C1(C)C)=O	26787-78-0	Oja & Maran 2016	-6.27	-6.2861	-6.25515	-6.26488
10	Ampicillin	S1C2C(NC(=O)C(N)c3ccccc3)C(N2C(C1(C)C)C(=O)O)=O	69-53-4	Oja & Maran 2016	-6.05	-6.03961	-6.04468	-6.01745
11	Antipyrine	O=c1cc(C)n(n1c1ccccc1)C	60-80-0	Oja & Maran 2015	-5.95	-5.94109	-5.9286	-5.90208
12	Astemizole	Fc1ccc(cc1)Cn1c(nc2ccccc12)NC1CCN(CCc2ccc(OC)cc2)CC1	68844-77-9	Oja & Maran 2018	-4.52	-4.51468	-4.53121	-4.54663
13	Azelastine	Clc1ccc(Cc2c3ccccc3c(n(n2)C2CCN(C)CCC2)=O)cc1	58581-89-8	Oja & Maran 2018	-4.5	-4.51669	-4.51335	-4.54018
14	Beclomethasone dipropionate	ClC12C(CC3(C(OC(CC)=O)(C(COC(=O)CC)=O)C(CC3C2CCC2=CC(=O)C=CC12C)C)C)O	5534-09-8	Oja & Maran 2016, Oja & Maran 2018	-5.51	-5.5126	-5.51922	-5.4621
15	Benzbromarone	Brc1cc(C(=O)c2c(CC)oc3c2cccc3)cc(c1O)Br	3562-84-3	Oja & Maran 2018	-4.44	-4.45047	-4.43969	-4.48461
16	Benzoic Acid	OC(=O)c1ccccc1	65-85-0	Oja & Maran 2018	-6.57	-6.57923	-6.56474	-6.58985
17	Betahistine	N(C)CCc1ccccn1	5638-76-6	Oja & Maran 2018	-6.77	-6.74703	-6.73027	-6.76661
18	Betaxolol	O(CC1CC1)CCc1ccc(OCC(O)CNC(C)C)cc1	63659-18-7	Oja & Maran 2018	-5.31	-5.31429	-5.29625	-5.25044
19	Bicalutamide	S(=O)(=O)(c1ccc(cc1)F)CC(C(=O)Nc1ccc(C#N)c(c1)C(F)(F)F)(O)C	90357-06-5	Oja & Maran 2018	-5.11	-5.09314	-5.09796	-5.04815
20	Bisacodyl	O(C(=O)C)c1ccc(C(c2ncccc2)c2ccc(OC(C)=O)cc2)cc1	603-50-9	Oja & Maran 2018	-4.45	-4.31607	-3.75882	-4.18404
21	Bisoprolol	O(CC(CNC(C)C)O)c1ccc(COCCOC(C)C)cc1	66722-44-9	Oja & Maran 2018	-6.3	-6.29018	-6.27995	-6.28044
22	Budesonide	O1C(CCC)OC2C1(C(CO)=O)C1(CC(O)C3C4(C=CC(=O)C=C4CCC3C1C2)C)C	51333-22-3	Oja & Maran 2018	-4.91	-4.89745	-4.9152	-4.87377
23	Caffeine	O=c1n(C)c(n(c2ncn(c12)C)C)=O	58-08-2	Oja & Maran 2016, Oja & Maran 2018	-5.58	-5.57317	-5.5841	-5.52653
24	Carbadox	O[n]1c2ccccc2[n](cc1CNNC(OC)=O)O	6804-07-5	Oja & Maran 2016, Oja & Maran 2018	-7.3	-7.33267	-7.30488	-7.34441
25	Carbamazepine	N1(C(N)=O)c2c(C=Cc3ccccc13)cccc2	298-46-4	Oja & Maran 2016, Oja & Maran 2018	-5.15	-5.15355	-5.14583	-5.09948
26	Carvedilol	O(c1c2c3ccccc3[nH]c2ccc1)CC(CNCCOc1ccccc1OC)O	72956-09-3	Oja & Maran 2018	-5.1	-5.10529	-5.07628	-5.04359
27	Cefadroxil	S1CC(C)=C(N2C1C(NC(=O)C(N)c1ccc(O)cc1)C2=O)C(=O)O	50370-12-2	Oja & Maran 2016, Oja & Maran 2018	-7.06	-7.05433	-7.10384	-7.11394
28	Cefazolin	N12C(C(NC(=O)Cn3cnnn3)C1=O)SCC(=C2C(=O)O)CSc1sc(C)nn1	25953-19-9	Oja & Maran 2016	-7.1	-7.09805	-7.11577	-7.14163
29	Ceftriaxone	S1CC(CSc2nc(=O)c(=O)[nH]n2C)=C(N2C1C(NC(=O)C(c1csc(n1)N)NOC)C2=O)C(O)=O	73384-59-5	Oja & Maran 2016	-7.98	-7.97998	-8.00672	-7.89608
30	Cephalexin	S1CC(C)=C(C(O)=O)N2C(=O)C(NC(C(N)c3ccccc3)=O)C12	15686-71-2	Oja & Maran 2016	-6.14	-6.92526	-6.57008	-6.77862
31	Chloramphenicol	ClC(Cl)C(=O)NC(CO)C(c1ccc([N](=O)O)cc1)O	56-75-7	Oja & Maran 2018	-6.98	-6.98613	-6.96839	-7.01277
32	Chloroquine	Clc1ccc2c(NC(C)CCCN(CC)CC)ccnc2c1	54-05-7	Oja & Maran 2018	-6.19	-6.18463	-6.2023	-6.18106
33	Chlorphenamine	Clc1ccc(C(CCN(C)C)c2ncccc2)cc1	132-22-9	Oja & Maran 2018	-4.75	-4.65718	-4.70824	-4.67863
34	Chlorpromazine	Clc1ccc2c(c1)N(c1ccccc1S2)CCCN(C)C	50-53-3	Oja & Maran 2018	-4.92	-5.137	-4.9342	-4.99153
35	Chlortetracycline	Clc1c2C(C)(C3C(C(=O)C4(O)C(C3)C(N(C)C)C(C(=C4O)C(N)=O)=O)C(O)c2c(O)cc1)O	57-62-5	Oja & Maran 2016	-6.96	-6.95972	-6.94072	-6.9854
36	Cinoxacin	O1c2cc3n(CC)nc(C(=O)O)c(c3cc2OC1)=O	28657-80-9	Oja & Maran 2018	-7.5	-6.8471	-7.5358	-7.21753
37	Ciprofloxacin	Fc1c(N2CCNCC2)cc2n(C3CC3)cc(C(=O)O)c(c2c1)=O	85721-33-1	Oja & Maran 2016, Oja & Maran 2018	-7.32	-7.33344	-7.35624	-7.36798
38	Citalopram	Fc1ccc(C2(c3ccc(C#N)cc3CO2)CCCN(C)C)cc1	59729-33-8	Oja & Maran 2018	-4.43	-4.47431	-4.45959	-4.50183
39	Clomipramine	Clc1cc2N(c3ccccc3CCc2cc1)CCCN(C)C	303-49-1	Oja & Maran 2018	-5.4	-4.98337	-4.57444	-4.7597
40	Clonidine	c1cc(Cl)c(NC2NCCN2)c(Cl)c1	4205-90-7	Oja & Maran 2018	-5.83	-5.82994	-5.8488	-5.80004
41	Clozapine	C1(=Nc2c(Nc3ccccc13)ccc(c2)Cl)N1CCN(C)CC1	5786-21-0	Oja & Maran 2018	-4.33	-4.36473	-4.33526	-4.41106
42	Cromolyn	O(CC(COc1cccc2oc(C(O)=O)cc(c12)=O)O)c1c2c(=O)cc(C(=O)O)oc2ccc1	16110-51-3	Oja & Maran 2018	-7.93	-7.91825	-7.94293	-7.85136
43	Danofloxacin	Fc1c(N2C3CC(C2)N(C3)C)cc2n(C3CC3)cc(C(=O)O)c(c2c1)=O	112398-08-0	Oja & Maran 2016, Oja & Maran 2018	-7.31	-7.29361	-7.25312	-7.30216
44	Dapsone	S(=O)(c1ccc(N)cc1)(c1ccc(N)cc1)=O	80-08-0	Oja & Maran 2015	-7.06	-7.03169	-7.08959	-7.0956
45	Desipramine	c12ccccc2CCc2c(cccc2)N1CCCNC	50-47-5	Oja & Maran 2018	-4.56	-4.65974	-4.8934	-4.75967
46	Dexamethasone	FC12C(CC3(C(O)(C(CO)=O)C(C)CC3C2CCC2=CC(=O)C=CC12C)C)O	50-02-2	Oja & Maran 2016, Oja & Maran 2018	-7.15	-7.35125	-7.49464	-7.4377
47	Diclofenac	Clc1cccc(c1Nc1c(CC(O)=O)cccc1)Cl	15307-86-5	Oja & Maran 2018	-5.86	-5.85123	-5.8502	-5.81215
48	Dicloxacillin	Clc1cccc(c1c1noc(C)c1C(NC1C2SC(C)(C)C(N2C1=O)C(O)=O)=O)Cl	3116-76-5	Oja & Maran 2018	-6.62	-6.62471	-6.63962	-6.65381
49	Difloxacin	Fc1cc2c(=O)c(C(O)=O)cn(c2cc1N1CCN(C)CC1)c1ccc(F)cc1	98106-17-3	Oja & Maran 2015	-6.03	-6.03766	-6.07239	-6.03125
50	Diflunisal	Fc1c(ccc(F)c1)c1ccc(O)c(c1)C(=O)O	22494-42-4	Oja & Maran 2018	-6.92	-6.91832	-6.90904	-6.94808
51	Dihydroergotamine	O1C(C)(C(=O)N2C(Cc3ccccc3)C(=O)N3C(C12O)CCC3)NC(C1CN(C)C2Cc3c[nH]c4c3c(C2C1)ccc4)=O	511-12-6	Oja & Maran 2018	-6.08	-6.08724	-6.09328	-6.0694
52	Diltiazem	S1c2ccccc2N(CCN(C)C)C(C(C1c1ccc(OC)cc1)OC(=O)C)=O	42399-41-7	Oja & Maran 2018	-4.63	-4.66105	-4.63715	-4.6501
53	Dimethindene	N(C)(CCC=1Cc2ccccc2C1C(c1ccccn1)C)C	5636-83-9	Oja & Maran 2018	-4.71	-4.75533	-4.74574	-4.73637
54	Disopyramide	O=C(C(CCN(C(C)C)C(C)C)(c1ccccn1)c1ccccc1)N	3737-09-5	Oja & Maran 2018	-6.24	-6.23872	-6.26381	-6.24366
55	Dolasetron	O(C(c1c[nH]c2ccccc12)=O)C1CC2N3CC(=O)C(C2)CC3C1	115956-12-2	Oja & Maran 2018	-5.75	-5.74184	-5.76722	-5.71014
56	Domperidone	Clc1ccc2n(C3CCN(CCCn4c5ccccc5[nH]c4=O)CC3)c([nH]c2c1)=O	57808-66-9	Oja & Maran 2018	-5.58	-5.12346	-5.40127	-5.20878
57	Doxazosin	O1C(COc2ccccc12)C(=O)N1CCN(CC1)c1nc2cc(OC)c(OC)cc2c(n1)N	74191-85-8	Oja & Maran 2018	-5.34	-5.32161	-5.32099	-5.2663
58	Doxepin	C1(=C/CCN(C)C)/c2ccccc2OCc2c1cccc2	1668-19-5	Oja & Maran 2018	-4.41	-4.41852	-4.8889	-4.65565
59	Doxycycline	OC1C2C(C(=O)C3(O)C(O)=C(C(N)=O)C(C(C13)N(C)C)=O)C(O)c1c(O)cccc1C2C	564-25-0	Oja & Maran 2016	-7.32	-7.30737	-7.31352	-7.33635
60	Enoxacin	Fc1c(N2CCNCC2)nc2n(CC)cc(c(c2c1)=O)C(=O)O	74011-58-8	Oja & Maran 2016, Oja & Maran 2018	-7.56	-8.06558	-7.74944	-7.83775
61	Enrofloxacin	Fc1c(N2CCN(CC)CC2)cc2n(C3CC3)cc(C(=O)O)c(c2c1)=O	93106-60-6	Oja & Maran 2015	-6.78	-6.75913	-6.85423	-6.83688
62	Ethinyl Estradiol	OC1(C2(C)CCC3C(C2CC1)CCc1cc(O)ccc31)C#C	57-63-6	Oja & Maran 2018	-4.41	-4.35624	-4.41404	-4.43828
63	Etoricoxib	Clc1cc(c2ccc(S(C)(=O)=O)cc2)c(c2ccc(C)nc2)nc1	202409-33-4	Oja & Maran 2018	-4.5	-4.49762	-4.49944	-4.527
64	Famotidine	S(Cc1csc(n1)/N=C(\N)N)CC\C(=N\S(=O)(N)=O)N	76824-35-6	Oja & Maran 2016, Oja & Maran 2018	-8.53	-7.66648	-7.51677	-7.58727
65	Fenoterol	OC(CNC(C)Cc1ccc(O)cc1)c1cc(O)cc(O)c1	13392-18-2	Oja & Maran 2016, Oja & Maran 2018	-6.84	-7.14931	-7.40592	-7.30332
66	Fluconazole	Fc1cc(F)ccc1C(Cn1cncn1)(Cn1ncnc1)O	86386-73-4	Oja & Maran 2018	-6.42	-6.41743	-6.39733	-6.41286
67	Flumequine	Fc1cc2CCC(n3cc(C(=O)O)c(c(c23)c1)=O)C	42835-25-6	Oja & Maran 2018	-6.01	-5.99743	-5.99892	-5.97008
68	Fluorescein	O1C2(c3ccccc3C1=O)c1c(cc(O)cc1)Oc1cc(O)ccc21	2321-07-5	Oja & Maran 2018	-7.14	-7.14089	-7.14252	-7.17579
69	Flutamide	FC(F)(c1cc(ccc1[N](=O)O)NC(=O)C(C)C)F	13311-84-7	Oja & Maran 2016, Oja & Maran 2018	-4.13	-4.13553	-4.14455	-4.25731
70	Fluvoxamine	FC(F)(c1ccc(C(CCCCOC)NOCCN)cc1)F	54739-18-3	Oja & Maran 2018	-4.89	-4.88255	-4.88808	-4.85488
71	Furosemide	Clc1cc(NCc2ccco2)c(C(=O)O)cc1S(=O)(=O)N	54-31-9	Oja & Maran 2018	-7.24	-7.26457	-7.28677	-7.30373
72	Gemfibrozil	O(CCCC(C)(C)C(=O)O)c1c(C)ccc(c1)C	25812-30-0	Oja & Maran 2018	-4.46	-4.45821	-4.4504	-4.49188
73	Guanabenz	C1=CC(=C(C(=C1)Cl)C=NN=C(N)N)Cl	5051-62-7	Oja & Maran 2018	-6.35	-6.3698	-6.34881	-6.36089
74	Haloperidol	Clc1ccc(cc1)C1(CCN(CCCC(=O)c2ccc(F)cc2)CC1)O	52-86-8	Oja & Maran 2018	-4.49	-4.46812	-4.48946	-4.51134
75	Hydralazine	N(N)c1c2c(cccc2)cnn1	86-54-4	Oja & Maran 2018	-6.01	-6.0084	-6.0054	-5.97949
76	Hydrochlorothiazide	Clc1c(S(=O)(=O)N)cc2c(NCNS2(=O)=O)c1	58-93-5	Oja & Maran 2018	-8.51	-8.53292	-8.51108	-8.21723
77	Hydroxychloroquine	Clc1ccc2c(NC(C)CCCN(CCO)CC)ccnc2c1	118-42-3	Oja & Maran 2018	-7.52	-7.50175	-7.50749	-7.51121
78	Imipramine	c12ccccc2CCc2c(cccc2)N1CCCN(C)C	50-49-7	Oja & Maran 2018	-4.59	-4.65795	-4.6865	-4.66971
79	Indomethacin	Clc1ccc(C(n2c3ccc(OC)cc3c(CC(=O)O)c2C)=O)cc1	53-86-1	Oja & Maran 2018	-6.2	-6.19128	-6.18847	-6.17725
80	Irbesartan	O=C1N(Cc2ccc(cc2)c2ccccc2c2nn[nH]n2)C(CCCC)=NC21CCCC2	138402-11-6	Oja & Maran 2018	-7.03	-7.04997	-7.01582	-7.0688
81	Isoniazid	O=C(c1ccncc1)NN	54-85-3	Oja & Maran 2016, Oja & Maran 2018	-6.73	-6.74663	-6.72956	-6.76603
82	Ketoconazole	c1(ccc(C2(OC(COc3ccc(N4CCN(C(=O)C)CC4)cc3)CO2)Cn2ccnc2)c(c1)Cl)Cl	65277-42-1	Oja & Maran 2018	-5	-4.99	-4.99854	-4.9538
83	Ketoprofen	OC(=O)C(c1cccc(C(c2ccccc2)=O)c1)C	22071-15-4	Oja & Maran 2018	-6.78	-6.05265	-6.59291	-6.31865
84	Ketotifen	s1ccc2/C(=C3/CCN(CC3)C)c3ccccc3CC(c12)=O	34580-13-7	Oja & Maran 2018	-4.49	-4.52834	-4.48513	-4.5334
85	Labetalol	OC(CNC(CCc1ccccc1)C)c1cc(C(N)=O)c(O)cc1	36894-69-6	Oja & Maran 2016, Oja & Maran 2018	-6.9	-6.66219	-5.90695	-6.28338
86	Lamotrigine	Clc1c(cccc1Cl)c1nnc(N)nc1N	84057-84-1	Oja & Maran 2018	-6.69	-6.69892	-6.67598	-6.7127
87	Lidocaine	O=C(Nc1c(cccc1C)C)CN(CC)CC	137-58-6	Oja & Maran 2018	-4.15	-4.15731	-4.15092	-4.2672
88	Linezolid	Fc1cc(N2CC(OC2=O)CNC(=O)C)ccc1N1CCOCC1	165800-03-3	Oja & Maran 2018	-7.11	-7.12094	-7.087	-7.13921
89	Lomefloxacin	Fc1c2n(CC)cc(C(O)=O)c(c2cc(c1N1CCNC(C1)C)F)=O	98079-51-7	Oja & Maran 2016, Oja & Maran 2018	-7.34	-7.37266	-7.34649	-7.38197
90	Losartan	Clc1nc(n(c1CO)Cc1ccc(c2c(cccc2)c2n[nH]nn2)cc1)CCCC	114798-26-4	Oja & Maran 2016	-6.1	-6.10403	-6.12389	-6.09497
91	Marbofloxacin	Fc1c(c2OCN(n3cc(C(=O)O)c(c(c23)c1)=O)C)N1CCN(C)CC1	115550-35-1	Oja & Maran 2016, Oja & Maran 2018	-7.35	-7.41676	-7.33419	-7.39702
92	Mazipredone	OC1(CCC2C1(CC(C1C2CCC2=CC(=O)C=CC12C)O)C)C(CN1CCN(CC1)C)=O	13085-08-0	Oja & Maran 2018	-6.97	-6.99223	-6.98124	-7.02228
93	Meloxicam	S1(=O)(c2c(C(O)=C(C(=O)Nc3sc(C)cn3)N1C)cccc2)=O	71125-38-7	Oja & Maran 2016	-6.44	-6.44616	-6.4402	-6.45143
94	Methylaminopterin	OC(=O)C(NC(c1ccc(N(Cc2cnc3nc(N)nc(c3n2)N)C)cc1)=O)CCC(O)=O	60388-53-6	Oja & Maran 2016	-7.74	-7.74384	-7.72965	-7.70463
95	Methyldopa	OC(=O)C(Cc1cc(O)c(cc1)O)(N)C	555-30-6	Oja & Maran 2016	-7.69	-7.69401	-7.67033	-7.66092
96	Methylprednisolone	OC1(CCC2C1(CC(C1C2CC(C)C2=CC(=O)C=CC12C)O)C)C(CO)=O	83-43-2	Oja & Maran 2016, Oja & Maran 2018	-6.99	-6.98465	-6.98505	-7.02028
97	Metoclopramide	Clc1c(N)cc(c(c1)C(=O)NCCN(CC)CC)OC	364-62-5	Oja & Maran 2018	-6.55	-6.55473	-6.51901	-6.55238
98	Metoprolol	O(c1ccc(CCOC)cc1)CC(O)CNC(C)C	51384-51-1	Oja & Maran 2018	-6.29	-6.43247	-5.32827	-5.84598
99	Metronidazole	OCCn1c(cnc1C)[N](=O)O	443-48-1	Oja & Maran 2018	-7	-6.97979	-7.00387	-7.02711
100	Metyrapone	O=C(c1cnccc1)C(C)(c1cccnc1)C	54-36-4	Oja & Maran 2018	-4.44	-4.4055	-4.43331	-4.46469
101	Midazolam	Clc1cc2C(=NCc3cnc(n3c2cc1)C)c1c(F)cccc1	59467-70-8	Oja & Maran 2018	-4.57	-4.56184	-4.55791	-4.57647
102	Nafcillin	S1C2C(C(=O)N2C(C(=O)O)C1(C)C)NC(=O)c1c2ccccc2ccc1OCC	147-52-4	Oja & Maran 2018	-7.03	-6.94541	-7.07801	-7.04614
103	Naloxone	O1C2C34CCN(CC=C)C(C4(O)CCC2=O)Cc2c3c1c(O)cc2	465-65-6	Oja & Maran 2016, Oja & Maran 2018	-5.33	-5.85695	-5.45073	-5.60477
104	Naproxen	O(C)c1cc2ccc(cc2cc1)C(C(O)=O)C	22204-53-1	Oja & Maran 2018	-6.47	-6.49931	-6.51616	-6.52078
105	Naratriptan	S(=O)(=O)(CCc1cc2c(C3CCN(C)CC3)c[nH]c2cc1)NC	121679-13-8	Oja & Maran 2016, Oja & Maran 2018	-6.77	-6.76711	-6.68922	-6.75604
106	Nevirapine	O=c1c2cccnc2n(c2nccc(C)c2[nH]1)C1CC1	129618-40-2	Oja & Maran 2018	-4.95	-4.95589	-4.94134	-4.91195
107	Niacin	O=C(c1cnccc1)N	59-67-6	Oja & Maran 2016	-6.72	-6.71588	-6.70928	-6.73911
108	Niacinamide	OC(c1cnccc1)=O	98-92-0	Oja & Maran 2018	-6.53	-6.52582	-6.50952	-6.53165
109	Nicotine	n1cc(C2N(CCC2)C)ccc1	54-11-5	Oja & Maran 2018	-4.79	-4.84199	-4.82936	-4.81068
110	Norfloxacin	Fc1cc2c(=O)c(C(=O)O)cn(c2cc1N1CCNCC1)CC	70458-96-7	Oja & Maran 2016, Oja & Maran 2018	-7.99	-7.9143	-7.80492	-7.80032
111	Ofloxacin	Fc1c(c2OCC(n3cc(C(=O)O)c(c(c23)c1)=O)C)N1CCN(C)CC1	82419-36-1	Oja & Maran 2016, Oja & Maran 2018	-7.47	-7.2239	-7.03401	-7.16511
112	Omeprazole	O(C)c1c(cnc(C[S](c2nc3ccc(OC)cc3[nH]2)O)c1C)C	73590-58-6	Oja & Maran 2018	-5.59	-5.57627	-5.53256	-5.50158
113	Ondansetron	O=C1c2c(n(C)c3ccccc23)CCC1Cn1ccnc1C	99614-02-5	Oja & Maran 2018	-5.86	-5.85655	-5.88055	-5.83111
114	Orbifloxacin	Fc1c(c(F)c(F)c2c(=O)c(cn(c12)C1CC1)C(O)=O)N1CC(C)NC(C1)C	113617-63-3	Oja & Maran 2016, Oja & Maran 2018	-7.25	-7.26232	-7.23999	-7.28105
115	Oxacillin	S1C2C(NC(=O)c3c(C)onc3c3ccccc3)C(N2C(C1(C)C)C(=O)O)=O	66-79-5	Oja & Maran 2018	-6.73	-6.80217	-6.67879	-6.76933
116	Oxcarbazepine	O=C1Cc2ccccc2N(C(=O)N)c2c1cccc2	28721-07-5	Oja & Maran 2015	-5.54	-5.53132	-5.55168	-5.48831
117	Oxprenolol	O(CC(O)CNC(C)C)c1c(OCC=C)cccc1	6452-71-7	Oja & Maran 2018	-5.78	-5.81624	-5.79214	-5.76274
118	Oxytetracycline	OC1C2C(O)(C(=O)C3=C(O)c4c(O)cccc4C(C13)(C)O)C(O)=C(C(C2N(C)C)=O)C(=O)N	79-57-2	Oja & Maran 2015	-7.7	-7.7039	-7.70039	-7.67688
119	Pantoprazole	FC(Oc1ccc2nc([nH]c2c1)[S](Cc1nccc(c1OC)OC)O)F	102625-70-7	Oja & Maran 2018	-6.17	-6.1384	-6.20183	-6.15559
120	Papaverine	O(C)c1c(cc2ccnc(c2c1)Cc1ccc(OC)c(c1)OC)OC	58-74-2	Oja & Maran 2018	-4.48	-4.46977	-4.46712	-4.50306
121	Paroxetine	Fc1ccc(C2C(COc3cc4OCOc4cc3)CNCC2)cc1	61869-08-7	Oja & Maran 2018	-4.57	-4.5871	-4.58453	-4.59769
122	Pentamidine	O(c1ccc(C(=N)N)cc1)CCCCCOc1ccc(cc1)C(N)=N	100-33-4	Oja & Maran 2018	-7.11	-7.10246	-7.12187	-7.14677
123	Pentoxifylline	O=c1n(CCCCC(=O)C)c(=O)n(c2c1n(C)cn2)C	6493-05-6	Oja & Maran 2016, Oja & Maran 2018	-6.01	-5.84162	-5.74088	-5.74912
124	Perphenazine	Clc1ccc2Sc3ccccc3N(c2c1)CCCN1CCN(CCO)CC1	58-39-9	Oja & Maran 2018	-4.64	-4.91848	-4.49218	-4.69627
125	Pheniramine	N(CCC(c1ccccc1)c1ncccc1)(C)C	86-21-5	Oja & Maran 2018	-4.99	-4.86371	-4.86874	-4.83783
126	Phenylbutazone	O=C1N(c2ccccc2)N(c2ccccc2)C(C1CCCC)=O	50-33-9	Oja & Maran 2018	-4.85	-4.87742	-4.82169	-4.82284
127	Pindolol	O(CC(O)CNC(C)C)c1cccc2c1cc[nH]2	13523-86-9	Oja & Maran 2018	-6.7	-6.62634	-6.3817	-6.51837
128	Pirenzepine	O=C(n1c2ncccc2[nH]c(c2c1cccc2)=O)CN1CCN(C)CC1	28797-61-7	Oja & Maran 2016	-7.32	-6.51849	-5.08472	-5.76216
129	Piroxicam	c12ccccc2S(N(C)C(C(=O)Nc2ccccn2)=C1O)(=O)=O	36322-90-4	Oja & Maran 2016	-5.69	-5.69522	-5.68589	-5.64292
130	Pitofenone	O(c1ccc(C(=O)c2c(C(=O)OC)cccc2)cc1)CCN1CCCCC1	54063-52-4	Oja & Maran 2018	-4.47	-4.47292	-4.48186	-4.51019
131	Prednisolone	OC1(C2(CC(O)C3C4(C=CC(=O)C=C4CCC3C2CC1)C)C)C(=O)CO	50-24-8	Oja & Maran 2016, Oja & Maran 2018	-7.45	-7.45114	-7.45356	-7.46529
132	Prednisone	OC1(CCC2C3CCC4=CC(=O)C=CC4(C3C(CC12C)=O)C)C(CO)=O	53-03-2	Oja & Maran 2016, Oja & Maran 2018	-6.77	-6.65776	-7.09448	-6.90594
133	Procaine	O(CCN(CC)CC)C(c1ccc(N)cc1)=O	59-46-1	Oja & Maran 2018	-5.62	-5.52985	-4.75904	-5.09302
134	Promethazine	S1c2c(cccc2)N(CC(N(C)C)C)c2ccccc12	60-87-7	Oja & Maran 2018	-4.75	-5.08912	-5.39507	-5.18907
135	Propafenone	O(c1c(C(=O)CCc2ccccc2)cccc1)CC(CNCCC)O	54063-53-5	Oja & Maran 2018	-4.84	-4.87798	-4.87076	-4.84506
136	Propofol	Oc1c(C(C)C)cccc1C(C)C	2078-54-8	Oja & Maran 2018	-4.42	-4.40306	-4.41863	-4.45798
137	Propranolol	O(CC(O)CNC(C)C)c1c2ccccc2ccc1	525-66-6	Oja & Maran 2018	-4.9	-4.96953	-4.92955	-4.91273
138	Pyrazinamide	O=C(N)c1cnccn1	98-96-4	Oja & Maran 2016, Oja & Maran 2018	-6.27	-6.27097	-6.2736	-6.26652
139	Pyridoxine	Oc1c(ncc(CO)c1CO)C	65-23-6	Oja & Maran 2016	-7.79	-7.79003	-7.79841	-7.74942
140	Quetiapine	S1c2c(cccc2)C(=Nc2ccccc12)N1CCN(CCOCCO)CC1	111974-69-7	Oja & Maran 2018	-4.49	-4.52822	-4.46237	-4.52417
141	Quinine	OC(C1N2CC(C=C)C(CC2)C1)c1c2c(ccc(OC)c2)ncc1	130-95-0	Oja & Maran 2018	-5.35	-5.3445	-5.34224	-5.28815
142	Rabeprazole	O(c1ccnc(C[S](c2nc3ccccc3[nH]2)O)c1C)CCCOC	117976-89-3	Oja & Maran 2016, Oja & Maran 2018	-5.34	-5.36035	-5.392	-5.32086
143	Ramipril	O=C(C(C)NC(CCc1ccccc1)C(OCC)=O)N1C(CC2C1CCC2)C(O)=O	87333-19-5	Oja & Maran 2016	-6.57	-6.57288	-6.59849	-6.60422
144	Salicylic Acid	Oc1ccccc1C(=O)O	69-72-7	Oja & Maran 2018	-7.22	-7.19387	-7.24273	-7.24917
145	Sarafloxacin	Fc1cc2c(=O)c(C(O)=O)cn(c2cc1N1CCNCC1)c1ccc(F)cc1	98105-99-8	Oja & Maran 2016, Oja & Maran 2018	-7.39	-7.42058	-7.3484	-7.40512
146	Sotalol	S(=O)(C)(=O)Nc1ccc(C(O)CNC(C)C)cc1	3930-20-9	Oja & Maran 2016	-6.2	-6.22155	-6.28533	-6.24584
147	Sulfacetamide	S(NC(C)=O)(=O)(c1ccc(N)cc1)=O	144-80-9	Oja & Maran 2016, Oja & Maran 2018	-7.4	-7.42357	-7.42042	-7.43828
148	Sulfachlorpyridazine	Clc1ccc(NS(=O)(c2ccc(N)cc2)=O)nn1	80-32-0	Oja & Maran 2016, Oja & Maran 2018	-7.42	-7.35547	-7.35172	-7.37627
149	Sulfadiazine	S(Nc1ncccn1)(=O)(c1ccc(N)cc1)=O	68-35-9	Oja & Maran 2016, Oja & Maran 2018	-7.39	-7.33647	-7.45523	-7.41355
150	Sulfadimethoxine	S(Nc1cc(OC)nc(n1)OC)(c1ccc(N)cc1)(=O)=O	122-11-2	Oja & Maran 2016, Oja & Maran 2018	-7.05	-7.05427	-7.08439	-7.10446
151	Sulfadoxine	S(Nc1c(OC)c(OC)ncn1)(=O)(c1ccc(N)cc1)=O	2447-57-6	Oja & Maran 2016, Oja & Maran 2018	-7.27	-7.15162	-7.24232	-7.22837
152	Sulfaguanidine	S(=O)(/N=C(\N)N)(c1ccc(N)cc1)=O	57-67-0	Oja & Maran 2018	-7.3	-7.2728	-7.31424	-7.32025
153	Sulfamerazine	S(Nc1nc(C)ccn1)(=O)(c1ccc(N)cc1)=O	127-79-7	Oja & Maran 2016, Oja & Maran 2018	-7.31	-7.44073	-7.37832	-7.42765
154	Sulfamethazine	S(Nc1nc(C)cc(n1)C)(c1ccc(N)cc1)(=O)=O	57-68-1	Oja & Maran 2016, Oja & Maran 2018	-7.07	-7.23032	-7.01739	-7.16034
155	Sulfamethizole	S(Nc1sc(C)nn1)(=O)(c1ccc(N)cc1)=O	144-82-1	Oja & Maran 2016, Oja & Maran 2018	-7.36	-7.44311	-7.44871	-7.45955
156	Sulfamethoxazole	S(Nc1cc(C)on1)(=O)(c1ccc(N)cc1)=O	723-46-6	Oja & Maran 2016, Oja & Maran 2018	-7.28	-7.24817	-7.30943	-7.30629
157	Sulfamethoxypyridazine	S(Nc1ccc(OC)nn1)(=O)(c1ccc(N)cc1)=O	80-35-3	Oja & Maran 2016, Oja & Maran 2018	-6.96	-7.27333	-7.30986	-7.3185
158	Sulfamonomethoxine	S(Nc1cc(OC)ncn1)(=O)(c1ccc(N)cc1)=O	1220-83-3	Oja & Maran 2016, Oja & Maran 2018	-7.37	-7.12267	-7.43873	-7.30565
159	Sulfamoxole	S(Nc1nc(C)c(o1)C)(=O)(c1ccc(N)cc1)=O	729-99-7	Oja & Maran 2016, Oja & Maran 2018	-7.34	-7.32782	-7.35739	-7.36586
160	Sulfanilamide	S(=O)(=O)(c1ccc(cc1)N)N	63-74-1	Oja & Maran 2016, Oja & Maran 2018	-7.35	-7.35115	-7.2639	-7.33453
161	Sulfapyridine	S(Nc1ccccn1)(=O)(c1ccc(N)cc1)=O	144-83-2	Oja & Maran 2016, Oja & Maran 2018	-7.26	-7.29725	-7.19475	-7.27693
162	Sulfaquinoxaline	S(Nc1cnc2ccccc2n1)(c1ccc(N)cc1)(=O)=O	59-40-5	Oja & Maran 2016, Oja & Maran 2018	-6.95	-6.94484	-7.0192	-7.01679
163	Sulfathiazole	S(Nc1sccn1)(=O)(c1ccc(N)cc1)=O	72-14-0	Oja & Maran 2016, Oja & Maran 2018	-7.39	-7.37555	-7.37328	-7.39528
164	Sulfisoxazole	S(Nc1c(C)c(no1)C)(=O)(c1ccc(N)cc1)=O	127-69-5	Oja & Maran 2016, Oja & Maran 2018	-7.41	-7.19346	-7.36035	-7.3035
165	Sulindac	C1(=C(C)C(CC(=O)O)=C2CC(=CC=C12)F)CC1C=CC([S](O)C)C=C1	38194-50-2	Oja & Maran 2018	-6.91	-7.48086	-6.87904	-7.21846
166	Tacrine	n1c2c(c(N)c3CCCCc13)cccc2	321-64-2	Oja & Maran 2018	-6.06	-6.07088	-6.07707	-6.0518
167	Telmisartan	OC(=O)c1c(c2ccc(Cn3c4cc(c5nc6ccccc6n5C)cc(c4nc3CCC)C)cc2)cccc1	144701-48-4	Oja & Maran 2016	-5.02	-5.03537	-5.01809	-4.98373
168	Tenidap	Clc1cc2C(=C(/O)c3sccc3)/C(=O)N(c2cc1)C(N)=O	120210-48-2	Oja & Maran 2018	-5.95	-5.6912	-6.95324	-6.31468
169	Tetracycline	c12c(c(O)ccc1)C(=O)C1=C(O)C3(C(C(=C(O)C(N(C)C)C3CC1C2(O)C)C(N)=O)=O)O	60-54-8	Oja & Maran 2016	-6.96	-6.9601	-6.98191	-7.00611
170	Theophylline	c1(n(c2nc[nH]c2c(=O)n1C)C)=O	58-55-9	Oja & Maran 2018	-7.46	-7.45875	-7.46538	-7.47386
171	Thiabendazole	s1cnc(c1)c1nc2ccccc2[nH]1	148-79-8	Oja & Maran 2018	-4.65	-4.64899	-4.65236	-4.65151
172	Thiamphenicol	ClC(Cl)C(NC(C(O)c1ccc(S(=O)(=O)C)cc1)CO)=O	15318-45-3	Oja & Maran 2018	-6.72	-6.69262	-6.70889	-6.72647
173	Thiethylperazine	S1c2c(cccc2)N(CCCN2CCN(CC2)C)c2cc(SCC)ccc12	1420-55-9	Oja & Maran 2018	-5.67	-5.3254	-5.65444	-5.43571
174	Thioridazine	S1c2c(N(CCC3CCCCN3C)c3c1cccc3)cc(cc2)SC	50-52-2	Oja & Maran 2018	-5.23	-5.34331	-5.21816	-5.22616
External Validation Set
175	Tiagabine	s1ccc(c1C(/c1c(ccs1)C)=C\CCN1CC(C(O)=O)CCC1)C	115103-54-3	Oja & Maran 2016, Oja & Maran 2018	-5.94	-5.9279	-5.97593	-5.92025
176	Timolol	c1(c(nsn1)OCC(O)CNC(C)(C)C)N1CCOCC1	26839-75-8	Oja & Maran 2018	-6.23	-6.35708	-6.64718	-6.51312
177	Tinidazole	S(CC)(CCn1c(ncc1[N](=O)O)C)(=O)=O	19387-91-8	Oja & Maran 2015	-6.38	-7.1436	-7.13303	-7.1726
178	Tizanidine	Clc1c(NC2NCCN2)c2nsnc2cc1	51322-75-9	Oja & Maran 2018	-6.08	-7.00123	-7.24735	-7.15658
179	Tolperisone	O=C(c1ccc(C)cc1)C(CN1CCCCC1)C	728-88-1	Oja & Maran 2018	-4.29	-4.63495	-4.33927	-4.5168
180	Tolterodine	Oc1ccc(cc1C(CCN(C(C)C)C(C)C)c1ccccc1)C	124937-51-5	Oja & Maran 2018	-4.63	-4.57826	-4.51749	-4.56651
181	Tramadol	OC1(CCCCC1CN(C)C)c1cc(OC)ccc1	27203-92-5	Oja & Maran 2018	-4.51	-4.80443	-4.97581	-4.85965
182	Trazodone	Clc1cccc(c1)N1CCN(CC1)CCCn1c(=O)[n]2c([nH]1)cccc2	19794-93-5	Oja & Maran 2018	-4.5	-5.05522	-5.37768	-5.16424
183	Triamcinolone	FC12C(CC3(C(O)(C(CO)=O)C(O)CC3C2CCC2=CC(=O)C=CC12C)C)O	124-94-7	Oja & Maran 2018	-7.31	-7.96656	-7.64416	-7.76118
184	Trimethoprim	O(c1cc(Cc2c(N)nc(nc2)N)cc(OC)c1OC)C	738-70-5	Oja & Maran 2018	-6.91	-6.57396	-6.89246	-6.75842
185	Tropisetron	O(C(c1c[nH]c2ccccc12)=O)C1CC2N(C)C(C1)CC2	89565-68-4	Oja & Maran 2018	-6.83	-6.3034	-5.42427	-5.82777
186	Valsartan	OC(C(N(Cc1ccc(c2c(c3nn[nH]n3)cccc2)cc1)C(CCCC)=O)C(C)C)=O	137862-53-4	Oja & Maran 2018	-7.67	-7.29221	-7.06897	-7.21554
187	Verapamil	O(c1c(OC)ccc(c1)C(CCCN(C)CCc1ccc(OC)c(c1)OC)(C(C)C)C#N)C	52-53-9	Oja & Maran 2018	-4.4	-5.30831	-4.28559	-4.77362
188	Warfarin	o1c2c(cccc2)c(O)c(C(CC(C)=O)c2ccccc2)c1=O	81-81-2	Oja & Maran 2018	-5.96	-4.70385	-5.91172	-5.25464
189	Zalcitabine	O1C(n2ccc(nc2=O)N)CCC1CO	7481-89-2	Oja & Maran 2018	-7.19	-7.88207	-7.13959	-7.52394
190	Zaleplon	O=C(C)N(c1cc(c2ccnc3c(C#N)cnn23)ccc1)CC	151319-34-5	Oja & Maran 2016, Oja & Maran 2018	-5.47	-5.90082	-5.17962	-5.48695
B.-Dataset containing the 2 anti-Covid19 drugs Paxlovid and Remdesivir used for the external validation of the models
1	Paxlovid	CC1(C2C1C(N(C2)C(=O)C(C(C)(C)C)NC(=O)C(F)(F)F)C(=O)NC(CC3CCNC3=O)C#N)C		Owen et al 2021	NA	-5.03	-5.66	-5.29	sd=0.44
2	Remdesivir	CCC(CC)COC(=O)C(C)NP(=O)(OCC1C(C(C(O1)(C#N)C2=CC=C3N2N=CN=C3N)O)O)OC4=CC=CC=C4		Jang et al 2021	NA	6.82	-6.57	-6.72	sd=0.18

## Sheet: S1.2
Dataset of 190 molecules with 232 descriptors, before feature selection by Recursive Feature Elimination with Random Forest
ID	Molecules	Wlambda1.unity	Wlambda2.unity	Wlambda3.unity	Wnu1.unity	Wnu2.unity	Weta1.unity	Weta2.unity	Weta3.unity	WT.unity	WA.unity	WV.unity	WK.unity	WD.unity	BCUTw.1l	BCUTw.1h	BCUTc.1l	BCUTc.1h	BCUTp.1l	BCUTp.1h	XLogP	MW	LipinskiFailures	nRotB	MLogP	nAtomLAC	nAtomP	nAtomLC	nB	nBase	nAtom	nAromBond	naAromAtom	ALogP	ALogp2	AMR	nAcid	nSmallRings	nAromRings	nRingBlocks	nAromBlocks	nRings3	nRings4	nRings5	nRings6	nRings7	tpsaEfficiency	Zagreb	WPATH
1	Acitretin	0.327669	1.79513	22.4528	0.0133331	0.0730452	0.442524	0.454778	0.572728	24.5756	48.2509	86.0335	0.435216	1.47003	11.9961	15.9987	-0.348828	0.30285	4.00692	10.8586	5.79	326.188	1	6	3.44	9	18	10	24	0	50	6	6	5.6613	32.0503	104.091	1	1	1	1	1	0	0	0	1	0	0.142648	112	1626
2	Acyclovir	0.0677746	1.87591	8.7173	0.00635725	0.175961	0.29206	0.335345	0.436973	10.661	17.0709	28.8402	0.363262	1.06438	11.9945	15.9969	-0.393458	0.25441	3.81542	9.4133	-1.282	227.102	0	4	1.46	2	9	5	17	1	29	5	5	-1.3183	1.73791	54.5216	0	2	1	1	1	0	0	1	1	0	0.503871	80	453
3	Albuterol	0.494978	2.45747	6.30405	0.0534735	0.265486	0.597544	0.416782	0.576142	9.2565	19.8288	36.7535	0.26078	1.59047	11.85	15.9969	-0.391227	0.196694	4.50658	9.46236	1.44	239.152	0	5	2.45	2	7	6	17	1	38	6	6	1.0438	1.08952	67.5072	0	1	1	1	1	0	0	0	1	0	0.304074	82	560
4	Allopurinol	0.00615667	1.4572	2.39373	0.0015962	0.377798	0.45922	0.512191	0.586394	3.85708	3.51184	7.3904	0.215454	1.55781	11.9946	15.9949	-0.292899	0.231926	4.72706	8.75676	-0.435	140.07	0	0	1.46	0	8	0	11	0	18	0	0	-1.5974	2.55169	33.4269	0	2	0	1	0	0	0	1	1	0	0.465411	52	105
5	Ambroxol	0.25127	1.95159	11.0842	0.018911	0.146879	0.262824	0.313345	0.630265	13.287	24.9072	43.6296	0.375657	1.20643	11.85	78.9193	-0.392529	0.126595	4.83953	11.3339	2.9	375.979	0	3	2.34	0	7	2	19	1	36	6	6	0.6847	0.468814	74.3368	0	2	1	2	1	0	0	0	2	0	0.155009	90	660
6	Aminophenazone	0.484801	1.59095	6.50727	0.0564838	0.18536	0.37289	0.332497	0.52134	8.58301	14.2787	27.8808	0.318617	1.22673	11.85	15.9949	-0.275798	0.264403	5.67654	10.6342	1.855	231.137	0	2	2.45	0	13	3	18	0	34	11	11	3.4525	11.9198	66.2432	0	2	2	2	2	0	0	1	1	0	0.130529	88	478
7	Amitriptyline	0.77544	3.97023	6.9353	0.0663849	0.339889	0.392148	0.456483	0.420859	11.681	35.9913	69.0238	0.195295	1.26949	11.85	14.0031	-0.308649	0.117254	5.74439	11.9939	4.926	277.183	0	3	3.55	3	14	5	23	1	44	12	12	3.3752	11.392	91.0169	0	3	2	1	2	0	0	0	2	1	0.011689	108	882
8	Amoxapine	0.396173	4.35832	6.22573	0.0360806	0.396925	0.395311	0.458382	0.503534	10.9802	31.3268	53.0567	0.175246	1.35723	11.85	34.9689	-0.314049	0.11987	6.45377	11.4791	3.515	313.098	0	1	2.78	0	16	0	25	3	38	12	12	3.3708	11.3623	85.9196	0	4	3	2	1	0	0	0	3	1	0.117727	120	936
9	Amoxicillin	0.879056	1.34995	16.9465	0.0458427	0.0703996	0.327191	0.391675	0.591183	19.1755	38.9604	78.2459	0.412818	1.31005	11.9885	31.9721	-0.360537	0.350068	4.76629	12.1014	-2.138	365.105	0	5	2.23	2	7	4	27	1	44	6	6	0.1205	0.0145203	88.2479	1	3	1	2	1	0	1	1	1	0	0.433465	138	1551
10	Ampicillin	0.799317	1.7445	12.9105	0.0517213	0.112881	0.458322	0.49863	0.594459	15.4543	34.2363	67.6931	0.376548	1.55141	11.9943	31.9721	-0.330422	0.278252	4.78113	12.1009	-1.732	349.11	0	5	2.34	2	6	4	26	1	43	6	6	0.2605	0.0678602	86.6289	1	3	1	2	1	0	1	1	1	0	0.395377	132	1365
11	Antipyrine	0.101639	1.48253	5.19843	0.0149853	0.218579	0.197386	0.440436	0.53423	6.7826	8.38589	15.9518	0.324827	1.17205	11.9934	15.9949	-0.273592	0.246214	5.08367	10.0413	1.321	188.095	0	1	2.34	0	12	0	15	0	26	11	11	2.9081	8.45705	52.0399	0	2	2	2	2	0	0	1	1	0	0.143172	72	284
12	Astemizole	2.54218	5.33107	13.8979	0.116768	0.244868	0.466449	0.426733	0.514842	21.7712	122.974	333.097	0.228773	1.40802	11.9	18.9984	-0.348777	0.161119	4.04605	11.1136	5.809	458.248	1	8	3.88	2	10	2	38	1	65	22	21	5.0509	25.5116	131.357	0	5	4	4	3	0	0	1	4	0	0.0923517	180	4090
13	Azelastine	0.6809	5.99693	8.82962	0.0439079	0.386713	0.495485	0.436971	0.490482	15.5075	63.0461	114.608	0.177034	1.42294	11.85	34.9689	-0.305912	0.25414	5.72429	11.1138	4.952	381.161	0	3	3.33	0	11	0	30	1	51	17	16	3.465	12.0062	102.293	0	4	3	3	2	0	0	0	3	1	0.100037	144	1795
14	Beclomethasone dipropionate	1.76399	2.42144	12.1341	0.108091	0.148377	0.347005	0.351573	0.431141	16.3195	55.0578	123.207	0.307649	1.12972	11.9961	34.9689	-0.414861	0.262888	4.2427	14.6681	2.832	520.223	0	8	3.66	3	6	7	39	0	73	0	0	0.2312	0.0534534	134.388	0	4	0	1	0	0	0	1	3	0	0.205623	204	3474
15	Benzbromarone	1.36687	2.32897	8.17469	0.115148	0.196198	0.334336	0.311435	0.557688	11.8705	33.3958	71.2896	0.26649	1.20346	11.85	78.9193	-0.357268	0.249738	5.81232	11.2374	5.216	421.915	1	3	2.78	0	18	2	24	0	34	16	15	4.9209	24.2153	90.491	0	3	3	2	2	0	0	1	2	0	0.11955	118	988
16	Benzoic Acid	0.00291235	0.936575	3.07355	0.000725723	0.233383	0.414452	0.663587	0.631246	4.01303	2.89029	6.91171	0.324418	1.70928	11.85	15.9959	-0.327719	0.290636	4.04234	7.89713	1.637	122.037	0	1	2.01	0	9	3	9	0	15	6	6	1.4437	2.08427	33.3142	1	1	1	1	1	0	0	0	1	0	0.305646	40	88
17	Betahistine	0.244122	0.60104	5.41778	0.0389789	0.0959677	0.404058	0.442933	0.533701	6.26294	4.72563	11.7835	0.39879	1.38069	11.9885	14.0144	-0.324551	0.091525	5.0188	8.22582	0.529	136.1	0	3	2.12	2	6	4	10	1	22	6	6	0.2754	0.0758452	40.948	0	1	1	1	1	0	0	0	1	0	0.183101	42	133
18	Betaxolol	0.419102	3.71475	16.853	0.0199697	0.177003	0.290753	0.531576	0.604897	20.9869	71.2248	118.449	0.35227	1.42723	11.9	15.9969	-0.388989	0.186177	5.07003	8.77159	2.366	307.215	1	11	3	3	7	7	23	1	51	6	6	1.0296	1.06008	87.4475	0	2	1	2	1	1	0	0	1	0	0.165096	104	1427
19	Bicalutamide	1.73213	2.02536	18.4203	0.0781021	0.091324	0.481592	0.447161	0.631713	22.1778	72.7221	159.522	0.37293	1.56047	11.9	31.9721	-0.379435	0.418032	3.78255	11.5192	2.529	430.061	0	7	2.23	3	11	6	30	0	43	12	12	3.24	10.4976	92.9374	0	2	2	2	2	0	0	0	2	0	0.268892	152	2378
20	Bisacodyl	0.809905	5.92659	10.7617	0.0462851	0.338697	0.528721	0.401182	0.451292	17.4982	77.2962	146.45	0.211264	1.3812	11.85	15.9979	-0.279183	0.264545	3.94944	12.1006	3.851	361.131	0	7	3.33	2	9	3	29	0	46	18	18	3.7364	13.9607	101.333	0	3	3	3	3	0	0	0	3	0	0.181347	136	1954
21	Bisoprolol	0.560854	1.05958	23.5244	0.0223049	0.042139	0.482607	0.438913	0.557379	25.1448	38.7139	77.8386	0.451667	1.4789	11.85	15.9979	-0.389004	0.108537	5.06819	8.53775	2.163	325.225	1	12	2.89	3	7	7	23	1	54	6	6	0.606	0.367236	92.7408	0	1	1	1	1	0	0	0	1	0	0.184334	102	1650
22	Budesonide	1.38382	2.76107	11.169	0.0903636	0.180298	0.397563	0.34136	0.547316	15.3139	50.1151	108.104	0.297003	1.28624	11.8	16	-0.392738	0.193237	4.69045	13.1202	1.914	430.236	0	4	3.55	3	6	4	35	0	65	0	0	-1.4041	1.9715	111.715	0	5	0	1	0	0	0	2	3	0	0.2163	184	2307
23	Caffeine	0.0259046	2.17743	3.30109	0.00470614	0.395578	0.175222	0.488773	0.5412	5.50442	7.32981	13.0204	0.199787	1.2052	11.9885	15.9959	-0.292264	0.289514	4.96322	9.55626	-0.153	194.08	0	0	1.68	0	11	0	15	0	24	10	9	0.3768	0.141978	42.5654	0	2	2	1	1	0	0	1	1	0	0.318528	76	258
24	Carbadox	0.393869	1.63014	10.5724	0.0312685	0.129414	0.23695	0.37696	0.564851	12.5964	22.0407	41.4252	0.379488	1.17876	11.9944	15.9979	-0.305897	0.369364	3.98939	9.69991	0.368	266.102	0	5	1.79	0	12	6	20	0	33	6	6	0.1889	0.0356832	68.4971	0	2	2	1	1	0	0	0	2	0	0.36565	94	748
25	Carbamazepine	0.147157	2.5193	5.40362	0.0182349	0.312178	0.111271	0.482684	0.470887	8.07008	14.7793	24.8526	0.252191	1.06484	11.85	15.9949	-0.261138	0.280988	5.04415	11.1151	2.296	236.095	0	1	2.78	0	18	3	20	0	30	12	12	3.1411	9.86651	70.1378	0	3	3	1	1	0	0	0	2	1	0.196235	96	521
26	Carvedilol	1.13641	2.48163	23.5376	0.0418481	0.0913856	0.263042	0.378736	0.617066	27.1556	87.9801	181.515	0.400075	1.25884	11.9966	15.999	-0.388949	0.127488	4.87485	10.638	3.762	406.189	0	10	3.44	3	14	8	33	1	56	21	19	4.1422	17.1578	115.563	0	4	4	2	2	0	0	1	3	0	0.186465	154	3062
27	Cefadroxil	1.06151	1.90735	15.4097	0.0577579	0.103781	0.327861	0.423356	0.618014	18.3786	47.774	97.3523	0.378846	1.36923	11.9943	31.9721	-0.360527	0.302211	4.69879	11.7998	-2.598	363.089	0	5	2.23	2	8	4	27	1	42	6	6	0.1625	0.0264062	89.7976	1	3	1	2	1	0	1	0	2	0	0.435871	134	1570
28	Cefazolin	0.626818	5.26541	15.2027	0.0297142	0.249606	0.42149	0.510639	0.556305	21.0949	92.8782	164.149	0.29051	1.48843	11.9	31.9741	-0.327048	0.302262	5.0005	12.5647	0.279	454.03	1	8	1.35	2	8	3	32	0	43	10	10	-0.7858	0.617482	112.695	3	4	2	3	2	0	1	2	1	0	0.517433	156	2468
29	Ceftriaxone	1.4428	2.40638	23.696	0.0523795	0.0873609	0.364286	0.342945	0.54177	27.5452	94.6822	204.498	0.395195	1.249	11.9884	31.9741	-0.329465	0.37194	4.56802	12.4471	-3.812	558.077	2	10	1.46	2	8	6	39	0	58	5	5	-1.171	1.37124	130.58	1	4	1	3	1	0	1	1	2	0	0.514552	192	4386
30	Cephalexin	0.817871	1.74972	13.3723	0.0513096	0.109769	0.254044	0.464251	0.590586	15.9399	35.7657	70.8419	0.379191	1.30888	11.9885	31.9721	-0.329131	0.372088	4.68334	11.798	-2.192	347.094	0	5	2.34	2	8	4	26	1	41	6	6	0.3025	0.0915062	88.1786	1	3	1	2	1	0	1	0	2	0	0.397673	128	1383
31	Chloramphenicol	0.79599	2.69042	8.53135	0.0662344	0.22387	0.461953	0.392084	0.549608	12.0178	31.8853	62.1734	0.282422	1.40365	11.85	34.9699	-0.394496	0.245745	4.04213	9.82684	0.562	324.028	0	7	1.68	3	9	7	20	0	34	6	6	1.0261	1.05288	66.9537	0	1	1	1	1	0	0	0	1	0	0.329786	94	880
32	Chloroquine	1.55155	2.53813	9.87894	0.111074	0.181702	0.520333	0.437373	0.581104	13.9686	44.3398	97.2121	0.280418	1.53881	11.85	34.9689	-0.303494	0.154862	5.54113	10.2817	4.268	319.182	0	8	3	5	11	8	23	1	48	11	10	2.7148	7.37014	93.1013	0	2	2	1	1	0	0	0	2	0	0.0882257	106	1212
33	Chlorphenamine	0.768552	4.52651	5.38025	0.0719934	0.424017	0.571047	0.371179	0.443458	10.6753	31.9676	61.3601	0.127992	1.38568	11.9943	34.9689	-0.338522	0.0729106	5.8218	11.353	3.238	274.124	0	5	2.89	3	6	5	20	1	38	12	12	3.2148	10.3349	78.9318	0	2	2	2	2	0	0	0	2	0	0.0588421	92	718
34	Chlorpromazine	0.229863	5.2633	6.65624	0.0189197	0.433214	0.405357	0.393585	0.386771	12.1494	37.7736	57.976	0.160899	1.18571	11.9943	34.9689	-0.338488	0.0745578	5.72204	12.0959	4.923	318.096	0	4	2.89	3	13	5	23	1	40	12	12	4.6443	21.5695	91.6523	0	3	3	1	1	0	0	0	3	0	0.099907	110	896
35	Chlortetracycline	1.0011	2.93856	11.252	0.0658981	0.193432	0.313565	0.470754	0.530368	15.1917	47.2709	95.5636	0.305502	1.31469	11.9	34.9689	-0.387698	0.234256	4.99968	12.4514	0.131	480.13	1	2	2.67	0	8	3	36	1	58	6	6	-1.6059	2.57891	113.534	0	4	1	1	1	0	0	0	4	0	0.378273	192	2546
36	Cinoxacin	0.0841067	2.41494	7.06303	0.00879586	0.252554	0.166516	0.357318	0.505691	9.56208	17.854	28.8506	0.303987	1.02953	11.9	15.9989	-0.326577	0.371894	4.3642	10.1472	1.441	262.059	0	2	2.01	0	16	3	21	0	29	11	10	1.8445	3.40218	59.2825	1	3	2	1	1	0	0	1	2	0	0.345915	104	629
37	Ciprofloxacin	0.225973	2.91752	10.5663	0.0164826	0.212806	0.301541	0.360279	0.51923	13.7098	33.8743	54.5502	0.328034	1.18105	11.9	18.9984	-0.327725	0.295564	4.51428	11.0441	2.492	331.133	0	3	2.56	0	15	3	27	1	42	11	10	1.235	1.52523	79.5149	1	4	2	3	1	1	0	0	3	0	0.225196	134	1234
38	Citalopram	0.714199	4.81271	8.15441	0.0522025	0.351772	0.301536	0.386402	0.442765	13.6813	48.5059	90.2158	0.197019	1.1307	11.85	18.9984	-0.360272	0.152786	4.12545	12.4083	3.537	324.164	0	5	3.22	3	8	5	26	1	45	12	12	3.174	10.0743	91.6136	0	3	2	2	2	0	0	1	2	0	0.111857	126	1298
39	Clomipramine	0.492875	3.82804	6.90784	0.043894	0.340914	0.431045	0.583329	0.535869	11.2287	31.7349	55.9969	0.211394	1.55024	11.9	34.9689	-0.308915	0.076467	5.71971	11.8339	4.652	314.155	0	4	3.22	3	13	5	24	1	45	12	12	4.2965	18.4599	93.7601	0	3	2	1	2	0	0	0	2	1	0.0206268	114	995
40	Clonidine	0.332619	1.68732	5.30593	0.0454033	0.230323	0.432225	0.323701	0.56556	7.32587	11.2789	21.5826	0.293205	1.32149	11.9944	34.9699	-0.318277	0.116857	6.71262	10.7291	2.241	231.033	0	2	1.9	0	7	0	15	2	25	6	6	3.0208	9.12523	59.4268	0	2	1	2	1	0	0	1	1	0	0.156211	70	301
41	Clozapine	0.442706	4.55223	7.3051	0.0359922	0.370099	0.440982	0.425898	0.503795	12.3	38.5039	65.5259	0.195432	1.37067	11.85	34.9689	-0.30346	0.188533	5.92358	11.5903	3.864	326.13	0	1	2.89	0	16	0	26	3	42	12	12	3.8966	15.1835	93.4597	0	4	3	2	1	0	0	0	3	1	0.0946556	126	1082
42	Cromolyn	0.999192	1.9293	26.9314	0.0334626	0.0646118	0.452761	0.446129	0.592013	29.8599	80.7964	162.573	0.426444	1.4909	11.9966	16.0053	-0.387902	0.315792	4.17773	9.87981	1.562	468.069	0	8	2.78	3	15	5	37	0	50	22	20	3.4333	11.7875	103.796	2	4	4	2	2	0	0	0	4	0	0.37112	180	3945
43	Danofloxacin	0.942892	2.70474	10.3393	0.0674126	0.193377	0.319314	0.337666	0.564218	13.9869	40.2641	80.619	0.304408	1.2212	11.9	18.9984	-0.327701	0.338481	4.51659	11.1181	2.953	357.149	0	3	2.78	0	15	3	30	1	46	11	10	1.3589	1.84661	85.0926	1	6	2	3	1	1	0	2	3	0	0.184181	154	1537
44	Dapsone	0.866092	1.73684	6.94671	0.0906937	0.181875	0.585898	0.402492	0.543953	9.54964	19.5861	39.5854	0.295573	1.53234	11.85	31.9721	-0.303442	0.206735	5.74298	11.7693	0.861	248.062	0	2	2.23	0	17	3	18	0	29	12	12	1.8586	3.45439	66.3222	0	2	2	2	2	0	0	0	2	0	0.381195	88	516
45	Desipramine	0.232955	4.61971	6.05573	0.0213556	0.4235	0.509509	0.500863	0.387705	10.9084	30.4626	47.8881	0.166358	1.39808	11.9	14.0041	-0.318999	0.0860156	5.08432	11.5109	3.791	266.178	0	4	3.22	3	13	5	22	1	42	12	12	2.714	7.3658	83.8859	0	3	2	1	2	0	0	0	2	1	0.0573676	102	759
46	Dexamethasone	1.81571	1.92984	7.64972	0.159339	0.169355	0.451693	0.438468	0.587126	11.3953	32.1565	70.3567	0.25348	1.47729	11.89	18.9984	-0.390034	0.190349	4.61576	12.8129	1.138	392.2	0	2	3.22	2	6	4	31	0	57	0	0	-0.944	0.891136	101.295	0	4	0	1	0	0	0	1	3	0	0.24179	168	1670
47	Diclofenac	0.714434	2.79468	5.15769	0.0824334	0.322458	0.401437	0.421506	0.546337	8.66681	20.0955	39.0603	0.196331	1.36928	11.85	34.9699	-0.331338	0.263387	4.07936	11.128	3.905	295.017	0	4	2.45	2	13	3	20	0	30	12	12	4.7303	22.3757	75.2361	1	2	2	2	2	0	0	0	2	0	0.167211	94	706
48	Dicloxacillin	1.65836	2.52082	11.5791	0.105237	0.159967	0.43908	0.379465	0.606486	15.7583	52.5716	116.736	0.301097	1.42503	11.9	34.9699	-0.330385	0.278306	4.78638	12.122	3.658	469.027	0	5	2.34	0	14	3	33	0	47	11	11	3.6091	13.0256	110.472	1	4	2	3	2	0	1	2	1	0	0.294312	170	2402
49	Difloxacin	0.814645	5.43552	9.76662	0.050862	0.339364	0.457888	0.407942	0.557254	16.0168	65.4709	124.734	0.207331	1.42308	11.9943	18.9994	-0.327714	0.295597	4.10181	11.6258	3.915	399.139	0	3	2.89	0	21	3	32	1	48	17	16	4.4091	19.4402	101.204	1	4	3	3	2	0	0	0	4	0	0.164805	158	2102
50	Diflunisal	0.188375	1.7422	8.89259	0.0174048	0.16097	0.309091	0.540399	0.575708	10.8232	17.496	31.2376	0.366219	1.4252	11.85	18.9994	-0.359659	0.293296	4.03982	9.84339	3.922	250.044	0	2	2.34	0	16	3	19	0	26	12	12	3.4879	12.1654	60.352	1	2	2	2	2	0	0	0	2	0	0.230079	92	597
51	Dihydroergotamine	1.38394	5.67126	20.853	0.0495888	0.203211	0.359006	0.494677	0.634586	27.9082	154.971	346.547	0.3104	1.48827	11.85	15.999	-0.3515	0.256024	5.74485	11.7235	2.293	583.279	0	5	3.99	0	9	3	50	1	80	16	15	0.8692	0.755509	154.471	0	8	3	3	2	0	0	3	5	0	0.202664	258	6191
52	Diltiazem	0.750121	4.02027	11.0768	0.0473345	0.253689	0.467499	0.376863	0.425475	15.8472	55.8565	105.108	0.274232	1.26984	11.9933	31.9721	-0.348835	0.259256	4.39615	13.6202	2.839	414.161	0	7	3.11	2	9	4	31	1	55	12	12	3.4759	12.0819	114.113	0	3	2	2	2	0	0	0	2	1	0.203737	148	2077
53	Dimetindene	0.743214	4.00511	6.37746	0.066801	0.359984	0.300764	0.455104	0.494988	11.1258	33.2589	63.3681	0.179911	1.25086	11.85	14.0041	-0.308655	0.115287	5.83566	12.134	2.863	292.194	0	5	3.44	2	8	4	24	1	46	12	12	3.6217	13.1167	92.6745	0	3	2	2	2	0	0	1	2	0	0.0552031	114	1019
54	Disopyramide	1.75464	3.84453	4.00827	0.182634	0.400162	0.437212	0.54205	0.422071	9.60744	29.1888	65.8351	0.0629033	1.40133	11.85	15.9949	-0.298136	0.214047	5.63602	13.5086	3.489	339.231	0	8	3.33	4	6	8	26	1	54	12	12	1.9243	3.70293	102.439	0	2	2	2	2	0	0	0	2	0	0.174571	124	1372
55	Dolasetron	0.639909	1.72837	11.9864	0.0445786	0.120405	0.425568	0.504441	0.621293	14.3546	29.4931	57.1047	0.376262	1.5513	11.9967	15.9983	-0.333278	0.294911	4.76783	9.80097	2.571	324.147	0	3	3	0	12	3	28	1	44	10	9	1.0728	1.1509	84.8212	0	6	2	2	1	0	0	1	5	0	0.192505	140	1368
56	Domperidone	0.304339	3.20944	23.4471	0.0112882	0.119041	0.285327	0.448061	0.690304	26.9608	83.3646	133.228	0.402253	1.42369	11.85	34.9689	-0.302821	0.28488	4.92717	10.6722	2.37	425.162	0	5	3	3	10	3	34	1	54	20	18	3.752	14.0775	103.758	0	5	4	3	2	0	0	2	3	0	0.185388	166	2853
57	Doxazosin	0.629761	4.30112	18.1569	0.0272769	0.186295	0.266058	0.5051	0.569788	23.0877	92.238	164.507	0.339821	1.34095	11.85	15.999	-0.346946	0.234907	4.99997	9.9389	2.253	451.186	0	5	2.89	0	14	2	37	0	58	17	16	2.6803	7.18401	122.472	0	5	3	3	2	0	0	0	5	0	0.248833	180	3556
58	Doxepin	0.3739	4.33741	7.41072	0.0308446	0.357812	0.359042	0.421741	0.406672	12.122	36.5359	60.6763	0.208508	1.18745	11.85	15.9949	-0.340219	0.0896464	5.73824	11.7972	3.994	279.162	0	3	3.33	3	15	5	23	1	42	12	12	3.4265	11.7409	87.1506	0	3	2	1	2	0	0	0	2	1	0.0446694	108	882
59	Doxycycline	1.89069	2.49685	8.18011	0.150441	0.198673	0.318097	0.480535	0.458411	12.5676	40.6113	91.7954	0.238165	1.25704	11.9933	16.002	-0.392299	0.234219	5.00329	12.5235	-0.363	446.169	1	2	2.78	0	8	3	35	1	58	6	6	-2.5317	6.4095	107.837	0	4	1	1	1	0	0	0	4	0	0.407066	184	2336
60	Enoxacin	0.618091	2.23374	9.75868	0.0490139	0.177133	0.288213	0.35245	0.530724	12.6105	29.2107	55.2946	0.33039	1.17139	11.89	18.9984	-0.327722	0.295568	4.47665	10.493	2.576	320.128	0	3	2.23	0	15	3	25	1	40	11	10	1.4223	2.02294	78.6536	1	3	2	2	1	0	0	0	3	0	0.273203	122	1116
61	Enrofloxacin	0.36625	2.57937	13.9157	0.0217214	0.152976	0.292194	0.310707	0.486569	16.8613	41.9349	71.9422	0.368977	1.08947	11.85	18.9984	-0.327702	0.295578	4.5152	11.0736	3.154	359.165	0	4	2.78	0	15	3	29	1	48	11	10	2.0213	4.08565	89.1034	1	4	2	3	1	1	0	0	3	0	0.183147	144	1601
62	Ethinyl Estradiol	0.857286	1.75052	7.57823	0.0841628	0.171855	0.326831	0.529202	0.499824	10.186	21.2633	42.822	0.307986	1.35586	11.9	15.9959	-0.37663	0.131171	5.04074	12.0156	4.253	296.178	0	0	3.44	0	7	2	25	0	46	6	6	2.4428	5.96727	84.9962	0	4	1	1	1	0	0	1	3	0	0.136607	130	941
63	Etoricoxib	0.612792	5.03447	8.38836	0.0436597	0.358692	0.416419	0.328793	0.485615	14.0356	50.4564	90.3708	0.198236	1.23083	11.85	34.9689	-0.260443	0.17583	5.84953	11.5729	3.945	358.054	0	3	2.78	0	21	3	26	0	39	18	18	3.9871	15.897	97.472	0	3	3	3	3	0	0	0	3	0	0.190753	128	1351
64	Famotidine	1.04484	1.81764	13.7254	0.062988	0.109576	0.451556	0.534312	0.650542	16.5879	41.188	83.8425	0.370577	1.63641	11.98	31.9741	-0.29054	0.318822	5.68045	10.5608	-1.791	337.045	0	7	1.02	3	9	8	20	5	35	5	5	-1.0136	1.02738	75.1337	0	1	1	1	1	0	0	1	0	0	0.705396	94	1046
65	Fenoterol	0.769172	3.96098	8.08771	0.0600079	0.30902	0.508669	0.523397	0.638746	12.8179	41.3027	78.7612	0.223229	1.67081	11.85	15.9979	-0.386658	0.182809	4.77079	9.28659	2.038	303.147	0	6	2.78	3	8	6	23	1	43	12	12	1.9448	3.78225	84.263	0	2	2	2	2	0	0	0	2	0	0.306617	108	1240
66	Fluconazole	0.757082	3.14395	6.72842	0.0712249	0.295777	0.359864	0.357961	0.419083	10.6295	28.628	55.2727	0.224748	1.13691	11.999	18.9994	-0.381726	0.135038	4.08057	11.3134	0.383	306.104	0	5	1.9	3	6	3	24	0	34	16	16	1.0052	1.01043	76.4747	0	3	3	3	3	0	0	2	1	0	0.266739	116	1000
67	Flumequine	0.00362764	3.30531	5.36506	0.00041822	0.38106	0.123476	0.467593	0.483389	8.674	17.7647	26.503	0.213892	1.07446	11.9	18.9984	-0.327648	0.295592	4.51311	10.8645	2.88	261.08	0	1	2.45	0	14	3	21	0	31	11	10	1.6425	2.69781	61.8727	1	3	2	1	1	0	0	0	3	0	0.227133	106	600
68	Fluorescein	1.13811	4.66765	5.11769	0.104189	0.427306	0.256933	0.538627	0.35077	10.9235	35.0244	73.1346	0.101379	1.14633	11.9967	15.9998	-0.361308	0.2952	5.04284	13.0981	3.835	332.068	0	0	3.11	0	15	0	29	0	37	18	18	4.0777	16.6276	88.7686	0	5	3	1	3	0	0	1	4	0	0.228838	148	1221
69	Flutamide	0.427071	1.66576	9.62318	0.0364519	0.142178	0.348996	0.452363	0.553652	11.716	20.8511	39.4131	0.366027	1.35501	11.85	19.0004	-0.280611	0.418454	3.77275	9.14605	2.516	278.088	0	5	1.79	3	12	4	19	0	32	6	6	2.5122	6.31115	55.8538	0	1	1	1	1	0	0	0	1	0	0.238773	94	706
70	Fluvoxamine	0.917084	5.375	7.24439	0.0677491	0.397075	0.463873	0.354165	0.525699	13.5365	50.5116	99.758	0.151382	1.34374	11.9962	19.0004	-0.411386	0.416311	3.53294	10.1297	3.211	320.171	1	11	2.34	5	6	12	22	1	45	6	6	0.3607	0.130104	74.2971	0	1	1	1	1	0	0	0	1	0	0.176499	100	1216
71	Furosemide	0.688942	2.08076	10.4921	0.0519493	0.156899	0.47276	0.333931	0.513004	13.2618	30.4935	58.796	0.343364	1.31969	11.85	34.9689	-0.327848	0.292315	4.6696	12.2524	1.2	330.008	0	5	1.79	0	14	3	22	0	32	11	11	2.1449	4.6006	74.4647	1	2	2	2	2	0	0	1	1	0	0.396991	108	939
72	Gemfibrozil	1.03383	1.3967	7.35717	0.105626	0.142699	0.607519	0.470195	0.587263	9.78771	19.3258	39.7369	0.313756	1.66498	11.9962	15.9987	-0.350907	0.284285	4.34329	9.26693	3.35	250.157	0	6	2.78	5	7	7	18	0	40	6	6	3.2715	10.7027	70.165	1	1	1	1	1	0	0	0	1	0	0.186003	86	705
73	Guanabenz	0.177429	1.58553	7.1146	0.0199862	0.1786	0.252293	0.296237	0.533187	8.87756	12.8241	23.7031	0.35106	1.08172	11.999	34.9699	-0.27684	0.168973	5.27901	10.5508	3.21	230.013	0	2	1.68	0	12	5	14	3	22	6	6	2.6069	6.79593	54.7154	0	1	1	1	1	0	0	0	1	0	0.333721	64	331
74	Haloperidol	0.680056	2.90157	16.1085	0.0345379	0.147362	0.428029	0.405413	0.585194	19.6901	59.6678	111.144	0.363575	1.41864	11.85	34.9689	-0.384865	0.162889	4.00948	10.5827	4.02	375.14	0	6	3.22	4	8	5	28	1	49	12	12	2.8325	8.02306	96.6907	0	3	2	3	2	0	0	0	3	0	0.108066	134	2035
75	Hydralazine	0.0155556	1.6882	3.56493	0.00295247	0.320421	0.221411	0.559572	0.52538	5.26868	6.10002	11.4623	0.25747	1.30636	11.999	14.1531	-0.296667	0.149856	5.12182	9.43313	0.688	160.075	0	1	1.9	0	12	2	13	0	20	11	10	0.5381	0.289552	50.1838	0	2	2	1	1	0	0	0	2	0	0.398751	60	182
76	Hydrochlorothiazide	0.375796	2.06584	6.18681	0.0435531	0.239422	0.247446	0.499401	0.632795	8.62845	15.8823	29.3137	0.287769	1.37964	11.999	34.9689	-0.289179	0.326374	7.26833	12.8018	-0.475	296.964	0	1	1.13	0	15	3	18	0	25	6	6	0.3681	0.135498	59.3001	0	2	1	1	1	0	0	0	2	0	0.455004	94	460
77	Hydroxychloroquine	1.84264	3.88835	6.53911	0.150173	0.316896	0.425372	0.434894	0.677963	12.2701	44.6403	103.762	0.149698	1.53823	11.9883	34.9689	-0.394479	0.132365	4.16056	10.2827	3.136	335.176	0	9	2.89	5	11	9	24	1	49	11	10	1.925	3.70562	95.0998	0	2	2	1	1	0	0	0	2	0	0.144372	110	1390
78	Imipramine	0.422418	4.54663	6.06998	0.0382659	0.411869	0.485417	0.467328	0.474966	11.039	32.0826	54.7795	0.162399	1.42771	11.9943	14.0083	-0.338488	0.0308621	5.71207	11.5894	4.03	280.194	0	4	3.33	3	13	5	23	1	45	12	12	3.2499	10.5619	89.1806	0	3	2	1	2	0	0	0	2	1	0.0231268	108	882
79	Indomethacin	0.673746	3.86983	9.10678	0.0493574	0.283497	0.363903	0.308262	0.438938	13.6504	43.9847	81.379	0.250359	1.1111	11.85	34.9689	-0.348763	0.263478	4.18402	11.335	3.418	357.077	0	5	2.89	2	18	3	27	0	41	16	15	4.9042	24.0512	94.9554	1	3	3	2	2	0	0	1	2	0	0.19192	132	1424
80	Irbesartan	0.712858	4.13842	13.0457	0.0398313	0.231236	0.46339	0.489762	0.52792	17.8969	66.2383	122.621	0.296699	1.48107	11.85	15.9949	-0.277326	0.236155	5.32928	10.9627	6.062	428.232	1	7	3.44	4	17	4	36	2	60	17	17	1.4952	2.23562	121.203	2	5	3	4	3	0	0	3	2	0	0.203464	174	3125
81	Isoniazid	0.00202101	0.913049	4.08175	0.00040446	0.182726	0.330638	0.602895	0.561715	4.99682	3.73693	8.74128	0.362652	1.49525	11.85	15.9949	-0.273771	0.244298	4.60374	8.41445	-0.823	137.059	0	2	1.68	0	10	4	10	0	17	6	6	-0.6974	0.486367	36.6636	0	1	1	1	1	0	0	0	1	0	0.49621	44	121
82	Ketoconazole	1.6656	5.97115	10.5454	0.0916065	0.328407	0.386259	0.444739	0.536247	18.1822	90.4782	213.54	0.18499	1.36725	11.9985	34.9702	-0.343609	0.211599	4.48008	11.6022	4.082	530.149	0	8	3.22	0	8	3	40	0	64	17	17	3.7378	13.9711	137.992	0	5	3	5	3	0	0	2	3	0	0.130265	194	4692
83	Ketoprofen	0.643684	2.87791	6.33975	0.0652735	0.291837	0.353195	0.575636	0.66717	9.86134	24.1785	45.7839	0.232167	1.596	11.89	15.9969	-0.331139	0.266193	4.29006	9.91827	3.217	254.094	0	4	2.89	3	14	4	20	0	33	12	12	3.1334	9.8182	72.746	1	2	2	2	2	0	0	0	2	0	0.213976	94	724
84	Ketotifen	1.1339	3.86085	4.80704	0.115683	0.393892	0.37519	0.450805	0.461488	9.8018	28.3878	59.2341	0.117818	1.28748	11.85	31.9721	-0.305627	0.18516	5.96255	13.1494	2.459	309.119	0	0	3.22	0	15	0	25	1	41	11	11	3.6373	13.23	93.8962	0	4	2	2	2	0	0	1	2	1	0.157059	122	917
85	Labetalol	1.05101	1.36267	20.6596	0.0455509	0.0590583	0.309881	0.424087	0.592837	23.0732	51.2975	103.959	0.421543	1.32681	11.85	15.9969	-0.386618	0.230986	4.58571	9.59007	2.953	328.179	0	8	3	4	10	7	25	1	48	12	12	1.2829	1.64583	91.3399	0	2	2	2	2	0	0	0	2	0	0.291244	116	1607
86	Lamotrigine	0.707813	1.05325	6.63872	0.0842655	0.12539	0.2237	0.292158	0.51244	8.39979	12.4367	25.7857	0.342758	1.0283	11.9935	34.9699	-0.292768	0.243809	5.36328	10.8737	1.994	255.008	0	1	1.68	0	14	0	17	0	23	12	12	2.5539	6.52241	66.5446	0	2	2	2	2	0	0	0	2	0	0.355715	82	417
87	Lidocaine	0.377766	1.59705	8.69225	0.0354142	0.149718	0.271683	0.431821	0.622748	10.6671	17.769	33.6802	0.361151	1.32625	11.85	15.9949	-0.295249	0.218493	5.09304	9.98654	2.099	234.173	0	6	2.67	2	9	6	17	1	39	6	6	2.6607	7.07932	70.3641	0	1	1	1	1	0	0	0	1	0	0.138103	78	556
88	Linezolid	1.24211	2.00054	13.4442	0.0744362	0.119887	0.301431	0.514408	0.552611	16.6868	46.0796	96.1737	0.354258	1.36845	11.89	18.9984	-0.378483	0.344611	4.10063	9.64351	1.006	337.144	0	5	2.34	0	11	4	26	0	44	6	6	1.3804	1.9055	83.4495	0	3	1	3	1	0	0	1	2	0	0.210919	124	1467
89	Lomefloxacin	0.207357	2.58725	11.7945	0.0142131	0.177341	0.186048	0.397115	0.511868	14.5891	33.4975	54.4142	0.356334	1.09503	11.8	18.9994	-0.327721	0.295625	4.48688	10.8203	2.993	351.139	0	3	2.45	0	15	3	27	1	44	11	10	2.5363	6.43282	85.01	1	3	2	2	1	0	0	0	3	0	0.212366	134	1362
90	Losartan	1.27459	3.65941	12.7356	0.0721345	0.207101	0.427047	0.396924	0.610318	17.6696	67.5019	144.574	0.290573	1.43429	11.85	34.9689	-0.390009	0.199132	4.86903	10.9491	6.139	422.162	1	8	3	4	17	4	33	0	53	22	22	2.7249	7.42508	119.885	2	4	4	4	4	0	0	2	2	0	0.219134	156	2665
91	Marbofloxacin	0.242088	2.36934	12.0952	0.0164611	0.161106	0.193232	0.352255	0.466408	14.7067	32.1595	53.8038	0.366824	1.0119	11.9933	18.9984	-0.327997	0.295628	4.5148	11.1669	0.868	362.139	0	2	2.34	0	17	3	29	1	45	11	10	2.4951	6.22552	89.9045	1	4	2	2	1	0	0	0	4	0	0.216077	146	1484
92	Mazipredone	0.625552	1.5288	19.1593	0.0293499	0.071729	0.30174	0.420656	0.479021	21.3136	42.2322	81.8687	0.424191	1.20142	11.9	15.9979	-0.392619	0.179682	4.90646	12.8409	0.797	442.283	0	3	3.66	2	6	3	36	2	70	0	0	-0.2223	0.0494173	124.972	0	5	0	2	0	0	0	1	4	0	0.183321	188	2752
93	Meloxicam	0.404917	1.69706	12.4389	0.0278468	0.11671	0.268273	0.396627	0.474308	14.5408	26.8334	49.9218	0.391583	1.13921	11.9944	31.9731	-0.35802	0.251811	6.11603	12.3837	1.715	351.035	0	3	2.01	0	21	3	25	0	36	11	11	0.8454	0.714701	86.5351	0	3	3	2	2	0	0	1	2	0	0.388053	126	1115
94	Methylaminopterin	0.678515	5.02795	20.3938	0.0259965	0.19264	0.300435	0.476493	0.653614	26.1003	119.788	215.462	0.336023	1.43054	11.85	15.999	-0.33211	0.276742	3.83277	9.75679	-2.668	454.171	1	10	2.23	5	12	8	35	0	55	17	16	-0.558	0.311364	116.043	2	3	3	2	2	0	0	0	3	0	0.46357	168	3832
95	Methyldopa	0.714126	1.13216	5.57379	0.0962424	0.15258	0.310568	0.430582	0.610519	7.42007	11.0993	23.0258	0.313383	1.35167	11.85	15.9979	-0.358751	0.279203	4.39979	9.49297	-1.92	211.084	0	3	2.01	3	8	4	15	1	28	6	6	0.8803	0.774928	53.0666	1	1	1	1	1	0	0	0	1	0	0.491652	74	374
96	Methylprednisolone	1.01048	2.1168	9.48996	0.080087	0.16777	0.395495	0.371809	0.545093	12.6172	31.8167	64.7327	0.314107	1.3124	11.9	15.9989	-0.392761	0.190021	4.54279	13.1136	1.525	374.209	0	2	3.33	2	6	4	30	0	57	0	0	-0.9799	0.960204	101.279	0	4	0	1	0	0	0	1	3	0	0.253414	160	1553
97	Metoclopramide	1.81084	2.58725	5.13048	0.190043	0.271525	0.467617	0.577963	0.590831	9.52856	27.2494	60.8147	0.153824	1.63641	11.89	34.9689	-0.347916	0.233723	5.11746	10.0393	1.846	299.14	0	8	2.34	2	11	8	20	1	42	6	6	1.9467	3.78964	81.658	0	1	1	1	1	0	0	0	1	0	0.225948	92	902
98	Metoprolol	0.779334	1.53513	14.3845	0.0466697	0.0919301	0.406279	0.44313	0.625202	16.6989	34.4888	68.3971	0.39605	1.47461	11.89	15.9969	-0.389044	0.0923713	4.43402	8.6265	1.628	267.183	0	9	2.67	3	7	7	19	1	44	6	6	1.0426	1.08701	76.6505	0	1	1	1	1	0	0	0	1	0	0.189832	84	906
99	Metronidazole	0.281348	2.27792	2.97633	0.0508253	0.411504	0.276663	0.615432	0.582473	5.53559	8.2581	15.7012	0.153253	1.47457	11.999	16.0014	-0.394744	0.149582	4.10725	8.99101	-0.266	173.08	0	3	1.46	2	8	3	12	0	23	5	5	-0.4017	0.161363	37.3433	0	1	1	1	1	0	0	1	0	0	0.435348	56	193
100	Metyrapone	0.636921	1.58642	6.32064	0.0745462	0.185677	0.292858	0.466365	0.552787	8.54397	15.0633	29.9938	0.304833	1.31201	11.9884	15.9949	-0.326935	0.17416	5.7911	11.1547	1.848	226.111	0	3	2.67	3	8	4	18	0	31	12	12	1.8472	3.41215	65.9444	0	2	2	2	2	0	0	0	2	0	0.189509	86	504
101	Midazolam	0.483672	3.07164	7.73583	0.0428364	0.27204	0.159777	0.334982	0.500414	11.2911	28.989	51.773	0.263843	0.995174	11.85	34.9689	-0.2776	0.195361	4.91156	11.8816	4.574	325.078	0	1	2.89	0	19	0	26	0	36	17	17	4.618	21.3259	89.0088	0	4	3	2	3	0	0	1	2	1	0.0928392	128	1035
102	Nafcillin	0.889779	3.25697	12.9329	0.0520958	0.190693	0.272609	0.365685	0.62453	17.0797	56.5277	111.087	0.317909	1.26282	11.89	31.9721	-0.345062	0.278283	4.78725	12.1284	3.284	414.125	0	6	2.89	2	14	3	32	0	51	11	10	2.4466	5.98585	106.714	1	4	2	2	1	0	1	1	2	0	0.292762	162	2173
103	Naloxone	0.802106	2.53599	6.43917	0.0820378	0.259376	0.402551	0.39356	0.348404	9.77727	23.5287	46.4041	0.24394	1.14451	11.9	15.9979	-0.387008	0.180302	5.22641	13.2348	0.306	327.147	0	2	3	3	8	3	28	1	45	6	6	1.1531	1.32964	87.7892	0	5	1	1	1	0	0	1	4	0	0.213971	148	1047
104	Naproxen	0.364152	1.02751	9.22955	0.0342853	0.096741	0.197906	0.47426	0.531868	10.6212	13.2186	27.2932	0.40173	1.20403	11.85	15.9969	-0.348735	0.266179	4.28266	9.76136	2.844	230.094	0	3	2.67	3	11	4	18	0	31	11	10	2.7486	7.5548	65.0088	1	2	2	1	1	0	0	0	2	0	0.202221	86	530
105	Naratriptan	0.620324	3.40001	12.2694	0.0380806	0.20872	0.393622	0.448186	0.570442	16.2898	51.4363	93.6036	0.314899	1.41225	11.85	31.9721	-0.305921	0.212114	5.90969	10.9718	1.614	335.167	0	5	2.67	2	9	5	25	1	48	10	9	0.5015	0.251502	88.8701	0	3	2	2	1	0	0	1	2	0	0.219533	122	1266
106	Nevirapine	0.119033	3.28153	5.27154	0.013726	0.3784	0.321229	0.451015	0.490357	8.6721	18.3168	29.048	0.205905	1.2626	11.85	15.9949	-0.274531	0.238598	5.39016	11.2389	2.587	266.117	0	1	2.56	0	16	0	23	0	34	12	12	0.7309	0.534215	70.5778	0	4	3	2	1	1	0	0	2	1	0.2184	114	676
107	Niacin	0.0747781	0.887785	2.98558	0.0189401	0.224861	0.389332	0.65467	0.636816	3.94814	2.9402	7.08654	0.317149	1.68082	11.85	15.9949	-0.275283	0.229829	4.3104	8.04013	-0.343	122.048	0	1	1.79	0	9	3	9	0	15	6	6	-0.1019	0.0103836	31.3795	0	1	1	1	1	0	0	0	1	0	0.458672	40	88
108	Niacinamide	0.073128	0.882045	2.95968	0.0186796	0.225307	0.383992	0.653045	0.635891	3.91486	2.89151	6.99727	0.31701	1.67293	11.85	15.9959	-0.327688	0.292165	4.00065	7.7595	0.385	123.032	0	1	1.79	0	9	3	9	0	14	6	6	0.2931	0.0859076	31.1573	1	1	1	1	1	0	0	0	1	0	0.407943	40	88
109	Nicotine	0.466126	0.824591	4.53956	0.0799491	0.141433	0.589269	0.340061	0.631343	5.83028	6.24365	13.8188	0.333964	1.56067	11.85	14.0041	-0.298916	0.146094	6.25967	9.72507	1.13	162.116	0	1	2.34	0	6	0	13	1	26	6	6	0.0243	0.00059049	45.9682	0	2	1	2	1	0	0	1	1	0	0.0994968	60	191
110	Norfloxacin	0.384709	2.21234	11.1543	0.0279761	0.160882	0.278178	0.299918	0.51413	13.7514	29.8194	53.0643	0.358357	1.09223	11.9943	18.9984	-0.327725	0.295558	4.48708	10.8265	2.372	319.133	0	3	2.45	2	15	3	25	1	41	11	10	1.9593	3.83886	80.4345	1	3	2	2	1	0	0	0	3	0	0.233664	122	1116
111	Ofloxacin	0.355181	2.48396	11.5714	0.0246473	0.172371	0.32417	0.377746	0.48214	14.4106	33.7352	58.3548	0.352237	1.18406	11.9943	18.9984	-0.340619	0.295576	4.52527	11.2506	2.353	361.144	0	2	2.56	0	16	3	29	1	46	11	10	2.1637	4.6816	90.4389	1	4	2	2	1	0	0	0	4	0	0.207701	146	1484
112	Omeprazole	1.0044	2.86026	12.0434	0.0631381	0.1798	0.540401	0.388695	0.617947	15.9081	49.4165	99.9236	0.317797	1.54704	11.9	31.9721	-0.349368	0.152297	4.86334	11.4943	1.911	347.13	0	5	2.56	0	10	3	26	0	45	16	15	3.3065	10.9329	87.1368	0	3	3	2	2	0	0	1	2	0	0.23121	126	1419
113	Ondansetron	0.265567	1.97317	11.2011	0.0197597	0.146814	0.374893	0.439468	0.576968	13.4399	25.6004	44.9098	0.375069	1.39133	11.85	15.9949	-0.29336	0.16899	5.83278	10.9864	2.793	293.153	0	2	3	0	11	0	25	0	41	15	14	2.7747	7.69896	86.6376	0	4	3	2	2	0	0	2	2	0	0.135834	124	997
114	Orbifloxacin	0.478355	3.15744	11.5626	0.0314741	0.207748	0.179125	0.35307	0.508075	15.1984	43.5495	76.2117	0.320583	1.04027	11.9	19.0004	-0.327723	0.295595	4.51247	11.0544	3.734	395.146	0	3	2.56	0	15	3	31	1	48	11	10	1.6246	2.63933	89.1165	1	4	2	3	1	1	0	0	3	0	0.188715	158	1781
115	Oxacillin	0.695427	2.81005	15.379	0.0368254	0.148803	0.271808	0.429926	0.654039	18.8844	55.8648	104.803	0.360779	1.35577	11.85	31.9721	-0.33038	0.278336	4.78447	12.1143	2.414	401.105	0	5	2.56	0	14	3	31	0	47	11	11	2.0707	4.2878	102.196	1	4	2	3	2	0	1	2	1	0	0.34415	158	2026
116	Oxcarbazepine	0.1395	2.98045	5.22419	0.0167183	0.357191	0.10533	0.462148	0.463568	8.34415	16.715	27.2312	0.219568	1.03105	11.85	15.9959	-0.293362	0.280652	5.04015	11.0991	1.49	252.09	0	1	2.67	0	18	3	21	0	31	12	12	2.5939	6.72832	69.8077	0	3	2	1	2	0	0	0	2	1	0.251498	102	593
117	Oxprenolol	0.187629	3.1899	8.38854	0.0159467	0.27111	0.568051	0.328515	0.472562	11.7661	28.931	45.7178	0.284708	1.36913	11.85	15.9969	-0.388902	0.25597	5.09721	8.94086	2.024	265.168	0	9	2.67	3	8	7	19	1	42	6	6	1.7108	2.92684	76.1824	0	1	1	1	1	0	0	0	1	0	0.191275	84	834
118	Oxytetracycline	1.98673	2.42916	8.88521	0.149366	0.182629	0.466251	0.408236	0.493593	13.3011	44.0622	100.244	0.251004	1.36808	11.9	16.003	-0.391848	0.234262	5.01096	12.6322	-0.771	460.148	1	2	2.67	0	12	3	36	1	57	6	6	-2.3345	5.44989	111.792	0	4	1	1	1	0	0	0	4	0	0.438663	192	2494
119	Pantoprazole	0.851091	1.21584	23.9074	0.0327666	0.0468091	0.352525	0.377567	0.584929	25.9744	50.4497	101.163	0.440318	1.31502	11.999	31.9728	-0.387637	0.349935	3.01944	11.4619	1.82	385.091	0	7	2.12	0	10	3	28	0	43	16	15	2.8892	8.34748	85.8167	0	3	3	2	2	0	0	1	2	0	0.232387	134	1806
120	Papaverine	0.476631	1.93396	15.9405	0.0259729	0.105386	0.393327	0.454066	0.577846	18.3511	39.3479	72.3927	0.401481	1.42524	11.9967	15.999	-0.367222	0.127486	4.89583	10.5806	3.272	339.147	0	6	3.11	0	12	2	27	0	46	17	16	3.7587	14.1278	95.3673	0	3	3	2	2	0	0	0	3	0	0.146868	128	1534
121	Paroxetine	0.680372	4.4431	9.28079	0.0472341	0.308457	0.476078	0.394799	0.595298	14.4043	50.5728	93.0326	0.233231	1.46618	11.85	18.9984	-0.345122	0.216234	4.07586	10.8211	3.319	329.143	0	4	3	0	9	2	27	1	44	12	12	2.8547	8.14931	84.8284	0	4	2	3	2	0	0	1	3	0	0.120677	128	1445
122	Pentamidine	0.400282	1.9946	24.9151	0.014657	0.0730355	0.428013	0.434251	0.602108	27.31	60.4672	107.67	0.434231	1.46437	11.85	15.9959	-0.346423	0.181706	5.4219	8.8349	3.958	340.19	0	10	2.89	5	10	7	26	4	49	12	12	1.5904	2.52937	89.129	0	2	2	2	2	0	0	0	2	0	0.347453	118	2120
123	Pentoxifylline	0.355381	1.96741	10.544	0.02762	0.152906	0.489184	0.409511	0.482586	12.8668	25.1906	45.4296	0.364606	1.38128	11.9885	16.0061	-0.331629	0.360542	4.15073	9.8635	0.368	278.138	0	5	2.12	6	11	6	21	0	38	10	9	-0.1567	0.0245549	63.1597	0	2	2	1	1	0	0	1	1	0	0.283636	102	834
124	Perphenazine	0.29212	4.05054	16.1972	0.0142221	0.197204	0.249376	0.367049	0.46882	20.5399	71.5223	111.227	0.341431	1.08525	11.9943	34.9689	-0.394489	0.074817	4.12774	12.1215	3.857	403.149	0	6	3.11	3	13	3	30	2	53	12	12	4.4444	19.7527	113.769	0	4	3	2	1	0	0	0	4	0	0.137046	142	2000
125	Pheniramine	0.758845	3.81223	5.08276	0.0786056	0.394893	0.586439	0.468407	0.46504	9.65383	26.1266	50.4843	0.144876	1.51988	11.85	14.0041	-0.308919	0.0884897	5.81416	11.2308	2.616	240.163	0	5	3	3	6	5	19	1	38	12	12	2.3408	5.47934	75.4614	0	2	2	2	2	0	0	0	2	0	0.0671628	86	614
126	Phenylbutazone	0.686816	4.00035	6.73945	0.0601067	0.35009	0.42451	0.459189	0.430747	11.4266	34.3364	64.2796	0.192352	1.31445	11.9884	16.006	-0.352958	0.308771	5.30177	11.2288	3.71	308.152	0	5	3.11	4	18	4	25	0	43	12	12	1.9292	3.72181	85.4767	0	3	2	3	2	0	0	1	2	0	0.131818	118	1109
127	Pindolol	0.650967	1.35517	10.2231	0.0532303	0.110813	0.243917	0.407766	0.611928	12.2293	21.3911	42.6389	0.376967	1.26361	11.89	15.9959	-0.38889	0.0925348	5.12065	9.32806	1.915	248.152	0	6	2.56	3	10	7	19	1	38	10	9	1.2765	1.62945	71.7181	0	2	2	1	1	0	0	1	1	0	0.230826	88	687
128	Pirenzepine	0.426102	3.60191	10.1619	0.0300285	0.253836	0.418831	0.380856	0.457193	14.1899	42.467	72.2532	0.287102	1.25688	11.85	15.9959	-0.303589	0.237165	5.38484	11.7539	0.577	351.17	0	3	2.78	2	18	3	29	2	47	12	12	0.9275	0.860256	97.8338	0	4	3	2	1	0	0	0	3	1	0.19586	140	1540
129	Piroxicam	0.76638	1.74544	10.7526	0.0577773	0.131589	0.367851	0.394691	0.510423	13.2644	28.3462	55.994	0.357976	1.27297	11.85	31.9721	-0.358021	0.251424	5.87665	12.2641	2.768	331.063	0	3	2.23	0	22	3	25	0	36	12	12	0.5794	0.335704	84.1759	0	3	3	2	2	0	0	0	3	0	0.326162	124	1116
130	Pitofenone	1.02037	2.42305	18.1073	0.0473473	0.112435	0.372946	0.338159	0.548804	21.5507	64.8234	131.143	0.380163	1.25991	11.9961	15.9993	-0.346231	0.293768	4.73827	10.2802	4.144	367.178	0	8	3.33	2	18	4	29	1	52	12	12	2.3032	5.30473	99.8318	0	3	2	3	2	0	0	0	3	0	0.152079	134	2190
131	Prednisolone	1.32325	1.7872	7.96631	0.119462	0.161347	0.295025	0.383775	0.479761	11.0768	27.1437	57.0601	0.289393	1.15856	11.89	15.9989	-0.39276	0.190018	4.53788	12.7989	1.021	360.194	0	2	3.22	2	6	4	29	0	54	0	0	-0.8577	0.735649	97.1956	0	4	0	1	0	0	0	1	3	0	0.263275	154	1425
132	Prednisone	1.12668	1.79729	9.88314	0.0879732	0.140335	0.450812	0.418618	0.562931	12.8071	30.923	63.7431	0.328769	1.43236	11.9	15.9989	-0.388415	0.264896	4.53555	12.759	0.608	358.178	0	2	3.22	2	6	4	29	0	52	0	0	-0.7488	0.560701	96.3116	0	4	0	1	0	0	0	1	3	0	0.255934	154	1425
133	Procaine	0.628086	1.28544	10.9874	0.0486852	0.0996392	0.407936	0.283662	0.587693	12.901	21.8321	43.604	0.388757	1.27929	11.9885	16.006	-0.330708	0.363999	4.71881	8.69097	1.84	236.152	0	7	2.45	2	10	8	17	1	37	6	6	1.715	2.94123	69.3153	0	1	1	1	1	0	0	0	1	0	0.235272	76	618
134	Promethazine	0.235665	4.13087	5.15344	0.0247548	0.433916	0.422477	0.507124	0.500769	9.51997	23.4762	38.013	0.155997	1.43037	11.85	31.9721	-0.305013	0.147333	6.15593	11.9575	4.403	284.135	0	3	3	3	13	4	22	1	40	12	12	4.2572	18.1238	88.5203	0	3	3	1	1	0	0	0	3	0	0.111848	106	744
135	Propafenone	1.13234	3.68552	10.7287	0.072835	0.237063	0.499053	0.472768	0.474853	15.5466	55.8627	116.183	0.267577	1.44667	11.9	15.9969	-0.389197	0.166308	5.09729	9.8828	3.235	341.199	1	11	3.33	3	9	8	26	1	52	12	12	2.2071	4.87129	98.9489	0	2	2	2	2	0	0	0	2	0	0.17163	116	1786
136	Propofol	0.475792	1.33632	4.41338	0.0764263	0.214653	0.30774	0.411099	0.54483	6.2255	8.63338	17.665	0.28169	1.26367	11.89	15.9949	-0.359853	0.0792192	5.85168	9.62339	4.004	178.136	0	2	2.67	3	7	3	13	0	31	6	6	2.5242	6.37159	55.2908	0	1	1	1	1	0	0	0	1	0	0.113565	62	234
137	Propranolol	1.02851	2.00091	8.71941	0.0875412	0.170308	0.396505	0.519595	0.599335	11.7488	28.4727	58.1657	0.306613	1.51544	11.9967	15.9978	-0.388892	0.106089	5.13396	9.75393	3.028	259.157	0	6	2.89	3	11	7	20	1	40	11	10	1.764	3.1117	77.1569	0	2	2	1	1	0	0	0	2	0	0.160096	92	792
138	Pyrazinamide	0.0167584	0.925017	2.90282	0.00435895	0.240602	0.414816	0.661477	0.626647	3.84459	2.7493	6.63889	0.316279	1.70294	11.85	15.9949	-0.273577	0.248307	4.22703	7.70663	-1.506	123.043	0	1	1.57	0	9	3	9	0	14	6	6	-0.9062	0.821198	30.1099	0	1	1	1	1	0	0	0	1	0	0.559722	40	88
139	Pyridoxine	0.184193	1.9723	3.16345	0.0346231	0.370737	0.38001	0.518094	0.47175	5.31994	7.18523	13.6544	0.19598	1.36985	11.9963	15.9987	-0.415825	0.0995261	4.48719	8.94876	-0.514	169.074	0	2	1.9	0	7	2	12	0	23	6	6	0.0426	0.00181476	44.0515	0	1	1	1	1	0	0	0	1	0	0.435194	56	186
140	Quetiapine	1.01873	3.30956	15.594	0.0511353	0.166123	0.34775	0.340074	0.482211	19.9223	70.8671	143.366	0.337056	1.17004	11.9943	31.9721	-0.393501	0.143134	3.78149	12.4416	2.947	383.167	0	6	3.11	2	15	6	30	3	52	12	12	3.0028	9.01681	110.264	0	4	3	2	1	0	0	0	3	1	0.192083	140	1956
141	Quinine	0.680725	2.8811	10.0899	0.0498637	0.211043	0.263437	0.400432	0.630804	13.6517	37.8996	71.34	0.30432	1.29467	11.85	15.9959	-0.386277	0.182372	4.91809	10.9374	2.604	324.184	0	4	3.22	0	11	2	27	1	48	11	10	1.5097	2.27919	90.7055	0	5	2	2	1	0	0	0	5	0	0.14063	132	1286
142	Rabeprazole	0.915485	2.23405	18.6195	0.0420545	0.102625	0.502257	0.468708	0.576395	21.769	60.6881	120.538	0.39149	1.54736	11.999	31.9728	-0.387382	0.148421	4.33447	11.4229	1.938	361.146	0	8	2.67	3	9	6	27	0	48	16	15	2.463	6.06637	90.7717	0	3	3	2	2	0	0	1	2	0	0.222237	126	1695
143	Ramipril	1.11575	4.80912	9.74975	0.0711818	0.306809	0.306905	0.37283	0.564199	15.6746	63.1317	131.121	0.216507	1.24393	11.9	15.9989	-0.330476	0.279307	4.51062	10.909	2.885	416.231	0	11	3.22	4	6	9	32	1	62	6	6	-0.4261	0.181561	104.412	1	3	1	2	1	0	0	2	1	0	0.230497	152	2546
144	Salicylic Acid	0.083689	1.30459	2.76076	0.0201707	0.314431	0.246595	0.482005	0.572527	4.14904	3.94189	8.39235	0.249048	1.30113	11.9963	15.9987	-0.359655	0.312137	4.10115	8.13238	1.66	138.032	0	1	1.9	0	10	3	10	0	16	6	6	1.3037	1.69963	34.9332	1	1	1	1	1	0	0	0	1	0	0.416788	46	114
145	Sarafloxacin	0.771749	5.93261	8.59585	0.0504404	0.387747	0.350307	0.363667	0.458682	15.3002	62.2081	116.864	0.17136	1.17266	11.9974	19.0006	-0.327734	0.295596	4.09681	11.6159	3.676	385.124	0	3	2.78	0	21	3	31	1	45	17	16	3.8732	15.0017	95.9094	1	4	3	3	2	0	0	0	4	0	0.193626	152	1884
146	Sotalol	0.62911	1.16501	13.0371	0.0424179	0.0785511	0.515674	0.299741	0.556514	14.8312	24.1231	48.5094	0.409273	1.37193	11.89	31.9721	-0.38657	0.21327	5.5921	9.98173	1.051	272.119	0	6	2.12	3	10	6	18	1	38	6	6	-0.051	0.002601	70.9466	0	1	1	1	1	0	0	0	1	0	0.319014	86	706
147	Sulfacetamide	0.263822	1.13506	7.30859	0.0302984	0.130354	0.172022	0.548295	0.544673	8.70747	10.5233	21.4193	0.379511	1.26499	11.85	31.9721	-0.302533	0.247244	4.74991	11.2228	-0.06	214.041	0	3	1.68	2	13	5	14	0	24	6	6	-0.0356	0.00126736	50.4229	0	1	1	1	1	0	0	0	1	0	0.456174	68	307
148	Sulfachlorpyridazine	0.510728	1.23281	10.9228	0.0403216	0.0973291	0.549896	0.49081	0.539907	12.6664	19.674	39.2177	0.396762	1.58061	11.85	34.9689	-0.302514	0.246292	5.72459	11.4675	1.255	284.013	0	3	1.68	0	17	3	19	0	27	12	12	1.087	1.18157	69.1663	0	2	2	2	2	0	0	0	2	0	0.374454	92	638
149	Sulfadiazine	0.206107	1.16501	10.5183	0.0173353	0.0979873	0.13188	0.575032	0.559674	11.8894	14.662	29.0771	0.413508	1.26659	11.85	31.9721	-0.302521	0.247432	5.72138	11.4068	0.333	250.052	0	3	1.79	0	17	3	18	0	27	12	12	0.169	0.028561	63.1626	0	2	2	2	2	0	0	0	2	0	0.425311	86	536
150	Sulfadimethoxine	2.14447	2.73569	3.81198	0.246714	0.314732	0.395386	0.404551	0.707044	8.69214	24.4697	55.5252	0.0789158	1.50698	11.9962	31.9721	-0.347638	0.271134	4.79001	11.5068	1.619	310.074	0	5	1.79	0	19	3	22	0	35	12	12	0.832	0.692224	75.2057	0	2	2	2	2	0	0	0	2	0	0.402517	106	956
151	Sulfadoxine	0.726738	1.30965	10.9787	0.0558379	0.100626	0.480645	0.387357	0.518864	13.0151	23.3088	46.7732	0.382652	1.38687	11.9884	31.9721	-0.342065	0.246366	4.93029	11.5411	0.623	310.074	0	5	1.79	0	19	3	22	0	35	12	12	0.559	0.312481	75.53	0	2	2	2	2	0	0	0	2	0	0.402517	106	930
152	Sulfaguanidine	0.777106	1.31765	4.98802	0.109718	0.186036	0.560872	0.394197	0.543861	7.08277	11.4726	23.6629	0.278185	1.49893	11.999	31.9748	-0.302562	0.363342	5.70985	11.2224	-0.448	214.052	0	2	1.46	0	14	5	14	3	24	6	6	-0.399	0.159201	48.4816	0	1	1	1	1	0	0	0	1	0	0.621063	68	307
153	Sulfamerazine	0.983834	1.67479	7.9866	0.0924202	0.157328	0.46996	0.359618	0.590529	10.6452	22.8811	46.6859	0.312689	1.42011	11.85	31.9721	-0.302524	0.247438	5.72383	11.4461	0.648	264.068	0	3	1.9	0	17	3	19	0	30	12	12	1.0086	1.01727	67.9871	0	2	2	2	2	0	0	0	2	0	0.402737	92	627
154	Sulfamethazine	0.993669	2.4597	6.33673	0.101497	0.251243	0.408597	0.425426	0.554762	9.7901	24.3272	49.605	0.235445	1.38878	11.85	31.9721	-0.302527	0.247452	5.72629	11.4854	0.963	278.084	0	3	2.01	0	17	3	20	0	33	12	12	1.3364	1.78596	73.7628	0	2	2	2	2	0	0	0	2	0	0.382439	98	722
155	Sulfamethizole	0.304663	1.01249	11.1873	0.0243645	0.0809709	0.163143	0.440468	0.53758	12.5044	15.0438	30.9992	0.420998	1.14119	11.999	31.9752	-0.302524	0.329095	5.73764	11.667	1.408	270.025	0	3	1.57	0	16	3	18	0	27	11	11	0.6116	0.374055	67.1247	0	2	2	2	2	0	0	1	1	0	0.498436	88	535
156	Sulfamethoxazole	0.740422	2.33892	5.90321	0.082429	0.260385	0.500797	0.440298	0.596292	8.98255	19.9098	39.1154	0.24289	1.53739	11.999	31.9748	-0.302528	0.328749	5.60015	11.3958	1.181	253.052	0	3	1.79	0	16	3	18	0	28	11	11	0.9655	0.93219	62.3855	0	2	2	2	2	0	0	1	1	0	0.421257	88	535
157	Sulfamethoxypyridazine	0.273202	1.38171	12.122	0.0198304	0.100292	0.282221	0.466657	0.532279	13.7769	20.4384	38.7912	0.409908	1.28116	11.9934	31.9721	-0.337153	0.246277	4.65379	11.4448	1.187	280.063	0	4	1.79	0	18	3	20	0	31	12	12	0.6539	0.427585	71.3362	0	2	2	2	2	0	0	0	2	0	0.412693	96	758
158	Sulfamonomethoxine	0.360839	1.32309	11.3749	0.0276317	0.101318	0.379655	0.379564	0.516633	13.0589	19.632	38.1215	0.403288	1.27585	11.85	31.9721	-0.332053	0.246239	4.79289	11.4724	0.976	280.063	0	4	1.79	0	18	3	20	0	31	12	12	0.6206	0.385144	70.251	0	2	2	2	2	0	0	0	2	0	0.412693	96	736
159	Sulfamoxole	0.374068	1.15552	11.2417	0.0292897	0.0904781	0.174455	0.466114	0.564997	12.7713	17.6275	35.258	0.410174	1.20557	11.9986	31.9726	-0.302559	0.29489	5.72018	11.4071	1.006	267.068	0	3	1.9	0	16	3	19	0	31	11	11	1.401	1.9628	67.022	0	2	2	2	2	0	0	1	1	0	0.39915	94	625
160	Sulfanilamide	0.291956	0.829124	4.61944	0.0508588	0.144434	0.186232	0.548031	0.570861	5.74052	5.42083	12.2796	0.353531	1.30512	11.9936	31.9721	-0.337085	0.238349	5.67178	10.7011	-0.336	172.031	0	1	1.57	0	11	3	11	0	19	6	6	0.078	0.006084	40.057	0	1	1	1	1	0	0	0	1	0	0.549669	54	152
161	Sulfapyridine	0.525457	1.51306	8.33889	0.0506347	0.145803	0.508023	0.395108	0.550039	10.3774	17.794	34.8012	0.352672	1.45317	11.85	31.9721	-0.302519	0.24621	5.72398	11.4485	1.374	249.057	0	3	2.01	0	17	3	18	0	28	12	12	0.9131	0.833752	63.5624	0	2	2	2	2	0	0	0	2	0	0.375255	86	536
162	Sulfaquinoxaline	0.386745	1.12892	14.5778	0.0240312	0.0701481	0.161485	0.476084	0.562253	16.0934	22.5316	44.9898	0.429366	1.19982	11.85	31.9721	-0.30254	0.246275	5.7278	11.5096	1.566	300.068	0	3	2.23	0	21	3	23	0	33	17	16	1.4457	2.09005	78.371	0	3	3	2	2	0	0	0	3	0	0.35442	112	966
163	Sulfathiazole	0.787419	2.18755	5.46373	0.0933105	0.259228	0.503656	0.434276	0.570838	8.4387	17.9769	35.827	0.235596	1.50877	11.85	31.9731	-0.302513	0.246621	5.73649	11.6486	0.47	255.014	0	3	1.68	0	16	3	17	0	25	11	11	0.7993	0.63888	63.3415	0	2	2	2	2	0	0	1	1	0	0.477229	82	448
164	Sulfisoxazole	0.497207	1.49459	9.70506	0.0425077	0.127777	0.381335	0.395189	0.555781	11.6969	20.0736	38.9825	0.372286	1.3323	11.999	31.9748	-0.30253	0.329067	5.72394	11.4478	1.474	267.068	0	3	1.9	0	16	3	19	0	31	11	11	1.1495	1.32135	67.0435	0	2	2	2	2	0	0	1	1	0	0.39915	94	614
165	Sulindac	1.20472	3.29685	8.28401	0.0942249	0.257857	0.460203	0.410465	0.506548	12.7856	41.2629	86.9508	0.235938	1.37722	11.8	31.9721	-0.352913	0.263373	4.28319	12.1708	2.472	362.135	0	5	3.11	2	8	3	27	0	48	0	0	2.1035	4.42471	97.1807	1	3	0	2	0	0	0	1	2	0	0.158863	132	1517
166	Tacrine	0.0178167	1.56428	5.50383	0.00251438	0.220759	0.144628	0.460955	0.530525	7.08593	8.73548	15.9748	0.332545	1.13611	11.85	14.0041	-0.301676	0.177932	6.69214	9.96152	2.226	198.116	0	0	2.67	0	11	0	17	0	29	11	10	1.1738	1.37781	59.7105	0	3	2	1	1	0	0	0	3	0	0.1964	82	326
167	Telmisartan	1.33371	9.21322	13.1409	0.0563035	0.388943	0.373154	0.403252	0.586029	23.6879	150.884	336.045	0.166065	1.36244	11.85	15.9959	-0.327808	0.291366	4.46331	11.5332	7.722	514.237	1	7	4.43	3	18	3	44	0	69	32	30	6.4413	41.4903	153.093	1	6	6	4	4	0	0	2	4	0	0.141841	216	5229
168	Tenidap	0.364205	3.38637	6.70253	0.0348418	0.323958	0.261238	0.347113	0.458859	10.4531	26.3717	45.0912	0.2309	1.06721	11.85	34.9689	-0.358517	0.283577	4.84232	11.8001	2.696	320.002	0	2	2.23	0	20	3	23	0	30	11	11	2.9004	8.41232	79.7625	0	3	3	2	2	0	0	2	1	0	0.349591	114	831
169	Tetracycline	1.59449	3.21365	8.63914	0.118573	0.238981	0.365959	0.501831	0.549692	13.4473	46.6623	104.378	0.231834	1.41748	11.9	16.002	-0.384463	0.234448	5.01293	12.5142	0.219	444.153	1	2	2.78	0	12	3	35	1	56	6	6	-1.3777	1.89806	110.788	0	4	1	1	1	0	0	0	4	0	0.408913	186	2350
170	Theophylline	2.2e-07	2.06772	2.97062	4.36e-08	0.410396	0.523436	0.43503	0.494881	5.03834	6.14241	11.1808	0.192203	1.45335	11.9945	15.9959	-0.273086	0.289601	4.92392	8.92756	-0.028	180.065	0	0	1.57	0	11	0	14	0	21	10	9	0.2983	0.0889829	37.5936	0	2	2	1	1	0	0	1	1	0	0.403633	70	211
171	Thiabendazole	0.0461377	0.872756	7.41375	0.00553699	0.104739	0.489622	0.672099	0.576507	8.33265	6.85272	15.4839	0.417293	1.73823	11.85	31.9721	-0.245569	0.185807	6.91536	9.71083	2.174	201.036	0	1	2.12	0	14	0	16	0	21	15	14	2.5069	6.28455	56.7986	0	3	3	2	2	0	0	2	1	0	0.347251	76	293
172	Thiamphenicol	0.806379	2.8822	7.76336	0.0704142	0.251678	0.446871	0.366421	0.51385	11.4519	30.9599	60.455	0.258431	1.32714	11.9	34.9699	-0.394177	0.245896	4.77703	11.0418	0.314	355.005	0	7	1.79	3	9	7	21	0	36	6	6	0.8428	0.710312	77.5713	0	1	1	1	1	0	0	0	1	0	0.315714	102	1002
173	Thiethylperazine	0.497528	4.51048	12.6632	0.0281547	0.255244	0.29864	0.471464	0.490876	17.6712	65.6616	111.75	0.287451	1.26098	11.9985	31.9734	-0.303721	0.0888086	5.82694	12.5522	5.044	399.18	1	6	3.33	3	13	3	30	2	56	12	12	4.8568	23.5885	120.023	0	4	3	2	1	0	0	0	4	0	0.15111	142	1920
174	Thioridazine	0.258683	5.80324	8.21662	0.0181169	0.406431	0.17663	0.415667	0.51298	14.2785	51.3097	77.9231	0.181589	1.10528	11.85	31.9731	-0.302964	0.183782	6.44297	12.5539	5.944	370.154	1	4	3.33	2	13	2	28	1	51	12	12	3.7598	14.1361	106.04	0	4	3	2	1	0	0	0	4	0	0.154206	134	1444
175	Tiagabine	0.901124	3.54385	11.9948	0.0548135	0.215565	0.402553	0.44101	0.572567	16.4398	56.5102	111.255	0.297216	1.41613	11.9	31.9731	-0.331379	0.263334	4.24095	13.8063	2.793	375.133	0	6	3.11	4	12	4	27	1	50	10	10	3.5881	12.8745	106.344	1	3	2	3	2	0	0	2	1	0	0.258628	128	1596
176	Timolol	0.604245	2.23609	9.50041	0.0489634	0.181196	0.531456	0.410838	0.561516	12.3407	28.3355	53.5126	0.327381	1.50381	11.9967	31.9721	-0.388966	0.215065	5.23082	10.226	1.277	316.157	0	7	2.01	3	7	7	22	1	45	5	5	1.1277	1.27171	85.9559	0	2	1	2	1	0	0	1	1	0	0.341539	104	1063
177	Tinidazole	0.485117	2.02066	6.59079	0.0533297	0.222134	0.389285	0.42267	0.525831	9.09657	17.4953	33.0525	0.293402	1.33779	11.89	31.9721	-0.273413	0.159431	4.24004	10.3182	0.616	249.078	0	5	1.46	2	8	5	16	0	31	5	5	-0.2539	0.0644652	52.7898	0	1	1	1	1	0	0	1	0	0	0.392005	78	450
178	Tizanidine	0.316262	2.29721	5.41595	0.0393879	0.2861	0.329475	0.327638	0.531497	8.02942	14.881	26.8452	0.255884	1.18861	11.85	34.9689	-0.288846	0.192633	6.75266	11.1234	1.806	255.035	0	2	1.68	0	10	0	18	2	26	10	9	2.4022	5.77056	68.4014	0	3	2	2	1	0	0	2	1	0	0.353325	86	418
179	Tolperisone	0.597791	1.78546	9.87486	0.048767	0.145656	0.408807	0.437924	0.570099	12.2581	24.6016	47.3995	0.354183	1.41683	11.9943	15.9949	-0.332637	0.166708	5.48649	9.69334	3.176	245.178	0	4	3	3	8	4	19	1	41	6	6	1.525	2.32563	71.2011	0	2	1	2	1	0	0	0	2	0	0.0828378	88	661
180	Tolterodine	1.27748	3.30406	7.95381	0.10191	0.263579	0.46593	0.381929	0.494205	12.5353	40.6616	86.7689	0.225883	1.34206	11.89	15.9949	-0.360173	0.0761983	5.7301	11.9867	5.576	325.241	1	7	3.66	3	7	6	25	1	55	12	12	3.4049	11.5933	102.546	0	2	2	2	2	0	0	0	2	0	0.072162	118	1311
181	Tramadol	0.69099	1.59246	7.48458	0.07074	0.163028	0.427176	0.393583	0.465526	9.76803	18.1911	36.1949	0.324674	1.28628	11.85	15.9959	-0.38432	0.181361	4.91505	11.5335	2.434	263.189	0	4	2.89	0	7	3	20	1	44	6	6	0.8985	0.807302	73.386	0	2	1	2	1	0	0	0	2	0	0.124246	96	670
182	Trazodone	0.762162	3.98209	7.84431	0.060544	0.316326	0.449193	0.462352	0.576949	12.5886	40.2504	76.6465	0.217347	1.48849	11.8	34.9689	-0.300419	0.296909	5.19826	9.93599	3.32	373.167	0	5	2.78	3	9	3	29	1	50	6	6	2.2826	5.21026	104.538	0	4	2	3	2	0	0	1	3	0	0.112711	138	2003
183	Triamcinolone	1.66083	2.32301	6.6624	0.156002	0.2182	0.499032	0.399337	0.561286	10.6462	30.4001	66.7508	0.219349	1.45966	11.9	18.9984	-0.390394	0.220891	4.56657	12.7654	0.669	394.179	0	2	3	2	6	4	31	0	55	0	0	-1.3949	1.94575	98.3089	0	4	0	1	0	0	0	1	3	0	0.291898	168	1670
184	Trimethoprim	0.622155	1.78946	9.42813	0.052548	0.15114	0.30317	0.385943	0.529309	11.8397	23.8504	46.1867	0.347234	1.21842	11.85	15.9969	-0.34689	0.272523	5.02664	9.85295	0.783	290.138	0	5	2.23	0	9	2	22	0	39	12	12	1.9258	3.70871	81.2841	0	2	2	2	2	0	0	0	2	0	0.363655	104	946
185	Tropisetron	0.763322	1.25698	9.97328	0.0636442	0.104805	0.63536	0.487895	0.597361	11.9936	21.1086	42.6713	0.373663	1.72062	11.9	15.9959	-0.308481	0.295163	5.15167	9.7108	3.434	284.152	0	3	2.89	0	12	3	24	1	41	10	9	0.6982	0.487483	73.9079	0	5	2	2	1	0	0	2	2	1	0.159527	118	944
186	Valsartan	1.38464	3.82931	12.9115	0.0763919	0.211267	0.326188	0.381278	0.593337	18.1254	72.6221	159.207	0.284256	1.3008	11.9	15.9969	-0.330407	0.277111	4.68816	11.1443	5.907	435.227	1	11	3.22	5	17	9	34	0	61	17	17	1.9862	3.94499	122.784	3	3	3	3	3	0	0	1	2	0	0.257498	160	3122
187	Verapamil	1.5626	5.80516	10.259	0.0886495	0.329339	0.304901	0.460052	0.512199	17.6267	84.6566	195.344	0.186509	1.27715	11.9	15.9979	-0.347321	0.151627	4.88132	12.5197	4.967	454.283	1	13	3.77	6	8	9	34	1	71	12	12	4.1989	17.6308	130.081	0	2	2	2	2	0	0	0	2	0	0.140771	160	3698
188	Warfarin	1.22967	2.76268	7.21082	0.109761	0.246598	0.477449	0.331792	0.513716	11.2032	32.1853	67.8851	0.23273	1.32296	11.9	15.9979	-0.359517	0.297264	4.66214	11.7874	2.999	308.105	0	4	3.11	4	12	4	25	0	39	17	16	3.1706	10.0527	82.347	0	3	3	2	2	0	0	0	3	0	0.219114	120	1092
189	Zalcitabine	0.741688	1.14934	6.11423	0.09265	0.143574	0.417089	0.481156	0.568781	8.00527	12.4147	25.632	0.322832	1.46703	11.9	15.9969	-0.393153	0.28233	4.22549	9.4151	-0.998	213.111	0	2	1.79	0	6	2	16	1	30	0	0	-2.3956	5.7389	48.197	0	2	0	2	0	0	0	1	1	0	0.412085	76	369
190	Zaleplon	0.208286	1.87449	13.3824	0.0134681	0.121207	0.332468	0.431944	0.527656	15.4652	28.263	48.953	0.398993	1.29207	11.85	15.9949	-0.2804	0.204092	4.38911	10.7044	2.028	305.128	0	4	2.67	0	20	5	25	0	38	16	15	2.1019	4.41798	84.0437	0	3	3	2	2	0	0	1	2	0	0.243472	120	1169
[truncated: 185 more columns]

## Sheet: S1.3
Train, Test & External validation datasets used for modelling the Effective Membrane Permeability coefficient LogPe of 190 molecules. The datasets contain the 61 descriptors selected through the Recursive Feature Elimination process (see S1.5).
Normalization of the descriptors' values (range 0, 1) was based on the Train set and the same parameters were used to normalize the Test & External Validation sets.
The External Validation set was initially partitioned and set aside for an unbiased evaluation of the models' performance.
Train set (141 molecules)
ID	Wlambda1.unity	Wnu1.unity	BCUTw.1h	BCUTc.1l	BCUTc.1h	BCUTp.1l	XLogP	MLogP	nAromBond	naAromAtom	ALogP	ALogp2	nAcid	tpsaEfficiency	WTPT.2	WTPT.3	WTPT.4	WTPT.5	TopoPSA	MDEC.11	MDEC.12	MDEC.22	MDEC.33	MDEO.11	khs.aaCH	khs.aasC	HybRatio	fragC	FMF	SPC.5	SPC.6	VPC.5	SC.5	VC.5	SCH.7	VCH.7	C2SP2	ATSc2	ATSc4	ATSc5	nHBDon	nHBAcc	PPSA.1	PNSA.1	PNSA.2	PNSA.3	DPSA.1	DPSA.3	FPSA.1
1	0.128893	0.0540427	0.0307266	0.393509	0.701737	0.232409	0.832495	0.7	0.1875	0.2	0.913073	0.772473	0.333333	0.199889	0.0988068	0.102004	0.252172	0	0.142689	1	0.912237	0.21546	0.203536	0.0758394	0.0714286	0.625	0.371429	0.323458	0	0.237551	0.179243	0.137225	0.156879	0.0977015	0.0754773	0.0515624	0.444444	0.709998	0.554916	0.4828	0.142857	0.153846	0.55252	0.545556	0.853628	0.629735	0.479481	0.429155	0.46312
2	0.02666	0.0257676	0.0306992	0.131374	0.576761	0.187338	0.219351	0.1	0.15625	0.166667	0.135228	0.0418736	0	0.804006	0.46606	0.421514	0.266472	0.610226	0.384602	0	0	0.0831117	0.101217	0.0168532	0.0714286	0.25	0.65	0.09506	0.416667	0.155734	0.131424	0.0493303	0.0902457	0.0269032	0.230992	0.0676357	0.0555556	0.287771	0.351817	0.731324	0.571429	0.538462	0.164659	0.457124	0.757684	0.424356	0.319531	0.754852	0.315035
3	0.194706	0.216743	0.0306991	0.144479	0.427853	0.350007	0.455349	0.4	0.1875	0.2	0.398473	0.0262457	0	0.469862	0.0553206	0.161289	0.252562	0.115941	0.235998	0.637508	0.293565	0.124983	0.0842815	0.0868144	0.214286	0.375	0.7	0.185848	0.137255	0.130891	0.104805	0.0754884	0.0967652	0.0326881	0.0515505	0.0265195	0.222222	0.86023	0.543776	0.605606	0.571429	0.230769	0.483077	0.274796	0.922555	0.653701	0.612579	0.37546	0.650903
8	0.15584	0.146245	0.322956	0.597783	0.229642	0.808289	0.635252	0.5	0.375	0.4	0.657807	0.273844	0	0.158211	0.927194	0.264707	0.106968	0.390937	0.108237	0	0	0.45764	0.185741	0	0.5	0.625	0.305882	0.194185	0.939394	0.220467	0.220701	0.106801	0.112887	0.0412527	0.145973	0.0755123	0.611111	0.721073	0.577453	0.441128	0.142857	0.230769	0.583608	0.193069	0.922084	0.766666	0.72043	0.279438	0.77111
9	0.345789	0.185813	0.276791	0.324738	0.82356	0.41113	0.145136	0.333333	0.1875	0.2	0.295576	0.00033574	0.333333	0.686258	0.385709	0.451539	0.418183	0.364429	0.540758	0.212503	0.094168	0.11402	0.296452	0.225535	0.285714	0.25	0.56875	0.24686	0.52	0.45144	0.387786	0.404393	0.343437	0.246969	0.815138	0.927993	0.277778	0.509242	0.872513	0.181368	0.571429	0.538462	0.250858	0.613115	0.648136	0.331277	0.26858	0.613467	0.268339
10	0.314422	0.209641	0.276791	0.501616	0.638274	0.414622	0.180336	0.366667	0.1875	0.2	0.311178	0.00162136	0.333333	0.622559	0.415883	0.39997	0.333824	0.364354	0.468683	0.212503	0.114277	0.210076	0.274916	0.181296	0.357143	0.125	0.56875	0.239233	0.555556	0.434237	0.373147	0.400141	0.343437	0.246969	0.776402	0.919763	0.277778	0.538303	0.859641	0.15121	0.428571	0.538462	0.000874773	0.754076	0.619371	0.470208	0.0398979	0.414818	0.0156235
11	0.0399812	0.0607396	0.0306682	0.835407	0.555616	0.485827	0.445032	0.366667	0.34375	0.366667	0.606241	0.20382	0	0.200767	0.441229	0.136	0.0850417	0.267213	0.0608166	0.141668	0.291054	0.221343	0.0375431	0	0.428571	0.25	0.236364	0.0750124	0.714286	0.171167	0.140142	0.0735757	0.137266	0.0640085	0.232849	0.0898907	0.444444	0.884791	0.622283	0.470255	0	0.230769	0.49788	0.0442631	0.990175	0.893792	0.767085	0.174991	0.945255
12	1	0.473293	0.0769361	0.393809	0.336066	0.241618	0.834143	0.833333	0.6875	0.7	0.845046	0.614875	0	0.115773	0.825541	0.332126	0.0932418	0.541041	0.12769	0	0.219848	1	0.141605	0	0.857143	0.625	0.417857	0.623335	0.882353	0.287106	0.245795	0.160596	0.0786752	0.0329096	0.429709	0.197855	0.888889	0.512649	0.424802	0.604237	0.142857	0.230769	0.823027	0.405344	0.805395	0.699674	0.719121	0.428978	0.652019
13	0.267841	0.177971	0.322956	0.645579	0.576065	0.636601	0.75984	0.666667	0.53125	0.533333	0.668305	0.289364	0	0.128625	0.765617	0.25745	0.0876655	0.401116	0.104853	0	0.257932	0.671206	0.194052	0	0.571429	0.375	0.472727	0.370632	0.851852	0.281621	0.267256	0.159454	0.143185	0.0561199	0.185523	0.0868281	0.555556	0.798893	0.546887	0.566079	0	0.307692	0.6367	0.267244	0.90753	0.78428	0.702945	0.231256	0.711278
14	0.693891	0.438123	0.322956	0.00566331	0.598635	0.287901	0.576036	0.766667	0	0	0.307913	0.00127412	0	0.305211	0.446248	0.381142	0.621925	0	0.358023	0.577693	1	0.306703	0.236684	0.191378	0	0	0.928571	0.778861	0.296296	1	0.980632	1	1	1	0.619001	0.758082	0.277778	0.382672	0.741331	0.447661	0.142857	0.538462	0.670345	0.439193	0.680537	0.295067	0.612596	0.538434	0.580177
15	0.537676	0.466727	1	0.343938	0.564706	0.65732	0.782729	0.5	0.5	0.5	0.830558	0.58363	0	0.16126	0.557159	0.219543	0.275877	0	0.15662	0	0.177284	0.203685	0.384371	0.0252798	0.428571	0.75	0.152941	0.125911	0.636364	0.313527	0.287579	0.222596	0.246939	0.120684	0.356057	0.179558	0.666667	0.890444	0.515058	0.512597	0.142857	0.0769231	0.536707	0.464254	0.851419	0.542384	0.522253	0.421594	0.511815
16	0.00114553	0.00294138	0.0306836	0.517494	0.670225	0.240744	0.472429	0.266667	0.1875	0.2	0.44304	0.0502215	0.333333	0.47249	0.133061	0.0465593	0.161404	0	0.109805	0	0	0.210076	0.0286508	0.0758394	0.357143	0.125	0	0.00514092	0.555556	0.0217759	0.0108076	0.00327183	0.0684233	0.00875875	0	0.00531051	0.277778	0.859265	0.520065	0.513636	0.142857	0.153846	0.198102	0.130591	0.986147	0.815624	0.545326	0.177219	0.702945
17	0.0960288	0.157992	0.000158157	0.536102	0.156512	0.47056	0.376366	0.3	0.1875	0.2	0.312839	0.00181381	0	0.267543	0.252763	0.0656101	0	0.230999	0.0656976	0	0.15124	0.229011	0	0	0.285714	0.125	0.4875	0.0478785	0.466667	0	0	0.00341659	0	0	0.00707368	0.00657767	0.222222	0.921293	0.502842	0.583868	0.142857	0.153846	0.342238	0.076744	0.99005	0.849185	0.659778	0.19161	0.853123
18	0.16486	0.0809427	0.0306992	0.157623	0.400718	0.482617	0.535634	0.566667	0.1875	0.2	0.396891	0.0255361	0	0.237432	0.301711	0.181696	0.286388	0.115441	0.157617	0.212503	0.269054	0.449891	0.0483045	0	0.285714	0.25	0.866667	0.375596	0.454545	0.0574712	0.0498647	0.0358011	0	0	0.0700222	0.0521748	0.277778	0.710264	0.642615	0.61311	0.285714	0.230769	0.732656	0.219569	0.910823	0.745392	0.786644	0.323653	0.783626
19	0.681356	0.316569	0.276791	0.213736	0.99891	0.179601	0.549766	0.333333	0.375	0.4	0.64323	0.253002	0	0.411023	0.187327	0.532022	0.331961	0.221703	0.388913	0	0.198769	0.260954	0.0923793	0.248718	0.5	0.625	0.305882	0.177348	0.448276	0.466756	0.395155	0.162733	0.51471	0.116688	0.104862	0.0446701	0.555556	0.541106	0.498485	0.134497	0.285714	0.461538	0.445098	0.666239	0.556726	0.087228	0.343076	0.806385	0.343633
21	0.22062	0.090408	0.0307147	0.157533	0.200404	0.482185	0.518034	0.533333	0.1875	0.2	0.349682	0.00883701	0	0.269606	0.201393	0.241759	0.384716	0.115441	0.190502	0.306128	0.519912	0.336294	0.0461507	0	0.285714	0.25	0.866667	0.40539	0.0144928	0.0624953	0.0520251	0.0371105	0	0	0.0314743	0.017682	0.277778	0.559667	0.837067	0.500021	0.285714	0.307692	0.741269	0.126967	0.924202	0.736829	0.850192	0.393077	0.882803
22	0.544344	0.366269	0.0307458	0.135604	0.418933	0.393282	0.496445	0.733333	0	0	0.125666	0.0475034	0	0.323067	0.716994	0.283829	0.549835	0	0.308465	0.164931	0.666233	0.324892	0.294077	0.130237	0	0	0.988	0.657383	0.526882	0.844604	0.819351	0.760925	0.656534	0.576134	0.825121	0.758732	0.277778	0.545478	0.601356	0.56491	0.285714	0.461538	0.581993	0.353976	0.788708	0.42063	0.617445	0.51848	0.615434
23	0.0101898	0.0190751	0.0306837	0.725737	0.667329	0.45748	0.317236	0.166667	0.3125	0.3	0.324139	0.00340777	0	0.494035	0.332809	0.311641	0.16901	0.511382	0.185122	0.274694	0.0979571	0	0.101217	0.0379197	0.0714286	0	0.4875	0.0565749	0.52381	0.262006	0.237744	0.0940738	0.246315	0.0819244	0.243161	0.0846661	0.0555556	0.330013	0.152814	0.637472	0	0.384615	0.216944	0.245369	0.888687	0.612951	0.483002	0.511288	0.553764
24	0.154934	0.12674	0.0307147	0.645666	0.873346	0.228283	0.362407	0.2	0.1875	0.2	0.303198	0.000845817	0	0.572843	0.423368	0.416517	0.345414	0.505729	0.323571	0	0.079947	0.189845	0.0542889	0.0695547	0.285714	0.25	0.236364	0.122369	0.368421	0.184119	0.168422	0.0600122	0.134071	0.0392498	0.119778	0.0455351	0.388889	0.612199	0.553562	0.470773	0.571429	0.307692	0.349102	0.428445	0.847105	0.635132	0.440469	0.437543	0.451466
25	0.057886	0.0739108	0.0306682	0.908557	0.645332	0.476527	0.529565	0.5	0.375	0.4	0.632208	0.237792	0	0.289509	0.769774	0.119592	0.081944	0.23871	0.141977	0	0	0.48607	0.134359	0	0.571429	0.5	0	0.105337	0.777778	0.209493	0.204383	0.089666	0.138728	0.0509389	0.0828715	0.0391543	0.666667	0.770915	0.510697	0.502033	0.142857	0.230769	0.303883	0.112022	0.984912	0.899467	0.616031	0	0.782054
26	0.447023	0.169622	0.0307308	0.157855	0.249297	0.436682	0.656667	0.7	0.65625	0.633333	0.743776	0.413529	0	0.27317	0.747809	0.310112	0.385407	0.248828	0.246758	0	0.194955	0.597914	0.193539	0	0.785714	0.375	0.325	0.441035	0.866667	0.271193	0.229801	0.11704	0.126383	0.0492429	0.372586	0.148741	0.888889	0.571273	0.866639	0.506683	0.428571	0.153846	0.833255	0.180304	0.891602	0.694256	0.867593	0.390606	0.844481
27	0.417559	0.234109	0.276791	0.324794	0.700089	0.395245	0.105254	0.333333	0.1875	0.2	0.300256	0.00062222	0.333333	0.690282	0.444857	0.452969	0.418674	0.365284	0.540758	0	0.0741552	0.102593	0.36025	0.225535	0.285714	0.25	0.40625	0.21494	0.573333	0.354354	0.311882	0.215227	0.288469	0.133775	0.573839	0.454031	0.333333	0.477677	0.931455	0.103519	0.571429	0.538462	0.1835	0.677714	0.616938	0.283379	0.190075	0.609408	0.189337
28	0.246567	0.12044	0.276822	0.521434	0.700221	0.466254	0.35469	0.0666667	0.3125	0.333333	0.194573	0.0148685	1	0.826687	0.606019	0.851811	0.336103	1	0.813916	0	0.0491438	0.0415559	0.289522	0.181296	0.0714286	0.25	0.557143	0.209276	0.724138	0.346287	0.287037	0.285846	0.18365	0.101326	0.599747	0.527148	0.0555556	0.392453	0.891143	0	0.285714	0.846154	0.0987148	0.858106	0.408998	0.196863	0.0283981	0.75612	0.0507076
29	0.567547	0.212309	0.276822	0.507237	0.879991	0.364466	0	0.1	0.15625	0.166667	0.151644	0.0330359	0.333333	0.82187	0.497322	1	0.597588	0.977949	1	0.0283337	0.0903501	0.0190822	0.470952	0.314487	0.0714286	0.25	0.577778	0.414457	0.555556	0.48863	0.435432	0.325678	0.367894	0.172043	0.682174	0.512626	0.111111	0	0.882696	0.480452	0.857143	1	0.220577	1	0	0	0.0062575	1	0.0785273
31	0.313113	0.268467	0.322971	0.125277	0.554406	0.240694	0.379227	0.166667	0.1875	0.2	0.396501	0.0253627	0	0.512863	0.0774007	0.420152	0.412993	0.240968	0.357631	0	0	0.132549	0.147066	0.246011	0.285714	0.25	0.472727	0.115633	0.0666667	0.163079	0.127095	0.0709123	0.244197	0.081847	0.019923	0.0168081	0.277778	0.786352	0.748914	0.433743	0.714286	0.307692	0.0185435	0.832476	0.654311	0.325452	0	0.576906	0
32	0.610325	0.450215	0.322956	0.659778	0.319924	0.593493	0.700538	0.566667	0.34375	0.333333	0.584699	0.177623	0	0.108873	0.423973	0.19224	0	0.37735	0.077241	0.219498	0.66447	0.352365	0.118352	0	0.357143	0.25	0.65	0.321863	0.272727	0.166171	0.130899	0.111656	0.0558674	0.0227207	0.128646	0.0590031	0.388889	0.846401	0.463527	0.580032	0.142857	0.230769	0.707086	0.155574	0.953494	0.827724	0.813001	0.214402	0.843887
33	0.30232	0.291809	0.322956	0.454044	0.108486	0.659552	0.611236	0.533333	0.375	0.4	0.640421	0.249082	0	0.0597308	0.450518	0.123777	0	0.243709	0.0343808	0.212503	0.406777	0.447893	0.0774029	0	0.571429	0.375	0.40625	0.187088	0.578947	0.114211	0.101615	0.0837254	0.0558674	0.0347558	0.0702099	0.0432593	0.5	0.861636	0.522565	0.510228	0	0.153846	0.591548	0.193008	0.957373	0.8695	0.724892	0.209578	0.773481
34	0.0904195	0.0766865	0.322956	0.454242	0.112736	0.636073	0.757326	0.533333	0.375	0.4	0.799733	0.519862	0	0.128409	0.68191	0.199915	0	0.263817	0.0901382	0.212503	0.380319	0.426816	0.124047	0	0.5	0.625	0.382353	0.21635	0.555556	0.203894	0.202921	0.184058	0.101483	0.0788288	0.194386	0.171842	0.666667	0.854562	0.495902	0.627924	0	0.153846	0.72559	0.221832	0.94746	0.804013	0.781272	0.255762	0.779657
35	0.393797	0.267104	0.322956	0.165206	0.524762	0.466061	0.341859	0.466667	0.1875	0.2	0.103176	0.0621436	0	0.593953	0.427654	0.529949	0.683761	0.219893	0.623985	0.27655	0.1724	0.0333396	0.808819	0.764611	0.142857	0.5	0.65	0.45062	0.393939	0.940272	0.955963	0.542866	0.8128	0.414343	0.335016	0.263959	0.388889	0.711762	0.279044	0.276664	0.857143	0.692308	0.385573	0.707918	0.455855	0.105179	0.283475	0.774363	0.292017
37	0.0888895	0.0668085	0.076936	0.517457	0.682938	0.351818	0.546558	0.433333	0.34375	0.333333	0.419782	0.0367473	0.333333	0.337945	0.629646	0.356825	0.249197	0.399861	0.236568	0	0	0.310893	0.308187	0.143327	0.214286	0.375	0.535294	0.239231	0.722222	0.325378	0.309513	0.145753	0.261365	0.0958042	0.357253	0.220162	0.333333	0.63567	0.35085	0.799672	0.285714	0.461538	0.536841	0.371032	0.798612	0.447561	0.581472	0.615735	0.584128
38	0.28094	0.211591	0.076936	0.32629	0.314566	0.260306	0.63716	0.633333	0.375	0.4	0.635874	0.242799	0	0.148394	0.576107	0.176405	0.106056	0.21974	0.106099	0.212503	0.443676	0.599841	0.0882827	0	0.5	0.625	0.478947	0.271855	0.5	0.311164	0.255507	0.189929	0.165898	0.0927268	0.32517	0.159137	0.444444	0.6959	0.547815	0.469782	0	0.230769	0.616782	0.220035	0.91618	0.669134	0.721801	0.39743	0.752012
40	0.13084	0.184032	0.322971	0.572951	0.22187	0.86921	0.524796	0.233333	0.1875	0.2	0.618801	0.219925	0	0.222573	0.475067	0.238452	0	0.366011	0.105494	0	0	0.106618	0.0946027	0	0.214286	0.375	0.433333	0.0656172	0.809524	0.109749	0.0823573	0.0790268	0.0790084	0.0471092	0.0983853	0.0620889	0.333333	0.762343	0.514924	0.415604	0.428571	0.230769	0.295269	0.36466	0.907228	0.650538	0.450949	0.349004	0.476045
41	0.174144	0.145886	0.322956	0.659978	0.406795	0.683505	0.665511	0.533333	0.375	0.4	0.716405	0.365943	0	0.119626	0.872383	0.269054	0	0.527934	0.0868961	0	0.229252	0.463274	0.182213	0	0.5	0.625	0.361111	0.247385	0.884058	0.240305	0.233963	0.131382	0.112887	0.045422	0.183649	0.118561	0.611111	0.730454	0.568099	0.482869	0.142857	0.307692	0.718256	0.258933	0.907988	0.667746	0.753648	0.384494	0.742496
42	0.393046	0.135633	0.0308284	0.164007	0.735129	0.272609	0.465927	0.5	0.6875	0.666667	0.664772	0.284093	0.666667	0.581991	0.597685	0.558807	1	0	0.567942	0	0	0.297732	0.444192	0.359641	0.571429	0.5	0.169565	0.277188	0.647059	0.416895	0.383888	0.127156	0.292588	0.0632705	0.28313	0.0928977	0.888889	0.283375	0.518922	0.916106	0.428571	0.538462	0.641478	0.631209	0.404564	0.0180214	0.474693	0.993002	0.446973
43	0.370899	0.273242	0.0769361	0.517598	0.793667	0.352363	0.586527	0.5	0.34375	0.333333	0.43359	0.0444934	0.333333	0.26935	0.715892	0.363847	0.249223	0.413427	0.205252	0	0.166698	0.226585	0.38892	0.143327	0.214286	0.375	0.615789	0.306086	0.692308	0.427017	0.393996	0.248385	0.332555	0.171223	0.729503	0.575978	0.333333	0.604404	0.369049	0.773229	0.142857	0.461538	0.637171	0.276445	0.83862	0.57658	0.69737	0.538083	0.702778
44	0.340689	0.367607	0.276791	0.660082	0.453758	0.641	0.40515	0.333333	0.375	0.4	0.489279	0.0832447	0	0.598841	0.368977	0.224838	0.167437	0.202304	0.313809	0	0	0.300143	0.0439107	0.0758394	0.571429	0.5	0	0.08938	0.686275	0.206638	0.158257	0.0787861	0.255359	0.0675166	0.10206	0.0467325	0.666667	0.939998	0.528061	0.504893	0.285714	0.307692	0.443509	0.377587	0.923974	0.638515	0.525324	0.301417	0.539461
47	0.281032	0.334126	0.322971	0.496234	0.599922	0.249457	0.669065	0.4	0.375	0.4	0.809317	0.539293	0.333333	0.240969	0.414753	0.214724	0.161125	0.125854	0.152665	0	0	0.276768	0.164121	0.0758394	0.5	0.625	0.0928571	0.087784	0.578947	0.168731	0.143445	0.102217	0.11322	0.0640705	0.12986	0.0749108	0.611111	0.850253	0.548355	0.458493	0.285714	0.230769	0.209811	0.448428	0.879073	0.641074	0.3502	0.247203	0.352958
48	0.652337	0.426555	0.322971	0.501831	0.638413	0.415858	0.64765	0.366667	0.34375	0.366667	0.684364	0.313933	0.333333	0.453535	0.493795	0.579153	0.436874	0.387336	0.468719	0.233889	0.107819	0.0822225	0.541347	0.181296	0.214286	0.75	0.478947	0.26708	0.555556	0.624012	0.526223	0.508656	0.41433	0.306419	1	1	0.388889	0.556198	0.551029	0.324642	0.285714	0.461538	0.499764	0.698856	0.535743	0.19276	0.352834	0.713426	0.351498
49	0.320452	0.206158	0.0769515	0.517523	0.683025	0.254741	0.669932	0.533333	0.53125	0.533333	0.773521	0.468539	0.333333	0.236945	0.652181	0.415928	0.249702	0.413575	0.205252	0	0.219971	0.442201	0.330276	0.143327	0.5	0.625	0.309524	0.29527	0.678161	0.386992	0.367105	0.166593	0.261365	0.0850769	0.276488	0.137902	0.666667	0.566692	0.371735	0.702214	0.142857	0.461538	0.567997	0.336861	0.786263	0.508382	0.620506	0.588306	0.625
50	0.0741	0.0705465	0.0769515	0.329892	0.677089	0.240152	0.670539	0.366667	0.375	0.4	0.670857	0.293201	0.333333	0.346112	0.369012	0.202827	0.247315	0	0.18188	0	0	0.179082	0.214956	0.143327	0.428571	0.75	0	0.0530265	0.555556	0.211924	0.167045	0.0618591	0.16281	0.0412275	0.140504	0.0458658	0.5	0.802627	0.347868	0.642044	0.285714	0.153846	0.152345	0.374574	0.875567	0.500847	0.365045	0.377152	0.374864
51	0.54439	0.200997	0.0307306	0.377817	0.580926	0.64144	0.529305	0.866667	0.5	0.5	0.379015	0.0181953	0	0.300262	0.927616	0.562309	0.451689	0.664532	0.398069	0.060715	0.491153	0.614161	0.479177	0.16945	0.642857	0.375	0.630303	1	0.813953	0.907228	0.90549	0.52916	0.597625	0.283331	0.997449	0.562208	0.5	0.106835	0.66234	0.13802	0.428571	0.692308	0.732521	0.664496	0.493425	0.57713	0.504289	0.462107	0.461777
52	0.29507	0.19186	0.276791	0.393468	0.589263	0.324016	0.576643	0.6	0.375	0.4	0.66952	0.291187	0	0.302056	0.52132	0.367767	0.361893	0.261245	0.27754	0.316455	0.680853	0.380848	0.27659	0.0303358	0.571429	0.5	0.472727	0.410181	0.448276	0.305101	0.29568	0.232147	0.165993	0.12045	0.0828715	0.0531453	0.611111	0.350038	0.86755	0.161717	0	0.384615	0.725927	0.259553	0.836712	0.702729	0.757528	0.468826	0.743985
53	0.292353	0.270763	1.55896e-07	0.629463	0.217819	0.662814	0.578724	0.7	0.375	0.4	0.685768	0.316129	0	0.0536449	0.630751	0.0715965	0	0.242754	0.0343808	0.27655	0.660749	0.469708	0.238371	0	0.571429	0.375	0.455	0.304658	0.636364	0.222955	0.207257	0.170067	0.135204	0.0919556	0.272685	0.187425	0.444444	0.867408	0.560172	0.518978	0	0.153846	0.404818	0.251332	0.950612	1	0.583872	0.0827757	0.643319
54	0.690213	0.740266	0.0306683	0.691251	0.472622	0.615826	0.632998	0.666667	0.375	0.4	0.496601	0.089235	0	0.253279	0.318388	0.177886	0.0819057	0.353221	0.187901	0.803209	0.725945	0.546323	0.0826689	0	0.642857	0.25	0.557143	0.408048	0.36	0.375055	0.261059	0.263593	0.384274	0.235315	0.0230408	0.0155943	0.5	0.831722	0.43218	0.516535	0.142857	0.307692	0.532468	0.382833	0.890138	0.847625	0.571549	0.190885	0.572662
55	0.251717	0.180689	0.0307205	0.484843	0.681254	0.411492	0.553407	0.566667	0.3125	0.3	0.401705	0.0277251	0	0.283271	1	0.254076	0.277627	0.268071	0.19923	0	0	0.336374	0.287914	0.0168532	0.357143	0.125	0.615789	0.288704	0.888889	0.339135	0.313366	0.239788	0.194496	0.11558	0.536974	0.405912	0.333333	0.61697	0.480854	0.689092	0.142857	0.307692	0.775318	0.229495	0.89378	0.594692	0.80411	0.48885	0.784448
57	0.247725	0.110561	0.0307304	0.404562	0.526441	0.466127	0.525837	0.533333	0.53125	0.533333	0.580854	0.173137	0	0.377476	0.803539	0.569637	0.485522	0.638341	0.376906	0.085001	0.251484	0.366058	0.270552	0	0.428571	0.75	0.452174	0.472431	0.757576	0.409918	0.359037	0.166872	0.249081	0.0742477	0.324105	0.12847	0.611111	0.010282	0.757535	0.376643	0.142857	0.461538	0.68017	0.329065	0.707951	0.461162	0.687938	0.69346	0.669438
59	0.74373	0.60978	0.0307768	0.138179	0.524668	0.466909	0.299029	0.5	0.1875	0.2	0	0.15447	0	0.642107	0.464809	0.47921	0.686466	0.219766	0.623985	0.27655	0.147789	0.0822225	1	0.792221	0.214286	0.375	0.65	0.461968	0.416667	0.859139	0.8854	0.475755	0.691593	0.346577	0.316579	0.245427	0.388889	0.744145	0.16429	0.32355	0.857143	0.692308	0.377565	0.696514	0.487716	0.115711	0.28625	0.748114	0.293811
61	0.144069	0.0880426	0.0769361	0.517593	0.682976	0.352035	0.603954	0.5	0.34375	0.333333	0.507411	0.0984596	0.333333	0.267621	0.588635	0.364165	0.249207	0.414188	0.205252	0	0.223358	0.374623	0.308187	0.143327	0.214286	0.375	0.615789	0.323997	0.641026	0.351311	0.32432	0.174035	0.261365	0.0958042	0.382952	0.246988	0.333333	0.597022	0.378227	0.775684	0.142857	0.461538	0.621829	0.276728	0.838621	0.579138	0.688644	0.503009	0.69771
62	0.337225	0.341135	0.0306837	0.230211	0.2588	0.475724	0.699237	0.7	0.1875	0.2	0.554385	0.143811	0	0.189787	0.779675	0.0519017	0.17015	0	0.121063	0.106251	0.511998	0.426978	0.190011	0.0151679	0.214286	0.375	0.866667	0.32186	0.69697	0.504065	0.419265	0.492907	0.501368	0.418092	0.539315	0.581823	0.222222	0.953346	0.532316	0.522527	0.285714	0.0769231	0.476347	0.357435	0.943312	0.837882	0.556401	0.114444	0.57109
63	0.24105	0.176965	0.322956	0.912642	0.374022	0.666076	0.672533	0.5	0.5625	0.6	0.726491	0.38314	0	0.280342	0.537274	0.289798	0.159648	0.24593	0.220251	0.0354171	0.356242	0.330566	0.18764	0.0758394	0.642857	0.875	0.144444	0.178226	0.666667	0.270209	0.22262	0.124161	0.256444	0.0915963	0.164999	0.0772393	0.611111	0.851737	0.524032	0.58704	0	0.307692	0.684402	0.337545	0.879177	0.567903	0.684915	0.442747	0.663644
66	0.297809	0.288694	0.0769515	0.200282	0.268776	0.249743	0.363707	0.233333	0.5	0.533333	0.394171	0.0243394	0	0.407422	0.53867	0.48781	0.0868744	0.752302	0.267814	0	0	0.303968	0.0473014	0	0.5	0.375	0.3	0.125918	0.818182	0.289088	0.220264	0.114002	0.126826	0.0561156	0.113899	0.0344975	0.277778	0.571904	0.47213	0.544004	0.142857	0.384615	0.349707	0.49985	0.726503	0.365974	0.395504	0.731583	0.398354
67	0.0014269	0.00169499	0.076936	0.517908	0.683011	0.351544	0.580198	0.4	0.34375	0.333333	0.465196	0.0650092	0.333333	0.341185	0.621719	0.224863	0.249371	0.141584	0.182165	0	0.164537	0.117994	0.323829	0.143327	0.214286	0.375	0.371429	0.110483	0.578947	0.304136	0.306487	0.146957	0.219934	0.0880432	0.225547	0.132251	0.277778	0.769691	0.180194	0.755982	0.142857	0.307692	0.272122	0.320105	0.876567	0.553488	0.466323	0.392816	0.505065
68	0.447691	0.422309	0.0307427	0.320209	0.682	0.476219	0.662996	0.6	0.5625	0.6	0.736588	0.400751	0	0.344036	0.956444	0.235966	0.471479	0	0.247649	0	0	0.39177	0.343786	0.0568795	0.714286	1	0.065	0.169712	0.84	0.483421	0.49157	0.213236	0.274534	0.120547	0.536451	0.195128	0.777778	0.6267	0.306366	0.785578	0.285714	0.153846	0.204495	0.4272	0.823545	0.545369	0.360706	0.327135	0.366283
69	0.167994	0.14775	0.0769669	0.794181	1	0.177295	0.548639	0.2	0.1875	0.2	0.56212	0.152099	0	0.360652	0.0109723	0.368562	0.245636	0.243522	0.213482	0.212503	0.126102	0.0570099	0.105607	0.0902906	0.214286	0.375	0.472727	0.0989614	0.0877193	0.215316	0.212969	0.0591545	0.317532	0.0713068	0.0333789	0.0219059	0.277778	0.654948	0.434196	0.338284	0.428571	0.153846	0.360092	0.46562	0.833222	0.545263	0.423005	0.457654	0.428665
70	0.360748	0.274606	0.0769669	0.0260742	0.994471	0.120855	0.608895	0.366667	0.1875	0.2	0.322345	0.00312159	0	0.256503	0.184705	0.322857	0.190617	0.220327	0.178246	0	0.187554	0.411932	0.0375431	0	0.285714	0.25	0.78	0.255191	0.030303	0.144415	0.0944594	0.051677	0.211981	0.0401453	0.01648	0.0168081	0.222222	0.526509	0.577005	0.565099	0.285714	0.153846	0.33524	0.598828	0.739461	0.40863	0.324649	0.636949	0.326008
71	0.271005	0.210565	0.322956	0.516735	0.674558	0.388374	0.434541	0.2	0.34375	0.366667	0.521186	0.110871	0.333333	0.625257	0.287389	0.437749	0.423269	0.220222	0.443673	0	0	0.155557	0.166128	0.218759	0.357143	0.625	0.108333	0.0966578	0.492063	0.270324	0.199375	0.111638	0.26316	0.0853163	0.0897003	0.0508884	0.444444	0.617677	0.503583	0.703463	0.428571	0.461538	0.327972	0.478377	0.772496	0.399089	0.397019	0.606366	0.401928
72	0.406673	0.428131	0.0307266	0.381298	0.653838	0.311574	0.620947	0.5	0.1875	0.2	0.64674	0.257946	0.333333	0.272398	0.0682307	0.107035	0.260408	0	0.142689	0.417607	0.641601	0.169976	0.0483659	0.0758394	0.214286	0.375	0.693333	0.207481	0.111111	0.137981	0.0896597	0.094937	0.334497	0.0830217	0.066911	0.0399931	0.222222	0.759188	0.536406	0.514708	0.142857	0.153846	0.388668	0.325383	0.918263	0.806081	0.527895	0.197201	0.560915
73	0.0697939	0.0810095	0.322971	0.816331	0.356331	0.531803	0.608809	0.166667	0.1875	0.2	0.572674	0.163783	0	0.519444	0.124314	0.269428	0	0.427252	0.250392	0	0	0.10158	0.0710857	0	0.214286	0.375	0	0.0315708	0.238095	0.0927987	0.0619215	0.0667326	0.0790084	0.054397	0.066911	0.0486935	0.277778	0.931722	0.487667	0.534211	0.285714	0.307692	0.0798062	0.464948	0.905212	0.711909	0.267301	0.194769	0.243366
74	0.267509	0.139992	0.322956	0.181845	0.340634	0.23301	0.679036	0.633333	0.375	0.4	0.597816	0.19336	0	0.142054	0.540276	0.22663	0.171983	0.138377	0.121348	0	0	0.769985	0.0476637	0.0168532	0.571429	0.5	0.495238	0.323993	0.794872	0.254272	0.191352	0.157585	0.161812	0.0681768	0.193564	0.126352	0.611111	0.830721	0.469116	0.544244	0.142857	0.230769	0.600902	0.396381	0.851744	0.570235	0.601074	0.381972	0.587837
75	0.00611894	0.011967	0.00229567	0.699874	0.307008	0.494807	0.390151	0.233333	0.34375	0.333333	0.342115	0.00696464	0	0.628201	0.642259	0.181386	0	0.458333	0.204325	0	0	0.175615	0.0682204	0	0.357143	0.125	0	0.0328086	0.777778	0.0914898	0.0773636	0.034767	0.0558674	0.0231389	0.102794	0.0365796	0.222222	1	0.549776	0.50654	0.285714	0.307692	0.322858	0.298842	0.97036	0.890019	0.508075	0.115942	0.554341
76	0.147824	0.176533	0.322956	0.743855	0.76243	1	0.289319	0	0.1875	0.2	0.32317	0.00325158	0	0.72228	0.286268	0.51036	0.326311	0.339395	0.458316	0	0	0.0313738	0.0946027	0.218759	0.142857	0.5	0.185714	0.049666	0.45098	0.326736	0.254708	0.136433	0.320357	0.109653	0.156317	0.0854568	0.333333	0.670474	0.337975	0.636965	0.428571	0.538462	0.230643	0.631003	0.754336	0.305185	0.245971	0.684519	0.245404
77	0.724826	0.608693	0.322956	0.125375	0.261881	0.268568	0.602393	0.533333	0.34375	0.333333	0.496679	0.0893	0	0.202772	0.424127	0.243106	0.0812304	0.379797	0.149316	0.060715	0.498863	0.415647	0.118352	0	0.357143	0.25	0.65	0.331619	0.246377	0.168252	0.13738	0.109572	0.0558674	0.0227207	0.128646	0.0590031	0.388889	0.792428	0.560652	0.555362	0.285714	0.307692	0.669067	0.2596	0.905209	0.68717	0.725824	0.388707	0.728133
78	0.166164	0.155102	6.46246e-05	0.45424	0	0.633726	0.679903	0.666667	0.375	0.4	0.644333	0.254551	0	0	0.725022	0.0823561	0	0.263881	0	0.212503	0.460369	0.741626	0.0884209	0	0.571429	0.5	0.478947	0.29526	0.619048	0.184031	0.170287	0.125848	0.101483	0.0566175	0.0828715	0.0451219	0.555556	0.874936	0.478461	0.60512	0	0.153846	0.496265	0.363854	0.940427	0.93361	0.563424	0.130021	0.573881
79	0.265027	0.200059	0.322956	0.393892	0.600156	0.274091	0.626842	0.533333	0.5	0.5	0.828697	0.579675	0.333333	0.282292	0.515212	0.280559	0.342291	0.141237	0.22107	0.060715	0.337651	0.242742	0.321613	0.098697	0.5	0.625	0.205263	0.199506	0.52	0.328399	0.314883	0.161913	0.18867	0.0888807	0.368546	0.192474	0.611111	0.563666	0.536763	0.499542	0.142857	0.230769	0.510531	0.407179	0.818637	0.49053	0.543883	0.537022	0.544145
80	0.280412	0.161447	0.0306683	0.813475	0.529662	0.543634	0.856078	0.7	0.53125	0.566667	0.44878	0.0538695	0.666667	0.3016	0.800072	0.384908	0.0871454	0.753437	0.287338	0	0.266545	0.81306	0.164051	0	0.571429	0.625	0.52	0.528463	0.791667	0.424081	0.352644	0.23032	0.237177	0.0875904	0.530764	0.267641	0.444444	0.698227	0.527271	0.509357	0.142857	0.461538	0.689635	0.332454	0.885228	0.887177	0.69106	0.0983387	0.669514
81	0.000794907	0.00163921	0.0306682	0.834355	0.550672	0.372874	0.259147	0.166667	0.1875	0.2	0.204424	0.0117083	0	0.791194	0.159802	0.164469	0.083016	0.325544	0.219218	0	0	0.11402	0.0286508	0	0.285714	0.125	0	0.0133018	0.466667	0.0357816	0.0207861	0.00716107	0.0483826	0.00979258	0	0.002318	0.111111	0.857363	0.559323	0.381444	0.285714	0.307692	0.220981	0.32662	0.941648	0.74368	0.433702	0.312546	0.467557
82	0.655188	0.371307	0.322976	0.42416	0.466307	0.343768	0.684411	0.633333	0.53125	0.566667	0.698707	0.336723	0	0.179181	0.712902	0.565502	0.39738	0.531843	0.222959	0	0.206823	0.79695	0.102123	0	0.714286	0.625	0.5	0.574575	0.814815	0.438113	0.338185	0.255295	0.20942	0.10584	0.356921	0.185684	0.611111	0.140164	0.828741	0.302614	0	0.461538	0.662741	0.420445	0.650315	0.455641	0.620254	0.674429	0.591312
84	0.446037	0.468897	0.276791	0.64725	0.398093	0.692677	0.543697	0.633333	0.34375	0.366667	0.687507	0.318858	0	0.223991	0.864494	0.13015	0.0866327	0.129628	0.149886	0	0.239357	0.500739	0.309958	0	0.428571	0.5	0.410526	0.239401	0.878788	0.273895	0.263274	0.21303	0.150298	0.106608	0.220899	0.199693	0.388889	0.88026	0.573273	0.50473	0	0.153846	0.320907	0.460322	0.89479	0.797083	0.404539	0.231129	0.41143
86	0.278428	0.341552	0.322971	0.722779	0.549409	0.551635	0.503381	0.166667	0.375	0.4	0.566767	0.157191	0	0.556226	0.409589	0.340152	0	0.566738	0.300093	0	0	0.0822225	0.190011	0	0.214286	0.75	0	0.0376019	0.666667	0.184273	0.16346	0.0930833	0.150434	0.0945708	0.155865	0.062468	0.333333	0.829694	0.555327	0.469449	0.285714	0.384615	0.0310881	0.565065	0.84769	0.614055	0.176645	0.322911	0.134853
87	0.148599	0.143544	0.0306682	0.708203	0.484093	0.488032	0.512485	0.466667	0.1875	0.2	0.578669	0.170614	0	0.192288	0.119268	0.127216	0.0846902	0.250388	0.0921334	0.401605	0.637494	0.139055	0.0946027	0	0.214286	0.375	0.65	0.199501	0.137255	0.138274	0.109519	0.0881317	0.0790084	0.0415464	0.066911	0.0418203	0.222222	0.793751	0.67446	0.466956	0.142857	0.230769	0.423054	0.292377	0.933475	0.90195	0.56799	0.147028	0.608615
88	0.4886	0.301711	0.0769361	0.219327	0.809483	0.254464	0.417722	0.366667	0.1875	0.2	0.435986	0.0459129	0	0.314067	0.569289	0.428169	0.36942	0.396127	0.230262	0	0.119516	0.321681	0.117514	0.0216684	0.214286	0.375	0.65	0.25537	0.611111	0.238535	0.198364	0.106382	0.134876	0.0494451	0.232974	0.0910963	0.333333	0.157916	0.725265	0.45583	0.142857	0.538462	0.416661	0.304724	0.790426	0.473647	0.556595	0.637559	0.593642
89	0.0815667	0.0576096	0.0769515	0.517483	0.683097	0.34537	0.589995	0.4	0.34375	0.333333	0.564806	0.155032	0.333333	0.316487	0.490686	0.408344	0.248937	0.396716	0.236568	0.0472228	0.303824	0.130324	0.367982	0.143327	0.142857	0.5	0.535294	0.246858	0.52	0.408974	0.383251	0.169428	0.269543	0.0822518	0.21563	0.116801	0.333333	0.610035	0.459024	0.745109	0.285714	0.461538	0.3993	0.333736	0.792451	0.51338	0.528518	0.485173	0.558089
90	0.501378	0.292381	0.322956	0.151629	0.434141	0.435312	0.862754	0.566667	0.6875	0.733333	0.585824	0.178948	0.666667	0.327806	0.693266	0.433047	0.0831996	0.749991	0.306506	0	0.223284	0.586593	0.207266	0	0.571429	1	0.354545	0.379859	0.688889	0.321986	0.268866	0.165854	0.168921	0.0877132	0.354029	0.157792	0.5	0.714406	0.532107	0.534471	0.285714	0.384615	0.577822	0.497788	0.82717	0.662516	0.523882	0.362362	0.504898
91	0.0952286	0.0667213	0.0769361	0.51586	0.683105	0.35194	0.405757	0.366667	0.34375	0.333333	0.560214	0.150035	0.333333	0.322694	0.694764	0.495847	0.354778	0.545658	0.249679	0.0425005	0.342466	0.191632	0.345229	0.143327	0.142857	0.5	0.535294	0.271332	0.641026	0.422805	0.422024	0.18357	0.289434	0.1019	0.290312	0.149987	0.333333	0.403362	0.473744	0.516364	0.142857	0.538462	0.43705	0.339635	0.75427	0.46753	0.545804	0.659423	0.56988
92	0.24607	0.118963	0.0307148	0.136302	0.38396	0.444121	0.399601	0.766667	0	0	0.257372	0.00117684	0	0.267913	0.687359	0.293196	0.343643	0.265705	0.265783	0.143462	0.792204	0.544442	0.196729	0.142	0	0	1	0.773182	0.708333	0.775419	0.720071	0.734579	0.731355	0.591575	0.640952	0.701817	0.277778	0.662838	0.81002	0.486442	0.285714	0.461538	0.732387	0.288345	0.835883	0.536112	0.74286	0.470233	0.719846
93	0.159279	0.112871	0.276807	0.339519	0.570054	0.7288	0.479192	0.266667	0.34375	0.366667	0.376362	0.0172117	0	0.610309	0.474085	0.477925	0.339054	0.373758	0.462235	0.0531256	0.180278	0.111979	0.213593	0.22008	0.357143	0.5	0.185714	0.144361	0.652174	0.421905	0.390809	0.190334	0.385088	0.129765	0.18934	0.122175	0.444444	0.543696	0.415259	0.290334	0.285714	0.538462	0.245487	0.376203	0.820555	0.572414	0.415895	0.329204	0.436189
94	0.266903	0.105371	0.0307305	0.491703	0.634379	0.191421	0.099185	0.333333	0.53125	0.533333	0.21996	0.00749037	0.666667	0.736605	0.43582	0.683274	0.407551	0.954995	0.72702	0	0.210893	0.234132	0.2815	0.316698	0.357143	0.625	0.325	0.366922	0.393939	0.332615	0.280955	0.11747	0.232626	0.0656067	0.193617	0.0547865	0.388889	0.0883174	0.750168	0.364563	0.714286	1	0.317341	0.763266	0.382403	0.136507	0.210352	0.802318	0.228318
95	0.280911	0.390098	0.0307145	0.335226	0.640728	0.324873	0.164037	0.266667	0.1875	0.2	0.380252	0.0186633	0.333333	0.78357	0	0.197291	0.326886	0.0974891	0.346658	0	0.125593	0.10158	0.0602405	0.176463	0.214286	0.375	0.39	0.0798039	0.2	0.142326	0.106587	0.0633577	0.354538	0.0540727	0.066911	0.0239279	0.277778	0.852436	0.583773	0.559671	0.571429	0.230769	0.000538322	0.45791	0.861591	0.557574	0.22761	0.345111	0.17695
96	0.397485	0.324615	0.0307302	0.135466	0.410635	0.358528	0.462719	0.666667	0	0	0.172941	0.0231289	0	0.385137	0.563342	0.204975	0.420744	0	0.314771	0.243255	0.635247	0.235273	0.268543	0.249176	0	0	0.945455	0.491929	0.506173	0.783459	0.727483	0.743789	0.74716	0.609454	0.565035	0.63579	0.277778	0.846084	0.602618	0.536479	0.428571	0.384615	0.499159	0.352235	0.845391	0.437303	0.572407	0.509937	0.585081
97	0.712318	0.770298	0.322956	0.398867	0.523388	0.493781	0.49055	0.366667	0.1875	0.2	0.499097	0.091325	0	0.339202	0.127961	0.287651	0.179142	0.350724	0.217721	0.173046	0.465321	0.138157	0.145708	0	0.142857	0.5	0.65	0.223446	0.0666667	0.163804	0.137557	0.0872235	0.135861	0.0496793	0.0659894	0.037211	0.277778	0.639486	0.471255	0.53924	0.285714	0.307692	0.434291	0.362001	0.846455	0.608303	0.530077	0.472376	0.548724
99	0.110672	0.206009	0.0307678	0.12382	0.306301	0.256021	0.307439	0.1	0.15625	0.166667	0.237379	0.00387499	0	0.689406	0.0566697	0.288577	0.243558	0.376679	0.245368	0	0.101459	0.0452488	0.0143254	0.109379	0.0714286	0.25	0.65	0.0484176	0.222222	0.113391	0.0850854	0.0482005	0.118179	0.0402761	0.140573	0.0515001	0	0.832512	0.671662	0.445921	0.428571	0.153846	0.139821	0.397233	0.892872	0.591039	0.343692	0.46298	0.345466
100	0.250542	0.302157	0.0306682	0.522095	0.369714	0.652325	0.490723	0.466667	0.375	0.4	0.488008	0.0822265	0	0.278261	0.401506	0.122543	0.084866	0.241001	0.129578	0.212503	0.43151	0.266852	0.0473014	0	0.571429	0.25	0.278571	0.111366	0.764706	0.214738	0.176609	0.124485	0.309323	0.164495	0.0272575	0.0126018	0.277778	0.853305	0.459036	0.522746	0	0.230769	0.437521	0.196074	0.947978	0.687048	0.637147	0.295481	0.719322
101	0.190259	0.173628	0.322956	0.811866	0.424412	0.445321	0.727068	0.533333	0.53125	0.566667	0.796802	0.51399	0	0.116588	0.820575	0.25215	0	0.391737	0.0844378	0	0.181733	0.315048	0.295897	0	0.571429	0.875	0.144444	0.158008	0.826087	0.317667	0.294139	0.151473	0.181613	0.0751938	0.267859	0.111393	0.666667	0.789988	0.484205	0.603042	0	0.153846	0.595451	0.292873	0.897135	0.63808	0.663708	0.368811	0.674076
102	0.350007	0.211159	0.276791	0.415628	0.638355	0.416064	0.615225	0.533333	0.34375	0.333333	0.554809	0.144259	0.333333	0.450943	0.582146	0.410843	0.43523	0.263968	0.408864	0.204602	0.306029	0.255993	0.402716	0.181296	0.428571	0.25	0.495238	0.351131	0.54023	0.537218	0.480534	0.447279	0.349684	0.261246	0.882182	0.963592	0.388889	0.4203	0.666153	0.321949	0.285714	0.461538	0.602113	0.356554	0.783125	0.501301	0.627017	0.416314	0.620479
104	0.143244	0.138968	0.0306991	0.394052	0.607125	0.297305	0.577076	0.466667	0.34375	0.333333	0.588465	0.182074	0.333333	0.299521	0.434061	0.102929	0.253686	0	0.142689	0.0472228	0.310351	0.207161	0.157004	0.0758394	0.428571	0.25	0.278571	0.111366	0.45098	0.156984	0.133385	0.0761717	0.152724	0.0588594	0.118002	0.0576522	0.388889	0.747262	0.528941	0.516861	0.142857	0.153846	0.245475	0.326815	0.919135	0.727684	0.447222	0.361445	0.482611
105	0.244013	0.154351	0.276791	0.645522	0.467635	0.680236	0.470435	0.466667	0.3125	0.3	0.338036	0.00604756	0	0.328473	0.57386	0.299785	0.161804	0.362981	0.239062	0.0326927	0.374566	0.417013	0.145708	0.0758394	0.285714	0.25	0.688235	0.33162	0.536232	0.228922	0.17794	0.154356	0.0786752	0.0498291	0.267427	0.179026	0.222222	0.74502	0.453071	0.547044	0.285714	0.307692	0.47934	0.388525	0.871327	0.685067	0.538344	0.37209	0.546058
106	0.0468232	0.0556351	0.0306682	0.829893	0.535966	0.557963	0.554795	0.433333	0.375	0.4	0.363602	0.0128616	0	0.326579	0.769591	0.263494	0.0866538	0.515623	0.183982	0	0.161034	0.18462	0.262802	0	0.357143	0.625	0.346667	0.153398	0.866667	0.266518	0.267695	0.119027	0.184677	0.0799578	0.348772	0.196553	0.222222	0.64531	0.348961	0.620183	0.142857	0.384615	0.760716	0.23607	0.911579	0.709028	0.791806	0.372051	0.774738
107	0.0294149	0.0767693	0.0306682	0.825474	0.51334	0.303835	0.300763	0.2	0.1875	0.2	0.27079	0.000236037	0	0.728414	0.133061	0.107577	0.080702	0.216609	0.176357	0	0	0.121991	0.0286508	0	0.285714	0.125	0	0.00514269	0.555556	0.0217759	0.0108076	0.00282276	0.0684233	0.0113075	0	0.002318	0.111111	0.860577	0.426204	0.616209	0.142857	0.230769	0.164323	0.263471	0.952817	0.6688	0.442205	0.390873	0.498064
108	0.0287658	0.0757135	0.0306836	0.517672	0.674169	0.230933	0.363881	0.2	0.1875	0.2	0.314811	0.00205634	0.333333	0.643574	0.133061	0.107577	0.161404	0.119813	0.155729	0	0	0.121991	0.0286508	0.0758394	0.285714	0.125	0	0	0.555556	0.0217759	0.0108076	0.00146232	0.0684233	0.00875875	0	0.002318	0.111111	0.806412	0.402954	0.638784	0.142857	0.230769	0.303344	0.328428	0.932697	0.523329	0.478435	0.559297	0.514469
109	0.183357	0.324056	0	0.686666	0.297303	0.762606	0.428472	0.366667	0.1875	0.2	0.284855	0	0	0.127723	0.565315	0.0757512	0	0.250912	0.0343808	0	0.214128	0.261591	0.0286508	0	0.285714	0.125	0.65	0.0838773	0.888889	0.0852227	0.0554921	0.0803632	0.0674379	0.0546777	0.0877406	0.0853242	0.111111	0.863748	0.48793	0.596792	0	0.153846	0.370702	0	1	0.959743	0.724323	0.113695	1
110	0.151331	0.113395	0.076936	0.517459	0.682925	0.345416	0.536154	0.4	0.34375	0.333333	0.500502	0.0925112	0.333333	0.352107	0.569528	0.355753	0.249013	0.39802	0.236568	0	0.195753	0.264853	0.253775	0.143327	0.214286	0.375	0.4875	0.216177	0.594203	0.312623	0.295073	0.134432	0.238557	0.0771335	0.170686	0.0827452	0.333333	0.6284	0.353177	0.80515	0.285714	0.461538	0.433416	0.312154	0.827342	0.533349	0.561215	0.509766	0.593868
112	0.395096	0.255916	0.276791	0.390338	0.313305	0.433972	0.496185	0.433333	0.5	0.5	0.650641	0.263495	0	0.348002	0.544419	0.373828	0.272975	0.375829	0.262862	0.36361	0.365388	0.0829916	0.219306	0	0.285714	0.75	0.382353	0.27186	0.611111	0.292776	0.240585	0.187882	0.193858	0.0924404	0.311939	0.154431	0.444444	0.580786	0.414854	0.611896	0.285714	0.230769	0.760639	0.296225	0.852852	0.526887	0.753598	0.641912	0.720706
113	0.104464	0.0800913	0.0306682	0.719299	0.356375	0.662136	0.572655	0.566667	0.46875	0.466667	0.591374	0.185549	0	0.188493	0.811307	0.200584	0.0875447	0.391026	0.118783	0.0472228	0.390181	0.314516	0.249742	0	0.428571	0.375	0.433333	0.239403	0.818182	0.327559	0.294537	0.195101	0.238786	0.122772	0.443489	0.247396	0.388889	0.795013	0.448775	0.647402	0	0.153846	0.675459	0.128423	0.952224	0.755263	0.812609	0.31492	0.867846
114	0.188168	0.127573	0.076967	0.51747	0.683018	0.351391	0.65424	0.433333	0.34375	0.333333	0.463201	0.0635997	0.333333	0.276933	0.478827	0.461079	0.248987	0.397527	0.236568	0.106251	0.201837	0.0829882	0.605043	0.143327	0.0714286	0.625	0.615789	0.305203	0.571429	0.506929	0.490437	0.221875	0.349988	0.109913	0.43911	0.275734	0.333333	0.637089	0.345084	0.884266	0.285714	0.461538	0.557298	0.410277	0.72123	0.413806	0.567969	0.591485	0.560525
115	0.273556	0.149264	0.276791	0.501862	0.638492	0.415409	0.539795	0.433333	0.34375	0.366667	0.512917	0.103332	0.333333	0.536885	0.555636	0.474716	0.436911	0.387402	0.468719	0.233889	0.191635	0.210076	0.402716	0.181296	0.357143	0.5	0.478947	0.287292	0.619048	0.535938	0.455017	0.435989	0.359132	0.261992	0.945506	0.959619	0.388889	0.566775	0.605862	0.288754	0.285714	0.461538	0.560124	0.449255	0.731301	0.423633	0.544814	0.501626	0.532185
116	0.0548741	0.0677637	0.0306837	0.719291	0.644467	0.475585	0.459684	0.466667	0.375	0.4	0.571225	0.162154	0	0.381932	0.701373	0.172446	0.168583	0.238576	0.202793	0	0	0.381343	0.2004	0.0252798	0.571429	0.5	0.0866667	0.110481	0.719298	0.25045	0.246224	0.107924	0.173106	0.0640567	0.0770959	0.0403594	0.611111	0.729369	0.469711	0.622018	0.142857	0.307692	0.257049	0.381299	0.905708	0.745953	0.419103	0.176925	0.438754
117	0.0738065	0.0646361	0.0306992	0.158132	0.580785	0.489015	0.505982	0.466667	0.1875	0.2	0.472807	0.0705294	0	0.281215	0.204096	0.182774	0.288138	0.115458	0.157617	0.193071	0.422371	0.276011	0.0507414	0	0.285714	0.25	0.606667	0.230182	0.0877193	0.0698538	0.0623513	0.0297917	0.0342116	0.00799561	0.0314743	0.0108097	0.388889	0.719358	0.7732	0.499586	0.285714	0.153846	0.541888	0.25873	0.902426	0.773517	0.655533	0.292528	0.68865
118	0.781506	0.60542	0.0307923	0.140832	0.524778	0.468715	0.263655	0.466667	0.1875	0.2	0.021977	0.131341	0	0.694951	0.424549	0.530612	0.770626	0.219753	0.69606	0.27655	0.147789	0.0822225	0.860946	1	0.214286	0.375	0.531818	0.429163	0.393939	0.960584	1	0.467823	0.814311	0.368752	0.31781	0.206026	0.444444	0.732179	0.177573	0.234723	1	0.769231	0.16291	0.653199	0.481425	0.154763	0.194159	0.633507	0.188215
119	0.334788	0.132812	0.276803	0.165563	0.823219	0	0.488295	0.3	0.5	0.5	0.604135	0.201179	0	0.34997	0.541285	0.53486	0.373809	0.377512	0.295746	0.085001	0.211117	0.116811	0.201771	0	0.357143	0.625	0.325	0.221858	0.538462	0.28157	0.228245	0.145969	0.138462	0.0542488	0.28772	0.136315	0.555556	0.09858	0.664372	0.416471	0.285714	0.230769	0.574317	0.458386	0.686577	0.397088	0.546927	0.812499	0.531131
120	0.187489	0.105275	0.0307307	0.28547	0.249292	0.441618	0.614184	0.6	0.53125	0.533333	0.701036	0.340499	0	0.206948	0.60835	0.24167	0.375889	0.125854	0.154375	0.284843	0.586651	0.270157	0.24189	0	0.5	0.75	0.325	0.280192	0.573333	0.270422	0.229397	0.118873	0.124291	0.0429782	0.202798	0.0837575	0.611111	0.410804	0.878025	0.247272	0	0.0769231	0.708835	0.177693	0.893942	0.70728	0.799942	0.631207	0.820444
121	0.267634	0.191453	0.076936	0.415273	0.478264	0.248633	0.618259	0.566667	0.375	0.4	0.60029	0.196403	0	0.163145	0.844524	0.252287	0.311011	0.122991	0.118427	0	0	0.505499	0.154	0	0.5	0.625	0.478947	0.271857	0.944444	0.207425	0.166721	0.132384	0.090079	0.0645331	0.261652	0.120576	0.611111	0.469109	0.380145	0.719823	0.142857	0.0769231	0.443241	0.298893	0.856831	0.605036	0.575101	0.487697	0.610893
122	0.157456	0.0594086	0.0306838	0.407635	0.389181	0.565433	0.67366	0.533333	0.375	0.4	0.459389	0.0609495	0	0.54241	0.412149	0.271534	0.20567	0.388658	0.398033	0	0	0.595294	0.06806	0	0.571429	0.5	0.342105	0.314951	0.68	0.127287	0.0787648	0.0436049	0.136847	0.0276976	0.0828715	0.0338049	0.555556	0.706618	0.569841	0.511298	0.571429	0.307692	0.615773	0.436999	0.844189	0.62253	0.583588	0.338681	0.562415
125	0.298502	0.31861	9.33525e-08	0.627913	0.148681	0.657754	0.557309	0.566667	0.375	0.4	0.543018	0.132051	0	0.0736467	0.49415	0.0720711	0	0.243686	0.0343808	0.212503	0.432401	0.546323	0.0682204	0	0.642857	0.25	0.40625	0.19347	0.62963	0.0970086	0.0864885	0.071998	0.0558674	0.0347558	0.0314743	0.019239	0.5	0.875273	0.520844	0.499006	0	0.153846	0.40825	0.337504	0.943292	0.926302	0.531113	0.134866	0.558775
126	0.270168	0.243629	0.0308394	0.36925	0.717013	0.53716	0.652159	0.6	0.375	0.4	0.497147	0.0896901	0	0.181777	0.617303	0.199682	0.174258	0.285248	0.121633	0	0.23806	0.619855	0.134359	0.0379197	0.714286	0.25	0.342105	0.247383	0.652174	0.274103	0.264254	0.110093	0.178003	0.061409	0.305813	0.115491	0.666667	0.84565	0.467457	0.570658	0	0.307692	0.933248	0.0622508	0.978214	0.84363	0.998191	0.152832	0.983849
129	0.301466	0.234187	0.276791	0.339514	0.569057	0.672461	0.570487	0.333333	0.375	0.4	0.346718	0.00807703	0	0.506802	0.526666	0.417392	0.339171	0.375394	0.361622	0	0.152169	0.231506	0.190011	0.22008	0.571429	0.375	0.0866667	0.144359	0.710145	0.396417	0.384647	0.152038	0.385088	0.129765	0.157678	0.0833751	0.555556	0.577922	0.456153	0.270897	0.285714	0.538462	0.335264	0.322069	0.849136	0.540782	0.50025	0.357361	0.537647
130	0.401376	0.191912	0.0307357	0.408762	0.678305	0.404535	0.689787	0.666667	0.375	0.4	0.538828	0.127842	0	0.215662	0.584093	0.240593	0.364887	0.136936	0.175859	0	0.188126	0.724222	0.174787	0.0303358	0.571429	0.5	0.472727	0.370632	0.753086	0.223534	0.187048	0.100323	0.134071	0.037191	0.115644	0.0821917	0.555556	0.441974	0.662186	0.264542	0	0.307692	0.818653	0.14328	0.918319	0.679991	0.882948	0.403071	0.879428
131	0.520519	0.484212	0.0307302	0.135474	0.410628	0.357372	0.419022	0.633333	0	0	0.18656	0.0177166	0	0.401629	0.603727	0.205045	0.420859	0	0.314771	0.0708342	0.495723	0.316043	0.196729	0.249176	0	0	0.928571	0.438906	0.538462	0.734374	0.673054	0.687132	0.731355	0.591575	0.564966	0.631158	0.277778	0.845807	0.603255	0.535242	0.428571	0.384615	0.395465	0.408941	0.823041	0.389599	0.478669	0.552777	0.49081
135	0.44542	0.295221	0.0306992	0.156399	0.349454	0.489032	0.610976	0.666667	0.375	0.4	0.528118	0.117395	0	0.24836	0.435198	0.174813	0.273523	0.117356	0.185549	0	0.206202	0.703397	0.0957401	0.0216684	0.642857	0.375	0.495238	0.369744	0.466667	0.13264	0.105814	0.0586301	0.0674379	0.021786	0.0642466	0.0316951	0.611111	0.813051	0.528478	0.705377	0.285714	0.230769	0.604603	0.420499	0.84877	0.760994	0.587834	0.259187	0.570617
136	0.187159	0.309777	0.0306682	0.328756	0.124763	0.666582	0.677649	0.466667	0.1875	0.2	0.563457	0.153556	0	0.151251	0.0403729	0	0.0851822	0	0.0489882	0.612963	0.342294	0.0822225	0.162629	0	0.214286	0.375	0.65	0.120761	0.282051	0.155922	0.109891	0.093774	0.176245	0.117402	0.0468348	0.0239354	0.222222	0.99979	0.518055	0.510631	0.142857	0	0.657897	0.263802	0.990427	0.964141	0.716936	0.00593657	0.720903
137	0.404577	0.354829	0.0307124	0.15819	0.194087	0.497665	0.593029	0.533333	0.34375	0.333333	0.478736	0.0749849	0	0.22907	0.467911	0.121422	0.18768	0.115483	0.124733	0.212503	0.257685	0.379548	0.0888939	0	0.5	0.125	0.4875	0.215461	0.368421	0.115578	0.10553	0.057704	0.0558674	0.0236414	0.102794	0.0479333	0.444444	0.858093	0.618634	0.593839	0.285714	0.153846	0.637575	0.0825769	0.97568	0.839609	0.820593	0.134865	0.917013
138	0.00659205	0.0176679	0.0306682	0.835499	0.561016	0.284212	0.199931	0.133333	0.1875	0.2	0.181155	0.0197786	0	0.897412	0.133061	0.168907	0.080702	0.337034	0.222282	0	0	0.0570099	0.0286508	0	0.214286	0.125	0	1.77334e-06	0.555556	0.0217759	0.0108076	0	0.0684233	0.00875875	0	0	0.0555556	0.80931	0.628445	0.589178	0.142857	0.307692	0	0.300064	0.920771	0.609745	0.327454	0.435882	0.317686
139	0.0724547	0.140337	0.0307265	0	0.177155	0.345442	0.285937	0.233333	0.1875	0.2	0.286894	2.95078e-05	0	0.68915	0.0847904	0.161351	0.249542	0.119687	0.239062	0	0.0855734	0.0395285	0.113612	0.0980346	0.0714286	0.5	0.4875	0.048414	0.333333	0.126166	0.101236	0.0516858	0.116056	0.0465433	0.0698398	0.03026	0.111111	0.83656	0.523945	0.363422	0.428571	0.230769	0.167485	0.29196	0.915462	0.571124	0.425893	0.459352	0.468046
140	0.400733	0.207266	0.276791	0.131119	0.289664	0.179351	0.586007	0.6	0.375	0.4	0.616795	0.217312	0	0.282566	0.8415	0.332323	0.17982	0.410715	0.239134	0	0	0.815222	0.149961	0	0.571429	0.5	0.495238	0.389963	0.703704	0.227398	0.214871	0.183472	0.112887	0.0783554	0.14582	0.120106	0.611111	0.568664	0.883759	0.351836	0.142857	0.384615	0.927057	0.161577	0.913912	0.781199	0.931726	0.39397	0.879776
141	0.267773	0.202112	0.0306837	0.173553	0.390901	0.446857	0.556268	0.633333	0.34375	0.333333	0.450396	0.0549197	0	0.196515	0.804766	0.194409	0.181555	0.266144	0.13934	0.0354171	0.385194	0.357995	0.274916	0	0.357143	0.25	0.585	0.34137	0.722222	0.312892	0.294157	0.229556	0.177397	0.120043	0.333411	0.299723	0.388889	0.703031	0.667264	0.387077	0.142857	0.230769	0.61261	0.299745	0.888512	0.731397	0.668906	0.388481	0.673486
142	0.360119	0.170458	0.276803	0.167062	0.303305	0.309498	0.498526	0.466667	0.5	0.5	0.556637	0.146199	0	0.332996	0.601662	0.377912	0.279511	0.376002	0.262862	0.0531256	0.350835	0.303352	0.139588	0	0.428571	0.5	0.433333	0.314953	0.573333	0.216189	0.18575	0.147704	0.161603	0.0777515	0.288933	0.141265	0.5	0.581753	0.380274	0.732937	0.285714	0.307692	0.70314	0.24581	0.872395	0.621019	0.753554	0.483245	0.750718
143	0.438895	0.28852	0.0307303	0.501297	0.640995	0.350958	0.580631	0.633333	0.1875	0.2	0.23466	0.00436182	0.333333	0.34681	0.46204	0.344051	0.429194	0.26295	0.318726	0.060715	0.402597	0.447874	0.294438	0.169099	0.357143	0.125	0.791304	0.550098	0.555556	0.322494	0.290924	0.227108	0.251632	0.107701	0.332579	0.334284	0.277778	0.367515	1	0.171726	0.285714	0.538462	0.538995	0.564445	0.683167	0.515372	0.459963	0.484969	0.445523
144	0.0329202	0.0817573	0.0307265	0.329914	0.725699	0.254586	0.474423	0.233333	0.1875	0.2	0.427438	0.0409509	0.333333	0.658367	0.0851291	0.0980938	0.245771	0	0.18188	0	0	0.136931	0.0682204	0.143327	0.285714	0.25	0	0.00744804	0.466667	0.0769002	0.0435351	0.0135291	0.0953716	0.0183125	0.0387357	0.0138156	0.277778	0.856061	0.399528	0.581732	0.285714	0.153846	0.266133	0.266165	0.950232	0.634822	0.497208	0.340118	0.558553
145	0.303578	0.204449	0.07697	0.517403	0.683022	0.253565	0.649211	0.5	0.53125	0.533333	0.713797	0.361561	0.333333	0.285146	0.687426	0.411487	0.249699	0.404878	0.236568	0	0	0.442201	0.330276	0.143327	0.5	0.625	0.26	0.252533	0.714286	0.36979	0.351978	0.14903	0.261365	0.0850769	0.237752	0.0989536	0.666667	0.614854	0.344804	0.734313	0.285714	0.461538	0.453402	0.447655	0.732956	0.355367	0.48638	0.621358	0.487925
146	0.247469	0.171931	0.276791	0.171828	0.470618	0.605489	0.421623	0.3	0.1875	0.2	0.276463	4.8458e-05	0	0.494848	0.0739073	0.282526	0.243742	0.234617	0.286198	0.204602	0.311793	0.146807	0.0542889	0.0902906	0.285714	0.25	0.65	0.179822	0.111111	0.128797	0.0960098	0.0562184	0.0483826	0.0175175	0.0256986	0.0168081	0.277778	0.802094	0.591102	0.508403	0.428571	0.384615	0.460946	0.360009	0.888347	0.642587	0.546189	0.417705	0.562258
147	0.103778	0.122808	0.276791	0.665422	0.558272	0.407275	0.325299	0.166667	0.1875	0.2	0.278179	1.63141e-05	0	0.724236	0.0243455	0.276889	0.244276	0.215685	0.324783	0	0.0815519	0.11402	0.0227401	0.143327	0.285714	0.25	0.1625	0.0478856	0.238095	0.167946	0.105919	0.0464988	0.143057	0.0337583	0.0352927	0.0193833	0.333333	0.791407	0.387484	0.57368	0.285714	0.384615	0.254331	0.396927	0.893021	0.533208	0.407674	0.407733	0.423505
148	0.200902	0.163434	0.322956	0.665533	0.555816	0.636671	0.43931	0.166667	0.375	0.4	0.403288	0.0284643	0	0.587567	0.371603	0.409326	0.166759	0.464988	0.355814	0	0	0.157459	0.0378706	0.0758394	0.428571	0.5	0	0.0627852	0.703704	0.181356	0.141706	0.05647	0.143057	0.0337583	0.111278	0.0419264	0.444444	0.802628	0.479176	0.489441	0.285714	0.461538	0.26974	0.463688	0.858938	0.612497	0.373901	0.408126	0.379218
149	0.081075	0.0702648	0.276791	0.665493	0.558758	0.635916	0.359372	0.2	0.375	0.4	0.300981	0.000674155	0	0.67262	0.413349	0.358583	0.166722	0.466637	0.355814	0	0	0.197835	0.0227401	0.0758394	0.5	0.375	0	0.0688128	0.764706	0.164492	0.123895	0.0463691	0.143057	0.0337583	0.0738407	0.0273491	0.388889	0.643102	0.269498	0.706001	0.285714	0.461538	0.344125	0.327507	0.892869	0.651577	0.501735	0.362475	0.536959
150	0.843557	1	0.276791	0.400496	0.619908	0.416713	0.470869	0.2	0.375	0.4	0.374869	0.01667	0	0.6345	0.350615	0.475336	0.354119	0.470811	0.421583	0.0708342	0.153955	0.122225	0.0746751	0.0758394	0.357143	0.625	0.216667	0.133366	0.555556	0.230595	0.176375	0.0646746	0.143057	0.0337583	0.112389	0.0351137	0.388889	0.223226	0	1	0.285714	0.461538	0.329093	0.432176	0.77451	0.480731	0.426956	0.593807	0.437731
152	0.305685	0.444717	0.276834	0.665254	0.85781	0.633202	0.291659	0.1	0.1875	0.2	0.23768	0.00382288	0	1	0.0243455	0.325525	0.164655	0.406685	0.450549	0	0	0.11402	0.0227401	0.0758394	0.285714	0.25	0	0.0478873	0.238095	0.167946	0.105919	0.0404043	0.143057	0.0312275	0.0352927	0.0193833	0.333333	0.738062	0.405983	0.552568	0.428571	0.461538	0.0953352	0.484451	0.883332	0.640058	0.263577	0.278997	0.241905
154	0.390873	0.411397	0.276791	0.66546	0.558809	0.637072	0.413993	0.266667	0.375	0.4	0.431082	0.0430317	0	0.60092	0.331737	0.358261	0.166754	0.465928	0.355814	0.106251	0.194291	0.107881	0.0746751	0.0758394	0.357143	0.625	0.216667	0.122368	0.649123	0.231962	0.161771	0.0757974	0.143057	0.0337583	0.133678	0.049255	0.5	0.668688	0.319954	0.662868	0.285714	0.461538	0.409126	0.371876	0.877993	0.605731	0.509794	0.395813	0.528509
155	0.119843	0.0987559	0.276839	0.665477	0.76945	0.639744	0.452575	0.133333	0.34375	0.366667	0.350306	0.00900136	0	0.794917	0.342315	0.417558	0.166572	0.462352	0.456427	0	0.0596899	0.11402	0.0425965	0.0758394	0.285714	0.5	0.144444	0.0688145	0.686275	0.190081	0.128464	0.0854563	0.143057	0.0337583	0.10206	0.0602423	0.333333	0.814803	0.414012	0.553813	0.285714	0.461538	0.233565	0.439432	0.876156	0.660121	0.369139	0.295045	0.375503
156	0.291255	0.334108	0.276834	0.665452	0.768558	0.607384	0.432894	0.2	0.34375	0.366667	0.389747	0.0224537	0	0.665841	0.342315	0.356218	0.266012	0.343081	0.356705	0	0.0971457	0.122225	0.0425965	0.0758394	0.357143	0.5	0.13	0.0789208	0.686275	0.190081	0.128464	0.0574173	0.143057	0.0337583	0.10206	0.0369663	0.444444	0.865674	0.458653	0.4971	0.285714	0.307692	0.287002	0.422828	0.876685	0.591546	0.40944	0.386544	0.421449
159	0.147145	0.118719	0.276799	0.665268	0.681201	0.635633	0.417722	0.233333	0.34375	0.366667	0.438282	0.0472939	0	0.628868	0.308235	0.357032	0.267245	0.343132	0.356705	0.141668	0.11938	0.11402	0.0800348	0.0758394	0.285714	0.625	0.236364	0.105344	0.62963	0.221058	0.153836	0.0688091	0.211481	0.0600346	0.177548	0.0629493	0.444444	0.617729	0.287647	0.717423	0.285714	0.384615	0.390875	0.315211	0.889237	0.674829	0.535578	0.293505	0.571681
160	0.114845	0.206145	0.276791	0.46248	0.535323	0.624243	0.30137	0.133333	0.1875	0.2	0.290839	0.000132406	0	0.880601	0.00568217	0.211648	0.159139	0.196313	0.313809	0	0	0.11402	0.00955025	0.0758394	0.285714	0.25	0	0.022525	0.393939	0.0907892	0.05421	0.0257045	0.177769	0.0374668	0.0352927	0.0193833	0.333333	0.89712	0.526905	0.510636	0.285714	0.307692	0.283286	0.301289	0.953295	0.663273	0.484479	0.322191	0.530474
161	0.206696	0.205237	0.276791	0.665507	0.555605	0.636529	0.449627	0.266667	0.375	0.4	0.383907	0.0200811	0	0.588906	0.413349	0.296484	0.166722	0.344702	0.30989	0	0	0.268519	0.0227401	0.0758394	0.571429	0.375	0	0.078919	0.764706	0.164492	0.123895	0.0498119	0.143057	0.0337583	0.0738407	0.0296671	0.5	0.777484	0.414151	0.602131	0.285714	0.384615	0.48155	0.286997	0.924078	0.726837	0.603988	0.277142	0.63822
162	0.152131	0.0974051	0.276791	0.665382	0.555772	0.637428	0.466274	0.333333	0.53125	0.533333	0.443263	0.0503608	0	0.554061	0.624792	0.363753	0.167111	0.475855	0.355814	0	0	0.289113	0.0745824	0.0758394	0.642857	0.375	0	0.120772	0.809524	0.237095	0.186903	0.07486	0.177269	0.0433531	0.175337	0.0597223	0.666667	0.726869	0.537939	0.504398	0.285714	0.461538	0.330758	0.33594	0.883109	0.624895	0.488939	0.265509	0.521996
163	0.309742	0.378214	0.276807	0.665538	0.556665	0.639473	0.37125	0.166667	0.34375	0.366667	0.371225	0.0153843	0	0.75945	0.376696	0.356324	0.166475	0.342357	0.410503	0	0	0.150551	0.0227401	0.0758394	0.428571	0.375	0	0.0553354	0.75	0.164492	0.115253	0.0669388	0.143057	0.0337583	0.0625502	0.0425074	0.333333	0.745787	0.371361	0.646611	0.285714	0.384615	0.395345	0.408719	0.888691	0.673099	0.478743	0.358615	0.490932
164	0.195583	0.172296	0.276834	0.665443	0.769377	0.636518	0.458297	0.233333	0.34375	0.366667	0.410253	0.0318334	0	0.628868	0.307926	0.356512	0.267554	0.341776	0.356705	0.141668	0.128282	0.11402	0.0888939	0.0758394	0.285714	0.625	0.236364	0.105344	0.62963	0.229932	0.168209	0.0786698	0.238429	0.0806289	0.177548	0.0629493	0.388889	0.84704	0.399223	0.560913	0.285714	0.307692	0.319273	0.344336	0.898664	0.670414	0.477215	0.285445	0.507988
166	0.00700835	0.0101913	4.65222e-08	0.670457	0.379445	0.864392	0.523496	0.466667	0.34375	0.333333	0.412961	0.0331941	0	0.289786	0.876575	0.0660764	0	0.231915	0.115541	0	0	0.307888	0.174301	0	0.285714	0.375	0.4	0.111187	0.911111	0.174749	0.164005	0.0918103	0.120377	0.0535004	0.17563	0.0992235	0.388889	0.984903	0.491568	0.537711	0.142857	0.153846	0.425947	0.0698276	0.995676	0.936808	0.710796	0.0279178	0.88863
167	0.524633	0.228214	0.0306839	0.516972	0.672108	0.339822	1	1	1	1	1	1	0.333333	0.19854	0.820638	0.319632	0.162749	0.534582	0.236782	0.170255	0.786943	0.771134	0.462154	0.0758394	1	1	0.236364	0.686289	0.726496	0.542263	0.487143	0.261273	0.34004	0.140009	0.645201	0.271304	1	0.54915	0.495468	0.480072	0.142857	0.307692	0.944284	0.446588	0.804464	0.670884	0.760499	0.350505	0.655787
169	0.627213	0.48061	0.0307768	0.184203	0.525257	0.469178	0.349488	0.5	0.1875	0.2	0.128608	0.0457334	0	0.645196	0.454382	0.47769	0.68387	0.219894	0.623985	0.27655	0.230468	0.0831117	0.723589	0.764611	0.214286	0.375	0.531818	0.419408	0.416667	0.887333	0.894141	0.449214	0.806956	0.369089	0.321419	0.21479	0.444444	0.714134	0.243796	0.369296	0.857143	0.692308	0.276496	0.616747	0.554635	0.214776	0.280558	0.640963	0.281761
170	0	0	0.0306837	0.838378	0.667554	0.448229	0.328074	0.133333	0.3125	0.3	0.315391	0.00213046	0	0.636366	0.378849	0.307444	0.168974	0.503185	0.223814	0.106251	0.0499401	0	0.101217	0.0379197	0.0714286	0	0.371429	0.0361815	0.589744	0.219524	0.19713	0.0727906	0.224164	0.0647975	0.211269	0.0663059	0.0555556	0.391649	0.0969565	0.729362	0.142857	0.384615	0.110289	0.290274	0.878538	0.564167	0.395101	0.491706	0.427497
171	0.0181488	0.0224428	0.276791	1	0.399762	0.916928	0.518987	0.3	0.46875	0.466667	0.561529	0.151458	0	0.542072	0.877899	0.200516	0	0.375525	0.225631	0	0	0.161773	0.0946027	0	0.428571	0.25	0	0.0395473	1	0.113555	0.0863726	0.0499615	0.0684233	0.0190365	0.25545	0.0979569	0.388889	0.827774	0.632329	0.459854	0.142857	0.153846	0.367203	0.262676	0.942661	0.744741	0.555722	0.256211	0.614188
172	0.3172	0.285408	0.322971	0.127152	0.554795	0.413657	0.357725	0.2	0.1875	0.2	0.376073	0.0171059	0	0.489329	0.0359639	0.423305	0.410511	0.119132	0.376229	0	0.136337	0.132549	0.147066	0.246011	0.285714	0.25	0.541667	0.133366	0.047619	0.21489	0.157254	0.0979983	0.353543	0.130818	0.01648	0.0193833	0.277778	0.712539	0.744867	0.42845	0.428571	0.461538	0.100974	0.678773	0.654622	0.250427	0.143433	0.71034	0.130083
173	0.195709	0.114119	0.276811	0.658447	0.149504	0.66076	0.767817	0.666667	0.375	0.4	0.823415	0.568524	0	0.214041	0.806222	0.28359	0	0.411568	0.19182	0.0303575	0.494251	0.766709	0.124047	0	0.5	0.625	0.590909	0.470826	0.802469	0.24978	0.237969	0.24359	0.101483	0.0788288	0.259726	0.244311	0.666667	0.758796	0.644837	0.587984	0	0.230769	1	0.118008	0.955974	0.93392	1	0.184286	0.933202
174	0.101757	0.0734328	0.276807	0.662893	0.394537	0.805746	0.845847	0.666667	0.375	0.4	0.701159	0.340699	0	0.21922	0.835021	0.211378	0	0.275782	0.180276	0.0425005	0.492844	0.615049	0.146391	0	0.5	0.625	0.557143	0.388718	0.84	0.263302	0.242512	0.26123	0.149866	0.131381	0.259726	0.264872	0.666667	0.863728	0.521716	0.621872	0	0.153846	0.800484	0.169081	0.959994	0.890266	0.856458	0.151856	0.849219
Test Set (33 molecules)
ID	Wlambda1.unity	Wnu1.unity	BCUTw.1h	BCUTc.1l	BCUTc.1h	BCUTp.1l	XLogP	MLogP	nAromBond	naAromAtom	ALogP	ALogp2	nAcid	tpsaEfficiency	WTPT.2	WTPT.3	WTPT.4	WTPT.5	TopoPSA	MDEC.11	MDEC.12	MDEC.22	MDEC.33	MDEO.11	khs.aaCH	khs.aasC	HybRatio	fragC	FMF	SPC.5	SPC.6	VPC.5	SC.5	VC.5	SCH.7	VCH.7	C2SP2	ATSc2	ATSc4	ATSc5	nHBDon	nHBAcc	PPSA.1	PNSA.1	PNSA.2	PNSA.3	DPSA.1	DPSA.3	FPSA.1
4	0.00242172	0.00646966	0.0306682	0.722006	0.518752	0.401897	0.292787	0.1	0	0	0.104123	0.0614874	0	0.739685	0.622852	0.248473	0.0853191	0.487728	0.209171	0	0	0.00863282	0.0682204	0	0	0	0.52	0.0260717	0.866667	0.0852227	0.0576333	0.0311166	0.0674379	0.0231075	0.175481	0.0602785	0	0.776459	0.231607	0.65352	0.571429	0.384615	-0.0216675	0.288674	0.925496	0.700103	0.322611	0.380471	0.307598
5	0.0988405	0.0766512	1	0.13683	0.246995	0.428367	0.581932	0.366667	0.1875	0.2	0.358453	0.0112853	0	0.220562	0.406454	0.217661	0.0844443	0.22593	0.184552	0	0	0.208464	0.130507	0	0.142857	0.5	0.7	0.16652	0.703704	0.15047	0.129226	0.179993	0.0953716	0.0640705	0.154517	0.147273	0.277778	0.923524	0.497823	0.440279	0.428571	0.230769	0.243052	0.449063	0.894489	0.651385	0.368314	0.29283	0.373968
6	0.190703	0.228945	0.0306682	0.822449	0.602542	0.625363	0.49133	0.4	0.34375	0.366667	0.666912	0.28728	0	0.179621	0.344489	0.199326	0.0858596	0.390577	0.07236	0.69691	0.375862	0.210076	0.0946027	0	0.357143	0.375	0.4	0.147012	0.529412	0.280872	0.234184	0.133294	0.219383	0.111096	0.300456	0.123799	0.444444	0.779934	0.84384	0.320765	0	0.307692	0.652446	0.0802666	0.972831	0.856907	0.830342	0.253165	0.922766
7	0.30503	0.269077	-1.54052e-05	0.629498	0.222894	0.641331	0.757586	0.733333	0.375	0.4	0.658297	0.274559	0	-0.0191288	0.725022	0.00908077	0	0.12	-0.0115434	0.212503	0.460369	0.741626	0.167375	0	0.571429	0.5	0.39	0.278766	0.619048	0.184031	0.170287	0.124432	0.101483	0.0579093	0.0828715	0.0475495	0.5	0.926504	0.541296	0.506739	0	0.0769231	0.175089	0.68555	0.927312	0.960162	0.180418	0.0985458	0.179638
20	0.318587	0.187606	0.0307147	0.80257	0.60291	0.218879	0.664384	0.666667	0.5625	0.6	0.698551	0.336471	0	0.26461	0.566949	0.230571	0.359371	0.123871	0.210239	0.0303575	0.356969	0.588299	0.201902	0.0108342	0.857143	0.625	0.177273	0.262104	0.604938	0.232264	0.197683	0.10786	0.0684233	0.0384248	0.114346	0.049237	0.777778	0.51211	0.545895	0.527343	0	0.230769	0.634816	0.364112	0.831543	0.588311	0.640438	0.580536	0.625601
30	0.321721	0.207972	0.276791	0.509198	0.880373	0.391607	0.140454	0.366667	0.1875	0.2	0.315859	0.00219128	0.333333	0.626399	0.477495	0.4014	0.334314	0.365209	0.468683	0	0.0823354	0.180344	0.33879	0.181296	0.357143	0.125	0.40625	0.208022	0.611111	0.337152	0.297242	0.210975	0.288469	0.133775	0.535104	0.445801	0.333333	0.506738	0.918583	0.0733613	0.428571	0.538462	0.101272	0.823177	0.590337	0.382721	0.0519829	0.609013	0.0660094
36	0.0330845	0.0356519	0.0307301	0.524199	0.879873	0.316497	0.455436	0.266667	0.34375	0.333333	0.487708	0.0819863	0.333333	0.539837	0.636886	0.360151	0.456278	0.262078	0.29197	0	0.129856	0.0586473	0.253775	0.143327	0.142857	0.375	0.325	0.0877875	0.578947	0.271205	0.24369	0.0924206	0.205331	0.0513992	0.217242	0.0733276	0.388889	0.496904	0.37123	0.779942	0.142857	0.384615	0.250656	0.316923	0.820907	0.478455	0.456384	0.639999	0.495619
39	0.193879	0.177915	0.322956	0.627939	0.117662	0.635525	0.73383	0.633333	0.375	0.4	0.760972	0.444913	0	-0.00418118	0.674824	0.13461	0	0.263874	0	0.212503	0.433462	0.628847	0.119118	0	0.5	0.625	0.478947	0.287813	0.575758	0.203894	0.195816	0.140712	0.101483	0.0566175	0.108723	0.0641465	0.555556	0.863758	0.453313	0.649229	0	0.153846	0.474867	0.30122	0.93637	0.899299	0.591242	0.153906	0.621763
45	0.091636	0.08656	1.237e-07	0.568708	0.142298	0.48598	0.659182	0.633333	0.375	0.4	0.584609	0.177519	0	0.0572649	0.784409	0.0769566	0	0.253279	0.0313168	0	0.230184	0.741626	0.0884209	0	0.571429	0.5	0.433333	0.253941	0.666667	0.173983	0.167023	0.114508	0.101483	0.0566175	0.0828715	0.0451219	0.555556	0.918212	0.476583	0.587333	0.142857	0.153846	0.296615	0.303194	0.956346	0.96773	0.490696	0.0697627	0.535893
46	0.714234	0.645844	0.0769361	0.151486	0.411481	0.375702	0.429166	0.633333	0	0	0.176942	0.0214642	0	0.365697	0.512997	0.25746	0.419527	0	0.314771	0.231071	0.616228	0.245114	0.167638	0.249176	0	0	0.945455	0.482354	0.47619	0.954649	0.907808	0.798949	1.11164	0.746892	0.641752	0.711448	0.277778	0.837707	0.686474	0.555789	0.428571	0.384615	0.461409	0.429482	0.780251	0.366961	0.50237	0.54546	0.505445
56	0.119716	0.045754	0.322956	0.663733	0.655375	0.448994	0.535981	0.566667	0.625	0.6	0.70029	0.339286	0	0.271369	0.846986	0.447153	0.173002	0.670389	0.218897	0	0	0.627461	0.15821	0.0126399	0.5	0.125	0.472727	0.420291	0.866667	0.384894	0.326073	0.208451	0.191865	0.0807753	0.592021	0.260914	0.666667	0.305956	0.354054	0.698521	0.285714	0.538462	0.742077	0.405309	0.790361	0.514285	0.67405	0.467702	0.628303
58	0.147078	0.125022	0.0306682	0.444076	0.151665	0.639884	0.676782	0.666667	0.375	0.4	0.664014	0.282969	0	0.0360281	0.725022	0.07346	0.105395	0.12	0.021341	0.212503	0.433462	0.618731	0.167375	0	0.571429	0.5	0.342105	0.246847	0.619048	0.184031	0.170287	0.10383	0.101483	0.0507407	0.0828715	0.0406772	0.555556	0.792315	0.549108	0.520188	0	0.0769231	0.361281	0.346031	0.931376	0.94979	0.49954	0.130507	0.528264
60	0.243134	0.198667	0.076936	0.517472	0.682949	0.342963	0.553841	0.333333	0.34375	0.333333	0.440655	0.0487433	0.333333	0.418232	0.569528	0.420947	0.249013	0.526031	0.282493	0	0.168088	0.191228	0.253775	0.143327	0.142857	0.375	0.52	0.201106	0.594203	0.312623	0.295073	0.119228	0.238557	0.0652803	0.170686	0.0741168	0.166667	0.512672	0.253964	0.802161	0.285714	0.538462	0.371846	0.347343	0.786575	0.488169	0.504592	0.526869	0.532325
64	0.411002	0.255308	0.276822	0.735862	0.742946	0.626283	0.175221	-0.0333333	0.15625	0.166667	0.169185	0.0247481	0	1.14104	0.0845157	0.613486	0.157528	0.745042	0.823963	0	0	0.0831117	0.041516	0.0758394	0.0714286	0.25	0.4875	0.127874	0	0.147239	0.0733237	0.0702644	0	0	0.0571729	0.0840414	0.0555556	0.411871	0.360168	0.607213	0.571429	0.692308	0.192291	0.666045	0.716338	0.537608	0.202375	0.492354	0.20132
65	0.302564	0.243229	0.0307147	0.171314	0.392028	0.41219	0.507196	0.5	0.375	0.4	0.498886	0.0911468	0	0.474114	0.357318	0.215909	0.338589	0.120008	0.308073	0	0.225597	0.284206	0.141612	0.122394	0.5	0.625	0.382353	0.239405	0.69697	0.166661	0.141337	0.0773124	0.0483826	0.0175175	0.138181	0.0478877	0.555556	0.870734	0.602113	0.448731	0.714286	0.153846	0.383891	0.446009	0.849205	0.532176	0.448704	0.451458	0.455754
83	0.253202	0.264572	0.0306991	0.497407	0.607161	0.299046	0.609416	0.533333	0.375	0.4	0.63135	0.236627	0.333333	0.319179	0.395632	0.0983884	0.246253	0	0.170621	0	0.18075	0.386927	0.175356	0.098697	0.642857	0.375	0.1625	0.122361	0.578947	0.169473	0.141601	0.0719325	0.197521	0.0624534	0.0513972	0.0300844	0.555556	0.820983	0.521307	0.553863	0.142857	0.230769	0.394724	0.412331	0.905697	0.661445	0.476106	0.286933	0.487694
85	0.413427	0.18463	0.0306992	0.171549	0.516326	0.368629	0.586527	0.566667	0.375	0.4	0.42512	0.0396542	0	0.448404	0.361813	0.212116	0.251513	0.217001	0.317443	0	0.257934	0.442551	0.164271	0.0868144	0.571429	0.5	0.410526	0.305905	0.666667	0.18073	0.140502	0.0810505	0.143754	0.0380373	0.0853827	0.0411705	0.5	0.817406	0.513925	0.632511	0.571429	0.307692	0.1763	0.708829	0.777236	0.613009	0.166324	0.358858	0.168779
98	0.306562	0.189165	0.0306992	0.157299	0.158696	0.332928	0.471649	0.466667	0.1875	0.2	0.398339	0.0261854	0	0.278801	0.202691	0.176598	0.278044	0.115438	0.157617	0.174215	0.402903	0.301628	0.0378706	0	0.285714	0.25	0.78	0.260683	0.0877193	0.0524471	0.0485992	0.0315747	0	0	0.0314743	0.017682	0.277778	0.685694	0.641898	0.60983	0.285714	0.230769	0.524595	0.28107	0.889645	0.728901	0.631726	0.39012	0.660405
103	0.315519	0.332522	0.0307147	0.169258	0.38556	0.519422	0.357031	0.566667	0.1875	0.2	0.410654	0.0320332	0	0.319172	0.959771	0.245499	0.369684	0.140815	0.226308	0	0.235452	0.347163	0.251582	0.0805914	0.142857	0.5	0.684211	0.305905	0.666667	0.636832	0.684216	0.479877	0.501379	0.331467	0.626223	0.445937	0.333333	0.777799	0.748322	0.351224	0.285714	0.230769	0.305834	0.482151	0.786504	0.571875	0.382294	0.424673	0.386729
111	0.139715	0.0999021	0.0769361	0.441723	0.68297	0.354404	0.534507	0.433333	0.34375	0.333333	0.523281	0.112823	0.333333	0.308686	0.694764	0.427822	0.354778	0.412087	0.238136	0.0425005	0.342466	0.191632	0.408241	0.143327	0.142857	0.5	0.577778	0.288532	0.641026	0.422805	0.422024	0.196712	0.289434	0.111157	0.290312	0.160687	0.333333	0.467573	0.54868	0.70933	0.142857	0.461538	0.47729	0.311093	0.784576	0.514392	0.586328	0.574019	0.613375
123	0.139794	0.111951	0.0308412	0.494528	0.850586	0.266254	0.362407	0.3	0.3125	0.3	0.264683	0.000577598	0	0.435681	0.321255	0.36809	0.251969	0.522721	0.245938	0.166384	0.353646	0.128163	0.097424	0.0716637	0.0714286	0	0.7	0.180356	0.266667	0.278432	0.249021	0.103975	0.219594	0.0746346	0.237367	0.0816353	0.111111	0.298357	0.181763	0.630042	0	0.461538	0.484019	0.247082	0.859447	0.56297	0.630687	0.576652	0.679712
124	0.114909	0.057646	0.322956	0.125319	0.113405	0.260843	0.664904	0.6	0.375	0.4	0.777455	0.476072	0	0.190521	0.804158	0.329235	0.0818063	0.41952	0.173757	0	0	0.851354	0.124047	0	0.5	0.625	0.557143	0.409647	0.802469	0.252529	0.239812	0.23034	0.101483	0.0788288	0.257334	0.230378	0.666667	0.718231	0.73723	0.58025	0.142857	0.307692	0.876724	0.279942	0.883354	0.724288	0.828593	0.419657	0.763279
127	0.256067	0.215757	0.0306837	0.158206	0.159118	0.494532	0.496532	0.433333	0.3125	0.3	0.424407	0.0392594	0	0.34736	0.441901	0.18424	0.187485	0.239063	0.180989	0.212503	0.218113	0.220337	0.0888939	0	0.357143	0.125	0.557143	0.193473	0.333333	0.115578	0.0927127	0.053994	0.0558674	0.021786	0.154192	0.0600719	0.333333	0.832883	0.588727	0.636953	0.428571	0.153846	0.512617	0.213516	0.930887	0.686598	0.667913	0.300802	0.726139
128	0.167613	0.121714	0.0306838	0.659222	0.532268	0.55671	0.380527	0.5	0.375	0.4	0.385512	0.02072	0	0.288882	0.773849	0.390418	0.173763	0.660365	0.221961	0	0.225298	0.50123	0.2004	0.0252798	0.5	0.5	0.410526	0.306086	0.846154	0.305673	0.298628	0.13866	0.159746	0.0532933	0.153081	0.101347	0.444444	0.421296	0.803207	0.342618	0.142857	0.538462	0.678151	0.19984	0.880457	0.64666	0.768799	0.459628	0.789742
132	0.443196	0.35658	0.0307302	0.160995	0.603815	0.356826	0.383215	0.633333	0	0	0.198696	0.0135	0	0.389352	0.603727	0.205045	0.420859	0	0.303513	0.0708342	0.495723	0.316043	0.196729	0.249176	0	0	0.866667	0.399183	0.538462	0.734374	0.673054	0.653403	0.731355	0.574738	0.564966	0.607301	0.333333	0.849022	0.602246	0.531019	0.285714	0.384615	0.539802	0.427964	0.8043	0.337323	0.547002	0.631985	0.539971
133	0.247066	0.197335	0.0308393	0.499937	0.859503	0.399955	0.490029	0.4	0.1875	0.2	0.473275	0.0708762	0	0.354795	0.166404	0.178576	0.185583	0.230223	0.174861	0.106251	0.391908	0.260181	0.0375431	0	0.285714	0.25	0.6	0.172548	0.137255	0.0815627	0.0472422	0.0448757	0.0483826	0.00799561	0.0387357	0.0168081	0.277778	0.632089	0.652158	0.373324	0.142857	0.307692	0.624655	0.157206	0.947142	0.797392	0.766048	0.29931	0.822646
134	0.0927019	0.100338	0.276791	0.650854	0.300498	0.73819	0.712242	0.566667	0.375	0.4	0.756592	0.436811	0	0.14838	0.68791	0.147037	0	0.262717	0.0901382	0.486509	0.505449	0.37648	0.121806	0	0.571429	0.5	0.382353	0.223441	0.6	0.201103	0.203547	0.18141	0.198248	0.183934	0.168534	0.154412	0.666667	0.864037	0.653429	0.449793	0	0.153846	0.587982	0.059854	0.987866	0.937276	0.807384	0.0805291	0.93881
151	0.285872	0.226327	0.276791	0.43323	0.556006	0.449729	0.384515	0.2	0.375	0.4	0.344444	0.00751729	0	0.6345	0.351075	0.475162	0.354682	0.469754	0.421583	0.085001	0.1573	0.11427	0.0888939	0.0758394	0.357143	0.625	0.216667	0.133366	0.555556	0.255895	0.19859	0.075438	0.198925	0.045691	0.112389	0.0351137	0.388889	0.320614	0.594398	0.444614	0.285714	0.461538	0.317906	0.354867	0.804073	0.555609	0.469772	0.573985	0.497503
153	0.387004	0.374605	0.276791	0.665478	0.558772	0.636494	0.386683	0.233333	0.375	0.4	0.39455	0.0245044	0	0.634868	0.371487	0.358491	0.166748	0.466394	0.355814	0	0.129917	0.144886	0.0425965	0.0758394	0.428571	0.5	0.118182	0.0941716	0.703704	0.192307	0.14079	0.0571212	0.143057	0.0337583	0.111278	0.040079	0.444444	0.655528	0.296824	0.683327	0.285714	0.461538	0.474621	0.352101	0.884748	0.627598	0.558824	0.376891	0.575017
157	0.107468	0.0803781	0.276791	0.462081	0.555779	0.384652	0.433414	0.2	0.375	0.4	0.355021	0.0102916	0	0.651518	0.379379	0.416617	0.260035	0.468507	0.388699	0	0.0988117	0.157459	0.0378706	0.0758394	0.428571	0.5	0.118182	0.0989614	0.649123	0.190087	0.14085	0.0551661	0.143057	0.0337583	0.0982412	0.0319146	0.444444	0.644191	0.485508	0.438548	0.285714	0.461538	0.423319	0.388929	0.852917	0.606426	0.506881	0.427477	0.520658
158	0.141941	0.111999	0.276791	0.492038	0.55568	0.417391	0.415121	0.2	0.375	0.4	0.351309	0.00926865	0	0.651518	0.379505	0.416386	0.260146	0.467907	0.388699	0	0.106442	0.146339	0.0425965	0.0758394	0.428571	0.5	0.118182	0.0989614	0.649123	0.196335	0.145181	0.0574053	0.143057	0.0337583	0.0982412	0.0319146	0.388889	0.467653	0.198494	0.825168	0.285714	0.461538	0.377536	0.380243	0.834428	0.57663	0.486889	0.513133	0.505965
165	0.473894	0.38192	0.276791	0.369515	0.599886	0.29743	0.544824	0.6	0	0	0.516572	0.106632	0.333333	0.227008	0.519553	0.210351	0.242386	0	0.18188	0.0472228	0.395842	0.331907	0.337419	0.0689046	0	0	0.455	0.314949	0.52	0.295967	0.274568	0.238497	0.201357	0.164726	0.362816	0.266237	0.388889	0.86052	0.529153	0.59332	0.285714	0.230769	0.280062	0.547877	0.826917	0.606764	0.326238	0.384363	0.326359
168	0.143265	0.141223	0.322956	0.336602	0.652012	0.429025	0.564245	0.333333	0.34375	0.366667	0.605383	0.202742	0	0.545986	0.53267	0.336961	0.254707	0.235088	0.375481	0	0	0.141481	0.336788	0.0993777	0.428571	0.5	0	0.0851275	0.619048	0.335211	0.29969	0.14852	0.224181	0.0819287	0.391467	0.177006	0.5	0.634287	0.280671	0.65039	0.285714	0.384615	0.25254	0.496302	0.819839	0.502188	0.343629	0.434713	0.34477
A.-External Validation set (16 molecules)
ID	Wlambda1.unity	Wnu1.unity	BCUTw.1h	BCUTc.1l	BCUTc.1h	BCUTp.1l	XLogP	MLogP	nAromBond	naAromAtom	ALogP	ALogp2	nAcid	tpsaEfficiency	WTPT.2	WTPT.3	WTPT.4	WTPT.5	TopoPSA	MDEC.11	MDEC.12	MDEC.22	MDEC.33	MDEO.11	khs.aaCH	khs.aasC	HybRatio	fragC	FMF	SPC.5	SPC.6	VPC.5	SC.5	VC.5	SCH.7	VCH.7	C2SP2	ATSc2	ATSc4	ATSc5	nHBDon	nHBAcc	PPSA.1	PNSA.1	PNSA.2	PNSA.3	DPSA.1	DPSA.3	FPSA.1
175	0.354469	0.222174	0.276807	0.495997	0.599785	0.287489	0.572655	0.6	0.3125	0.333333	0.682024	0.31029	0.333333	0.393858	0.53345	0.242216	0.162144	0.138444	0.322574	0.0708342	0.443876	0.44299	0.174406	0.0758394	0.285714	0.5	0.585	0.351125	0.733333	0.246426	0.182853	0.271317	0.193047	0.167822	0.191748	0.232052	0.277778	0.785014	0.426808	0.674791	0.142857	0.230769	0.592423	0.344304	0.896064	0.65544	0.629391	0.360291	0.627372
176	0.237688	0.198462	0.276791	0.157758	0.475251	0.52046	0.441217	0.266667	0.15625	0.166667	0.407823	0.0306369	0	0.532519	0.365776	0.442319	0.287939	0.502523	0.361622	0.637508	0.267133	0.144691	0.0375431	0	0	0.25	1.1	0.278778	0.365079	0.140219	0.113068	0.0954881	0.0558674	0.0196474	0.10857	0.0668778	0	0.415602	0.946733	0.3882	0.285714	0.461538	0.46987	0.186352	0.882049	0.688911	0.661335	0.45583	0.742585
177	0.190827	0.21616	0.276791	0.836463	0.331711	0.287275	0.383908	0.1	0.15625	0.166667	0.25385	0.00153953	0	0.61692	0.0125158	0.406737	0.32373	0.378999	0.324783	0.060715	0.26223	0.0753558	0.0143254	0.197394	0.0714286	0.25	0.8125	0.105877	0.0833333	0.166589	0.103104	0.0750791	0.118179	0.0402761	0.140573	0.0515001	0	0.844742	0.522603	0.639211	0.285714	0.230769	0.0716396	0.300866	0.891012	0.695736	0.366852	0.273603	0.383981
178	0.124406	0.15965	0.322956	0.745815	0.417375	0.878635	0.487082	0.166667	0.3125	0.3	0.549861	0.13907	0	0.55223	0.760475	0.376761	0	0.615858	0.297955	0	0	0.0596048	0.145708	0	0.142857	0.25	0.433333	0.0744875	0.916667	0.153323	0.125574	0.0895809	0.0902457	0.0399093	0.196477	0.107453	0.333333	0.666406	0.500133	0.414115	0.428571	0.384615	0.260059	0.321535	0.88785	0.665375	0.458696	0.370665	0.496595
179	0.235149	0.197666	0.0306682	0.488606	0.350488	0.580634	0.605861	0.566667	0.1875	0.2	0.452101	0.0560388	0	0.0998618	0.431658	0.069373	0.0851635	0.136241	0.0492732	0.060715	0.464768	0.417694	0.0774029	0	0.285714	0.25	0.73125	0.236562	0.777778	0.123905	0.102909	0.0904657	0.0953716	0.0352943	0.0772836	0.072804	0.277778	0.900848	0.457185	0.616163	0	0.153846	0.423256	0.161348	0.968958	0.908902	0.651232	0.088825	0.757119
180	0.502515	0.413071	0.0306682	0.326872	0.116969	0.63797	0.813941	0.766667	0.375	0.4	0.661607	0.279412	0	0.0820073	0.337398	0.0673403	0.0856276	0.131693	0.0605316	0.882403	0.89993	0.446766	0.190597	0	0.571429	0.5	0.590909	0.43624	0.388889	0.248475	0.187983	0.212148	0.20198	0.170298	0.0936695	0.0476824	0.5	0.929218	0.513104	0.541639	0.142857	0.0769231	0.490815	0.473875	0.923902	0.955734	0.490586	0.0782512	0.485394
181	0.27181	0.286729	0.0306837	0.185043	0.388292	0.446142	0.541529	0.533333	0.1875	0.2	0.38228	0.0194436	0	0.169113	0.394529	0.11956	0.180209	0.120787	0.093416	0.233889	0.584437	0.402347	0.0341102	0	0.285714	0.25	0.8125	0.276464	0.508772	0.237078	0.211729	0.180791	0.200607	0.121377	0.110317	0.111754	0.277778	0.758444	0.491281	0.536424	0.142857	0.153846	0.644775	0.126581	0.962029	0.856606	0.796685	0.251178	0.863368
182	0.299807	0.245402	0.322956	0.677839	0.686409	0.512796	0.618346	0.5	0.1875	0.2	0.536532	0.125565	0	0.149822	0.784769	0.401401	0.0867749	0.684554	0.126764	0	0	0.729732	0.0285633	0	0.285714	0.25	0.547368	0.360882	0.897436	0.252096	0.201487	0.143383	0.133905	0.0512112	0.368001	0.173314	0.5	0.505391	0.49844	0.614211	0.142857	0.461538	0.62479	0.324268	0.852875	0.809628	0.660132	0.308349	0.655743
183	0.653312	0.632319	0.0769361	0.149367	0.49028	0.364125	0.388504	0.566667	0	0	0.126691	0.0468828	0	0.449498	0.512997	0.309655	0.504975	0	0.386846	0.0708342	0.443144	0.245114	0.167638	0.395351	0	0	0.928571	0.440505	0.47619	0.954649	0.907808	0.739651	1.11164	0.701602	0.641752	0.624306	0.277778	0.838981	0.68934	0.567711	0.571429	0.461538	0.232622	0.465703	0.728062	0.266966	0.351947	0.566738	0.354618
184	0.244733	0.212992	0.0306992	0.404894	0.623492	0.472406	0.398387	0.333333	0.375	0.4	0.496768	0.0893742	0	0.569506	0.387854	0.346106	0.281937	0.44361	0.352822	0.239967	0.271212	0.0822225	0.194312	0	0.214286	0.875	0.371429	0.187272	0.492063	0.22139	0.186957	0.0814767	0.10425	0.0290194	0.150842	0.0475978	0.277778	0.334578	0.669945	0.447838	0.285714	0.307692	0.306843	0.389505	0.795969	0.551575	0.441634	0.586404	0.460647
185	0.300263	0.257967	0.0306837	0.630489	0.681904	0.501833	0.62823	0.533333	0.3125	0.3	0.359958	0.0117353	0	0.228118	0.855103	0.195399	0.19027	0.257633	0.138414	0	0.176125	0.293869	0.202979	0	0.357143	0.125	0.611765	0.246851	0.873016	0.270776	0.21423	0.192654	0.169254	0.116729	0.428391	0.343382	0.277778	0.657175	0.384917	0.698206	0.142857	0.230769	0.68091	0.130684	0.950283	0.780073	0.814211	0.318613	0.866363
186	0.544666	0.309638	0.0306994	0.501705	0.635329	0.392741	0.842639	0.633333	0.53125	0.566667	0.503499	0.0950693	1	0.391967	0.468329	0.416471	0.246859	0.623849	0.376194	0.252995	0.575546	0.524156	0.257165	0.123516	0.571429	0.625	0.4875	0.505943	0.375	0.356119	0.295066	0.179944	0.228033	0.115236	0.134269	0.0527584	0.444444	0.605236	0.666998	0.307888	0.285714	0.538462	0.59466	0.565853	0.777289	0.655148	0.490077	0.27667	0.467404
187	0.61467	0.359321	0.0307148	0.40236	0.311578	0.438205	0.761141	0.8	0.375	0.4	0.750095	0.424928	0	0.196751	0.306569	0.293812	0.374777	0.229573	0.204753	0.971701	1.43991	0.516954	0.109462	0	0.428571	0.75	0.7	0.710051	0.434343	0.414148	0.271056	0.259037	0.302456	0.225444	0.115191	0.0485932	0.555556	0.337373	0.892147	0.259231	0	0.153846	0.908283	0.306168	0.798515	0.40336	0.829534	0.845932	0.749034
188	0.483709	0.444893	0.0307147	0.330725	0.687326	0.386618	0.590515	0.6	0.53125	0.533333	0.635495	0.242279	0	0.327772	0.593674	0.166725	0.358127	0	0.203506	0	0.189385	0.391109	0.342988	0.0868144	0.642857	0.375	0.205263	0.18638	0.652174	0.279524	0.269862	0.123996	0.165336	0.0695711	0.153884	0.055577	0.666667	0.737488	0.33777	0.61549	0.142857	0.230769	0.273064	0.530825	0.819231	0.627046	0.333158	0.339122	0.33345
189	0.291753	0.375536	0.0306991	0.133166	0.648794	0.283851	0.243974	0.2	0	0	0.0151677	0.138307	0	0.650502	0.438627	0.296458	0.270975	0.359271	0.289796	0	0	0.118758	0.056806	0.0216684	0	0	0.866667	0.111194	0.644444	0.139909	0.103054	0.0601462	0.0674379	0.0211455	0.179087	0.0826359	0.0555556	0.455423	0.280117	0.678893	0.428571	0.461538	0.242918	0.31997	0.867614	0.581979	0.450141	0.509536	0.487875
190	0.0819321	0.0545898	0.0306683	0.79542	0.446938	0.322359	0.506329	0.466667	0.5	0.5	0.516394	0.106469	0	0.368509	0.597265	0.316095	0.0806994	0.626049	0.241592	0.106251	0.369321	0.32067	0.13668	0	0.5	0.5	0.24375	0.172019	0.536232	0.290688	0.221748	0.120029	0.185284	0.0691924	0.255409	0.0748312	0.388889	0.756768	0.354093	0.665717	0	0.384615	0.540273	0.247104	0.889233	0.583683	0.662009	0.477859	0.699877
B.-External Validation set (2 molecules)
ID	Wlambda1.unity	Wnu1.unity	BCUTw.1h	BCUTc.1l	BCUTc.1h	BCUTp.1l	XLogP	MLogP	nAromBond	naAromAtom	ALogP	ALogp2	nAcid	tpsaEfficiency	WTPT.2	WTPT.3	WTPT.4	WTPT.5	TopoPSA	MDEC.11	MDEC.12	MDEC.22	MDEC.33	MDEO.11	khs.aaCH	khs.aasC	HybRatio	fragC	FMF	SPC.5	SPC.6	VPC.5	SC.5	VC.5	SCH.7	VCH.7	C2SP2	ATSc2	ATSc4	ATSc5	nHBDon	nHBAcc	PPSA.1	PNSA.1	PNSA.2	PNSA.3	DPSA.1	DPSA.3	FPSA.1
Paxlovid	0.792271	0.533904	0.0769671	-0.0882106	1.1215	0.0876956	0.451188	0.466667	0	0	0.406954	0.0302143	0	0.401503	0.205207	0.605869	0.340136	0.600686	0.445062	0.924971	0.353823	0.0909553	0.341895	0.120892	0	0	1.06364	0.611287	-0.0348259	0.541155	0.463436	0.376392	0.657055	0.333719	1.01762	0.975862	-0.0588235	0.162143	1.16541	-0.0829388	0.428571	0.692308	0.567857	0.460907	0.492178	0.383321	0.541729	0.494364	0.526777
Remdesivir	1.3087	0.829273	0.261413	0.165252	0.93603	0.3149	0.497832	0.5	0.5	0.5	0.578625	0.170563	0	0.553837	0.470236	0.844808	0.752393	0.712127	0.737067	0.219498	0.544599	0.392783	0.24561	0.146829	0.571429	0.375	0.65	0.807601	0.0822511	0.650173	0.558938	0.263139	0.38327	0.12076	0.571397	0.209358	0.529412	-0.19647	0.727289	-0.203172	0.571429	0.923077	0.695116	0.472727	0.291856	0.304008	0.605118	0.710717	0.565028
[truncated: 13 more columns]

## Sheet: S1.4
Performance statistics "Rsquared" averaged across all folds and repeats of cross-validation for the models built on cross-validation training subsets and applied to
the corresponding validation fold. In the table below, "Rsquared" - depicted here as R2_cv - has been calculated as per Alexander et al. [J.Chem. Inf. Model. 2015, 55, 1316-1322]
according to equation (1) in the "Model Performance Statistics" section of the manuscript.
Base Models NN1, NN2 and ensemble model EnsembleNN (20-fold cross validation with 3 repeats)
Repeats	Folds	Models
		NN1		NN2		EnsembleNN
		R2_cv		R2_cv		R2_cv
	Fold01	0.411634		0.600108		0.998697
	Fold02	0.416418		0.0767049		0.996288
	Fold03	0.447095		0.143242		0.997945
	Fold04	0.61972		0.120998		0.99623
	Fold05	0.509212		-0.100396		0.999201
	Fold06	-0.0099565		0.484		0.99919
	Fold07	-0.0489161		0.765372		0.999399
	Fold08	0.803879		0.586088		0.999541
	Fold09	0.392956		0.183947		0.998972
Rep 1	Fold10	-0.906972		-5.67527		0.997985
	Fold11	0.615316		-0.108226		0.994275
	Fold12	-1.01873		-1.92838		0.997447
	Fold13	0.739176		0.438386		0.989002
	Fold14	-0.129586		0.336962		0.999498
	Fold15	-0.0316197		0.569866		0.99788
	Fold16	0.780514		0.805524		0.995572
	Fold17	0.793531		0.932787		0.985376
	Fold18	-0.11476		0.353943		0.983363
	Fold19	0.737965		0.844113		0.996552
	Fold20	0.83169		0.457137		0.999191
	Fold01	0.744899		0.695416		0.999802
	Fold02	0.704533		-1.09864		0.995745
	Fold03	0.492507		0.658058		0.997629
	Fold04	-0.419491		0.573148		0.99753
	Fold05	0.626465		0.71998		0.998338
	Fold06	-0.614111		-0.486218		0.996225
	Fold07	0.0385958		-0.0976692		0.999696
	Fold08	0.582941		0.619358		0.999551
	Fold09	0.393151		0.504959		0.998793
Rep 2	Fold10	0.574439		0.357183		0.997734
	Fold11	0.789443		-0.125767		0.999634
	Fold12	0.541442		0.664802		0.997168
	Fold13	0.400444		-0.125649		0.997333
	Fold14	0.380796		-0.116935		0.99568
	Fold15	0.850382		0.848792		0.9997
	Fold16	-0.153317		-0.431271		0.999427
	Fold17	0.192665		-0.459581		0.997406
	Fold18	0.918962		0.76024		0.997339
	Fold19	0.656633		0.174968		0.99576
	Fold20	0.72352		0.464033		0.997297
	Fold01	0.717566		0.687718		0.99731
	Fold02	-0.467527		0.0942885		0.998521
	Fold03	0.29431		0.831367		0.999473
	Fold04	0.820714		0.879799		0.998432
	Fold05	0.696565		0.616235		0.997559
	Fold06	0.486915		0.68365		0.998303
	Fold07	0.910551		0.280782		0.996968
	Fold08	0.487433		-0.2913		0.997704
	Fold09	-1.04406		0.23175		0.985428
Rep 3	Fold10	0.514839		0.549012		0.999144
	Fold11	0.614578		0.431907		0.998805
	Fold12	0.433678		-0.0305571		0.996636
	Fold13	0.369676		0.609689		0.99746
	Fold14	-0.03939		-1.78354		0.99924
	Fold15	0.446287		0.185942		0.999184
	Fold16	0.35434		0.206176		0.991951
	Fold17	0.179641		0.760396		0.996753
	Fold18	0.0576717		0.44137		0.990856
	Fold19	0.693087		0.262643		0.997833
	Fold20	0.39672		0.860611		0.995658
	Average	0.353118		0.174901		0.996877

## Sheet: S1.5
(A). Descriptor selection by Recursive Feature Elimination (RFE) with Random Forest on the training set (141 molecules):
The best performance based on the Root-Mean Square-Error (RMSEcv) corresponded to a subset of 61 descriptor variables
ranked according to their significance in predicting the Effective Permeability (logPe) values.
[1] "tpsaEfficiency" "TopoPSA" "XLogP" "MDEO.11"
[5] "ALogP" "nHBDon" "FNSA.3" "ALogp2"
[9] "nAcid" "RHSA" "RPSA" "PPSA.1"
[13] "DPSA.1" "PNSA.1" "FNSA.1" "WPSA.1"
[17] "FPSA.1" "THSA" "nHBAcc" "WTPT.2"
[21] "WTPT.5" "bpol" "ATSc5" "FNSA.2"
[25] "PNSA.3" "WTPT.3" "SPC.5" "WNSA.3"
[29] "C2SP2" "MLogP" "MDEC.11" "RNCG"
[33] "VC.5" "BCUTw.1h" "ATSc4" "BCUTc.1h"
[37] "MDEC.12" "khs.aasC" "WNSA.1" "MDEC.33"
[41] "TPSA" "Wnu1.unity" "khs.aaCH" "HybRatio"
[45] "SCH.7" "SPC.6" "naAromAtom "DPSA.3"
[49] "Wlambda1.unity" "VCH.7" "SC.5" "BCUTc.1l"
[53] "WTPT.4" "FMF" "VPC.5" "MDEC.22"
[57] "BCUTp.1l" "ATSc2" "nAromBond" "fragC"
[61] "PNSA.2"
(B). Overall Variable Importance evaluation by the models NN1 & NN2 used to predict Effective Permeability (logPe)
The 20 most important variables (out of the 61 listed above) are shown.
No		Overall		Information on the 20 most important theoritical descriptors							Additional Descriptors used by the Decison Tree
1	tpsaEfficiency	100		Polar surface area expressed as a ratio to molecular size							ATSc2	Autocorrelation descriptor weighted by charges
2	TopoPSA	79.38		Topological polar surface area descriptor							khs.aasC	A fragment count descriptor that uses e-state fragments.Pattern:[C,c;D3H0](:*)(:*)-*
3	XLogP*	68.74		Octanol/water partition coefficient*							nAcid	Acidic group count descriptor
4	FNSA.3	67.28		Charge weighted partial negative surface area / total molecular surface area							SPC.5	Chi path cluster descriptor, order 5
5	MDEO.11	64.58		Molecular distance edge between all primary oxygens
6	nHBDon	61.94		Number of hydrogen bond donors
7	RHSA	61.57		THSA (no17 below)/ total molecular surface area							BCUT descriptors used for the linear model LM (Eigenvalue based descriptors)
8	RPSA	61.57		TPSA (no16 below) / total molecular surface area							BCUTc.1h	n low highest partial charge weighted
9	ALogP*	61.29		Octanol/water partition coefficient*							BCUTc.1l	nhigh lowest partial charge weighted
10	ALogp2	55.25		The square of ALogP							BCUTp.1l	nhigh lowest polarizability weighted
11	nHBAcc	54.86		Number of hydrogen bond acceptors							BCUTw.1h	nlow highest atom weighted
12	DPSA.1	53.42		Difference of partial positive surface area and partial negative surface area
13	MLogP*	52.23		Octanol/water partition coefficient*
14	FPSA.1	50.3		Partial positive surface area/ total molecular surface area
15	FNSA.1	50.3		Partial negative surface area/ total molecular surface area
16	TPSA	48.58		Sum of solvent accessible surface areas of atoms with absolute value of partial charges greater than or equal 0.2
17	THSA	48.25		Sum of solvent accessible surface areas of atoms with absolute value of partial charges less than 0.2
18	PNSA.3	46.82		Charge weighted partial negative surface area
19	BCUTc.1h	46.58		N low highest partial charge weighted (Eigenvalue based descriptor)
20	MDEC.22	46.47		Molecular distance edge between all secondary carbons
* N-octanol/water partition coefficients calculated by use of different theoretical procedures

## Sheet: S1.6
Dataset containing 4520 molecules submitted at PostEra		Predictions on the Effective Permeability (LogPe) of the molecules at pH 7.4
		performed by the ensemble model EnsembleNN
ID	SMILES	Predicted LogPe
1	CN1CCCC1c1cccnc1	-4.73895
2	c1ccc2[nH]ccc2c1	-5.38125
3	c1ccncc1	-5.58307
4	CC(=O)NCCc1c[nH]c2c(CCNS(C)(=O)=O)cc(F)cc12	-7.33881
5	CC(=O)NCCc1c[nH]c2c(CCNS(C)(=O)=O)cccc12	-7.2257
6	CC(=O)N1CCc2c([nH]c3c(CCNS(C)(=O)=O)cccc23)C1	-6.93184
7	CS(=O)(=O)NCCc1cccc2c3c([nH]c12)CN(S(C)(=O)=O)CC3	-7.17538
8	CS(=O)(=O)NCCc1c[nH]c2c(CCNS(C)(=O)=O)cccc12	-7.00497
9	NS(=O)(=O)c1cc2cc(F)ccc2[nH]1	-7.09272
10	CS(=O)(=O)NCCc1ccc(C#N)cc1NC(=O)Nc1cccnc1	-7.56026
11	CS(=O)(=O)NCCCc1ccc(Cl)cc1NC(=O)Nc1cccnc1	-7.42489
12	CS(=O)(=O)NCCCc1ccc(C#N)cc1NC(=O)Nc1cccnc1	-7.64254
13	CS(=O)(=O)NCCc1ccc(Cl)cc1NC(=O)Nc1cccnc1	-7.48547
14	Cc1ccc(CCNS(C)(=O)=O)c(NC(=O)Nc2cccnc2)c1	-7.06886
15	Cc1ccc(CCCNS(C)(=O)=O)c(NC(=O)Nc2cccnc2)c1	-7.05805
16	NC(=O)[C@H]1CC(Cc2cccnc2)=C[C@H]1c1cccc(Cl)c1	-4.96268
17	NC(=O)[C@H]1CC(Cc2cccnc2)=C[C@H]1c1cccc(Br)c1	-4.65204
18	NC(=O)[C@H]1CC(Cc2cccnc2)=C[C@H]1c1cccc(I)c1	-4.47897
19	NC(=O)[C@H]1CC(Cc2cccnc2)=C[C@H]1c1cccc(C(F)(F)F)c1	-5.11079
20	NC(=O)[C@H]1C(O)C(Cc2cccnc2)=C[C@H]1c1cccc(Cl)c1	-5.71209
21	NC(=O)[C@H]1[C@@H](c2cccc(Cl)c2)C=C(Cc2cccnc2)[C@@H]1O	-5.5657
22	NC(=O)[C@H]1CC(Cc2ccccc2)=C[C@H]1c1cccc(Cl)c1	-4.37602
23	NC(=O)[C@H]1CC(Cc2cncs2)=C[C@H]1c1cccc(Cl)c1	-5.40228
24	NC(=O)[C@H]1CC(Cc2cnco2)=C[C@H]1c1cccc(Cl)c1	-5.21058
25	NC(=O)[C@H]1CC(CC2CC2)=C[C@H]1c1cccc(Cl)c1	-4.66309
26	Cn1cc(CC2=C[C@@H](c3cccc(Cl)c3)[C@@H](C(N)=O)C2)cn1	-5.43566
27	NCCCCNC(=O)[C@H]1CC(Cc2cccnc2)=C[C@H]1c1cccc(Cl)c1	-6.30149
28	NCCNC(=O)[C@H]1CC(Cc2cccnc2)=C[C@H]1c1cccc(Cl)c1	-5.45546
29	CC(C)CCNC(=O)[C@H]1CC(Cc2cccnc2)=C[C@H]1c1cccc(Cl)c1	-5.46983
30	O=C(NCCN1CCCCC1)[C@H]1CC(Cc2cccnc2)=C[C@H]1c1cccc(Cl)c1	-5.70229
31	O=C(NCCN1CCOCC1)[C@H]1CC(Cc2cccnc2)=C[C@H]1c1cccc(Cl)c1	-4.77272
32	CN1CCN(CCNC(=O)[C@H]2CC(Cc3cccnc3)=C[C@H]2c2cccc(Cl)c2)CC1	-5.21341
33	O=C(Nc1cccnc1)Nc1ccsc1	-5.96171
34	Cn1cc(NC(=O)Nc2cccnc2)cn1	-6.16741
35	Cc1ccc(NC(=O)Nc2cccnc2)s1	-6.37877
36	O=C(Nc1cccnc1)Nc1ccc(Cl)s1	-6.12446
37	N#Cc1ccc(NC(=O)Nc2cccnc2)s1	-6.51827
38	N#Cc1coc(NC(=O)Nc2cccnc2)n1	-6.98864
39	Cc1coc(NC(=O)Nc2cccnc2)n1	-6.87886
40	O=C(Nc1cccnc1)Nc1nc(Cl)co1	-6.41579
41	N#Cc1ccc(NC(=O)Nc2cccnc2)o1	-6.87846
42	O=C(Cc1ccsc1)Nc1cccnc1	-5.16122
43	Cn1cc(CC(=O)Nc2cccnc2)cn1	-5.99831
44	Cc1ccc(CC(=O)Nc2cccnc2)s1	-5.57269
45	O=C(Cc1ccc(Cl)s1)Nc1cccnc1	-5.58332
46	N#Cc1ccc(CC(=O)Nc2cccnc2)s1	-6.14357
47	N#Cc1cnc(CC(=O)Nc2cccnc2)o1	-6.81739
48	Cc1cnc(CC(=O)Nc2cccnc2)o1	-6.27321
49	O=C(Cc1cc2cccnc2[nH]1)Nc1ccc(Cl)s1	-5.77658
50	Cc1ccc(NC(=O)Cc2cc3cccnc3[nH]2)s1	-6.3626
51	N#Cc1ccc(NC(=O)Cc2cc3cccnc3[nH]2)s1	-6.69806
52	N#Cc1cnc(NC(=O)Cc2cc3cccnc3[nH]2)o1	-7.33839
53	Cc1cnc(NC(=O)Cc2cc3cccnc3[nH]2)o1	-7.0191
54	O=C(Cc1cc2cccnc2[nH]1)Nc1ncc(Cl)o1	-6.78126
55	Cn1cc(NC(=O)Cc2cc3cccnc3[nH]2)cn1	-6.45398
56	O=C(Cc1cc2cccnc2[nH]1)Nc1ccsc1	-5.69238
57	O=C(Nc1ccccc1)Nc1cnccc1CCNC(=O)NC1CCCCC1	-7.60633
58	O=C(Cc1cnccc1CCNC(=O)NC1CCCCC1)Nc1ccccc1	-6.53635
59	O=C(Nc1cccc(Cl)c1)Nc1cnccc1CCNC(=O)NC1CCCCC1	-7.16377
60	N#Cc1cccc(NC(=O)Nc2cnccc2CCNC(=O)NC2CCCCC2)c1	-7.53007
61	O=C(CC1CCCCC1)Nc1cnccc1CCNC(=O)NC1CCCCC1	-7.35534
62	CN1CCN(CC(=O)Nc2cnccc2CCNC(=O)NC2CCCCC2)CC1	-7.74215
63	O=C(Cc1ccccc1)Nc1cnccc1CCNC(=O)NC1CCCCC1	-6.83972
64	CN1CCN(C(=O)NCCc2ccncc2NC(=O)Cc2ccccc2)CC1	-6.56896
65	O=C(Cc1ccccc1)Nc1cnccc1CCNC(=O)N1CCCCC1	-6.09331
66	O=C(Cc1ccccc1)Nc1cnccc1CCNC(=O)N1CCOCC1	-6.18334
67	O=C(Nc1ccccc1)Nc1cnccc1CCNC(=O)N1CCCCC1	-7.2241
68	CN1CCN(C(=O)Cc2c[nH]c3nccc(NC(=O)NC4CCCCC4)c23)CC1	-7.51378
69	O=C(Cc1ccccc1)Nc1c[nH]c2nccc(NC(=O)NC3CCCCC3)c12	-7.45704
70	O=C(Cc1ccccc1)Nc1c[nH]c2nccc(NC(=O)C3CCCCC3)c12	-6.84416
71	NCCc1ccncc1CC(=O)Nc1ccccc1	-6.07944
72	N#Cc1cccc(NC(=O)Cc2c[nH]c3ncccc23)c1	-6.52939
73	N#Cc1cncc(NC(=O)Cc2c[nH]c3ncccc23)c1	-6.83242
74	N#Cc1cccc(NC(=O)Cc2cncc(N)c2)c1	-6.72234
75	N#Cc1cccc(NC(=O)Cc2cccnc2)c1	-5.43789
76	N#Cc1cccc(NC(=O)Nc2cccnc2)c1	-6.47148
77	N#Cc1cncc(NC(=O)Cc2cccnc2)c1	-6.24561
78	N#Cc1cncc(NC(=O)Cc2cncc(N)c2)c1	-6.95047
79	N#Cc1cccc(NC(=O)Nc2cncc(N)c2)c1	-7.06434
80	N#Cc1cncc(NC(=O)Nc2cncc(N)c2)c1	-7.14494
81	N#Cc1cncc(NC(=O)Nc2c[nH]c3ncccc23)c1	-7.15898
82	N#Cc1cccc(NC(=O)Nc2c[nH]c3ncccc23)c1	-6.81518
83	O=C(Cc1c[nH]c2ncccc12)Nc1cccc(Cl)c1	-5.63277
84	Nc1cncc(NC(=O)Nc2cccc(Cl)c2)c1	-6.90325
85	O=C(Nc1cccnc1)Nc1cccc(Cl)c1	-5.62487
86	O=C(Nc1cccnc1)Nc1cncc(Cl)c1	-6.03162
87	O=C(Cc1cncc(Cl)c1)Nc1cccnc1	-4.90303
88	N#Cc1cncc(CC(=O)Nc2cccnc2)c1	-6.2779
89	N#Cc1cccc(NC(=O)Cc2cncc3ncccc23)c1	-6.12346
90	N#Cc1cccc(NC(=O)Cc2cncc3ccccc23)c1	-5.25779
91	O=C(Cc1cncc2ccccc12)Nc1ccccc1	-4.87699
92	CS(=O)(=O)NCCOC(C(=O)Nc1cccnc1)c1ccccc1	-6.43889
93	CS(=O)(=O)NCCC(C(=O)Nc1cccnc1)c1ccccc1	-6.63285
94	CS(=O)(=O)NCC1CC1(C(=O)Nc1cccnc1)c1ccccc1	-6.55942
95	CNCCOC(C(=O)Nc1cccnc1)c1ccccc1	-6.29664
96	CNCCC(C(=O)Nc1cccnc1)c1ccccc1	-5.80047
97	CNCC1CC1(C(=O)Nc1cccnc1)c1ccccc1	-6.52052
98	CS(=O)(=O)NCCOC(C(=O)Nc1cccnc1)c1cccc(Cl)c1	-6.32849
99	CS(=O)(=O)NCCC(C(=O)Nc1cccnc1)c1cccc(Cl)c1	-6.95686
100	CS(=O)(=O)NCC1CC1(C(=O)Nc1cccnc1)c1cccc(Cl)c1	-7.18711
101	CNCCOC(C(=O)Nc1cccnc1)c1cccc(Cl)c1	-5.70841
102	CNCCC(C(=O)Nc1cccnc1)c1cccc(Cl)c1	-5.93878
103	CNCC1CC1(C(=O)Nc1cccnc1)c1cccc(Cl)c1	-6.59456
104	CC(=O)N1CCN(Cc2cccc(C#N)c2)CC1	-5.47193
105	CC#Cc1cccc(CN2CCN(C(C)=O)CC2)c1	-4.70386
106	CC(=O)N1CCN(Cc2cccc(N3CCCCC3)c2)CC1	-5.08365
107	CC(=O)NCCc1c[nH]c2c(CN3CCN(C(C)=O)CC3)cccc12	-7.04856
108	CC(=O)NCCc1c[nH]c2c(CN3CCN(C(C)=O)CC3)cc(C#N)cc12	-7.46977
109	N#Cc1cccc(NC(=O)Nc2cccnc2)c1	-6.45532
110	N#Cc1cc(Cl)cc(NC(=O)Nc2cccnc2)c1	-6.5727
111	O=C(Nc1cccnc1)Nc1cc(Cl)cc(Cl)c1	-5.31364
112	O=C(Nc1cccnc1)Nc1cc(O)cc(Cl)c1	-6.45562
113	Cc1cc(Cl)cc(NC(=O)Nc2cccnc2)c1	-5.47255
114	Cc1cccc(NC(=O)Nc2cccnc2)c1	-5.86782
115	O=C(Nc1cccnc1)Nc1cccc(Cl)c1	-5.51805
116	CS(=O)(=O)NCCc1cccnc1	-6.41109
117	CS(=O)(=O)NCCc1cccc(O)c1	-6.67429
118	CS(=O)(=O)NCCc1ccccc1O	-6.75729
119	CC(=O)NCCc1ccccc1	-4.95349
120	CS(=O)(=O)NCCc1cscn1	-6.98209
121	CS(=O)(=O)NCCc1ccc2nc(N)sc2c1	-7.25379
122	CS(=O)(=O)NCCc1ccc2ncsc2c1	-6.39336
123	CCNc1ccc(C#N)cc1CCNS(C)(=O)=O	-6.85666
124	CS(=O)(=O)NCCc1cc(C#N)ccc1NC(=O)N1CCOCC1	-7.12752
125	CCNc1ncc(C#N)cc1CC(=O)Nc1cnccc1C	-6.96829
126	CCNc1ncc(C#N)cc1NC(=O)Nc1cnccc1C	-7.10533
127	Cc1ccncc1NC(=O)Nc1cc(C#N)cnc1CCNS(C)(=O)=O	-7.56945
128	NS(=O)(=O)c1ccc2scc(CN3CCC(O)CC3)c2c1	-6.86484
129	O=C(Cc1c[nH]c2ncccc12)NCc1cccc(Cl)c1	-4.98483
130	N#Cc1cccc(CNC(=O)Cc2c[nH]c3ncccc23)c1	-6.37964
131	O=C(Cc1c[nH]c2ncccc12)NCc1ccc(Cl)cc1	-5.21277
132	N#Cc1ccc(CNC(=O)Cc2c[nH]c3ncccc23)cc1	-5.89231
133	O=C(Cc1c[nH]c2ncccc12)NCc1cc(Cl)ccn1	-6.56525
134	N#Cc1ccnc(CNC(=O)Cc2c[nH]c3ncccc23)c1	-6.48713
135	O=C(Cc1c[nH]c2ncccc12)NCc1ccc(Cl)cn1	-5.84101
136	N#Cc1ccc(CNC(=O)Cc2c[nH]c3ncccc23)nc1	-6.90806
137	CS(=O)(=O)NCCc1cc(C#N)ccc1CNC(=O)N1CCCCC1	-7.638
138	O=C(C(=O)N1CCN(C(=O)c2cccc(F)c2)CC1)c1c[nH]c2cnccc12	-6.7766
139	O=C(C(=O)N1CCN(C(=O)c2cccc(Cl)c2)CC1)c1c[nH]c2cnccc12	-5.53091
140	O=C(C(=O)N1CCN(C(=O)c2ccccc2)CC1)c1c[nH]c2cnccc12	-5.88629
141	COc1cncc2[nH]cc(C(=O)C(=O)N3CCN(C(=O)c4ccccc4)CC3)c12	-5.99408
142	CCNc1ccc(C#N)cc1CCNS(C)(=O)=O	-6.7469
143	CS(=O)(=O)NCCc1c[nH]c2c(CCNS(C)(=O)=O)cc(Cl)cc12	-7.23694
144	CCn1cc(CCNS(C)(=O)=O)c2cc(C#N)cc(CCNS(C)(=O)=O)c21	-6.87293
145	CC(=O)NCCc1c[nH]c2c(CCNS(C)(=O)=O)cc(Cl)cc12	-7.03659
146	CCn1cc(CCNC(C)=O)c2cc(C#N)cc(CCNS(C)(=O)=O)c21	-6.99597
147	CC(=O)NCCc1c[nH]c2c(C(C)NC(C)=O)cc(Cl)cc12	-6.94069
148	CC(=O)NCCc1c[nH]c2c(C(C)NC(C)=O)cc(C#N)cc12	-7.03882
149	CCn1cc(CCNC(C)=O)c2cc(C#N)cc(C(C)NC(C)=O)c21	-6.48862
150	CC(=O)NCCc1ccnc2c(CCNS(C)(=O)=O)cc(Cl)cc12	-7.22427
151	CC(=O)NCCc1ccnc2c(CCNS(C)(=O)=O)cc(C#N)cc12	-7.36167
152	CC(=O)NCCc1cn(CC(=O)N2CCOCC2)c2ccc(Cl)cc12	-6.1321
153	CC(=O)NCCc1cn(CC(=O)N2CCOCC2)c2ccc(C#N)cc12	-6.91379
154	N#Cc1ccccc1NC(=O)Cc1c[nH]c2ncccc12	-6.11258
155	N#Cc1ccccc1NC(=O)Cc1cccnc1	-6.40241
156	CCNc1ccc(C#N)c(NC(=O)Cc2c[nH]c3ncccc23)c1	-7.17433
157	CS(=O)(=O)Cc1ccc(C(=O)Nc2cccnc2)o1	-6.94171
158	O=C(Nc1cccnc1)c1ccc(N2CCC(O)CC2)o1	-6.62727
159	O=C1N(c2ccccc2)CCN1c1cccnc1	-4.77619
160	O=C1NC(c2cccnc2)CCN1c1ccccc1	-4.83395
161	O=c1n(-c2ccccc2)ccn1-c1cccnc1	-4.83793
162	O=C1CC(c2cccnc2)CCN1c1ccccc1	-4.61146
163	O=C1CN(c2cccnc2)CCN1c1ccccc1	-4.67199
164	O=C1N(c2ccccc2)CCCN1c1cccnc1	-4.79343
165	O=C1C(c2ccccc2)CCCN1c1cccnc1	-5.00234
166	O=C1C(c2ccccc2)OCCN1c1cccnc1	-4.58812
167	CC(=O)N(C(=O)Nc1ccccc1)c1cccnc1	-5.90858
168	O=C1N(c2ccccc2)CCCCN1c1cccnc1	-4.69572
169	O=C1CN(c2ccccc2)CCCN1c1cccnc1	-4.61046
170	O=C1C(c2ccccc2)C=CCN1c1cccnc1	-5.66195
171	O=C1CN(c2ccccc2)CCCN1c1cccnc1	-4.74867
172	O=C(Nc1ccccc1)N(c1cccnc1)c1ccccn1	-4.53339
173	O=C(CCl)N1CC[C@H](C(=O)N2CCCCC2)[C@@H](CCc2ccccc2)C1	-5.74998
174	CNC(=O)[C@H]1CCC[C@H]1c1ccsc1	-5.34038
175	COCCNC(=O)[C@H]1CCC[C@H]1c1ccsc1	-5.95134
176	O=C(Nc1cncnc1)[C@H]1CCC[C@H]1c1ccsc1	-5.77843
177	O=C(NCc1ccccn1)[C@H]1CCC[C@H]1c1ccsc1	-5.36084
178	O=C(NCc1cccnc1)[C@H]1CCC[C@H]1c1ccsc1	-4.90655
179	CC(=O)N1CCNC2NC(=O)N(c3cccnc3)C21	-7.31835
180	CC(=O)N1CCN(Cc2ccccc2)C2NC(=O)N(c3cccnc3)C21	-5.91713
181	CC(=O)c1ccc(Br)c2[nH]c(=O)n(-c3cccnc3)c12	-4.92296
182	CC(=O)c1ccc(Cc2ccc(Br)cc2)c2[nH]c(=O)n(-c3cccnc3)c12	-4.39714
183	CC(=O)c1ccc(C#N)c2[nH]c(=O)n(-c3cccnc3)c12	-6.84565
184	CC(=O)N1CCN(C(=O)CCl)C[C@@H]1c1cccnc1/C(C)=N/O	-6.70553
185	O=C(O)CCC(=O)N1CCN(S(=O)(=O)c2cc(F)cc(F)c2)CC1	-7.37367
186	Oc1cc(O)c2c(c1)OC(c1ccc(O)c(O)c1)C(O)C2	-7.50796
187	O=C(O[C@@H]1Cc2c(O)cc(O)cc2O[C@@H]1c1cc(O)c(O)c(O)c1)c1cc(O)c(O)c(O)c1	-8.39675
188	CCCCCCCCCCCCCCCC(=O)Oc1c(O)ccc(C2Oc3cc(O)cc(O)c3CC2OC(=O)c2cc(O)c(O)c(O)c2)c1O	-6.27167
189	C#Cc1ccnc(CN(C(=O)Nc2c(CN3CCOCC3)ccnc2C)c2nccc(C(C)C)n2)n1	-4.96451
190	C#Cc1cccc(CN(C(=O)Nc2c(CN3CCOCC3)ccnc2C)c2nccc(C(C)C)n2)n1	-4.61114
191	C#Cc1ccc(CNC(=O)N2CCOCC2)cc1	-4.80986
192	O=C(NCc1ccc(C#CBr)cc1)N1CCOCC1	-4.45053
193	COC(=O)C#Cc1ccc(CNC(=O)N2CCOCC2)cc1	-5.84398
194	NC(=O)C#Cc1ccc(CNC(=O)N2CCOCC2)cc1	-6.70945
195	O=C(NCc1ccc(C#CCCO)cc1)N1CCOCC1	-6.15418
196	CC(=O)N1CCN(Cc2cc(O)cc(Cl)c2)CC1	-5.03591
197	C=Cc1ncc(C)c(CCNC(C)=O)c1NC(=O)N(Cc1nc(F)nc(OC)n1)c1cc(C)ccn1	-6.2053
198	C=Cc1ncc(C)c(CCNC(=O)CN2CCNCC2)c1NC(=O)N(CC1CCOCC1)c1cc(C)ccn1	-6.9688
199	C=Cc1ncc(C)c(CCNC(C)=O)c1NC(=O)N(Cc1ncnc(OC)n1)c1cc(C)ccn1	-6.23873
200	C=Cc1ncc(C)c(CCNC(=O)CN2CCCCC2)c1NC(=O)N(Cc1ncnc(OC)n1)c1cc(C)ccn1	-5.32569
201	C=Cc1ncc(C)c(CCNC(=O)CN2CCOCC2)c1NC(=O)N(Cc1ncnc(OC)n1)c1cc(C)ccn1	-6.33567
202	Cc1ccncc1NS(=O)(=O)/C=C/NC(=O)c1cccs1	-7.3506
203	Cc1ccnc(F)c1NS(=O)(=O)/C=C/NC(=O)C(C)C	-6.55916
204	COc1cnc(CS(=O)(=O)Nc2c(C)ccnc2F)cc1-c1cccs1	-5.50241
205	COc1cc(-c2cccs2)cc(CS(=O)(=O)Nc2c(C)ccnc2F)n1	-5.28167
206	Cc1ccnc(F)c1NS(=O)(=O)/C=C/NC(=O)C1CCCC1	-7.42102
207	Cc1ccnc(F)c1NS(=O)(=O)/C=C/NC(=O)c1cccs1	-7.4494
208	C#Cc1cccc(CN(C(=O)Nc2c(CN3CCOCC3)ccnc2C)c2nccc(C(C)C)n2)n1	-5.34602
209	C#Cc1cccc(CN(C(=O)Nc2c(CN3CCCCC3)ccnc2C)c2nccc(C(C)C)n2)n1	-5.05922
210	C#Cc1ccnc(CN(C(=O)Nc2c(CN3CCOCC3)ccnc2C)c2nccc(C(C)C)n2)n1	-5.4637
211	C#Cc1cccc(CN(C(=O)Nc2cccnc2C)c2nccc(C(C)C)n2)n1	-4.55844
212	C#Cc1cc(F)cc(CN(C(=O)Nc2cccnc2C)c2nccc(C(C)C)n2)n1	-4.54495
213	C#Cc1cccc(CN(C(=O)Nc2c(C)ccnc2C)c2nccc(C(C)C)n2)n1	-4.72065
214	COc1ccc(-n2cc(CN3CCN(C(=O)CCl)CC3)nn2)cc1	-4.76159
215	COc1cccc(-n2cc(CN3CCN(C(=O)CCl)CC3)nn2)c1	-4.85624
216	COc1ccccc1-n1cc(CN2CCN(C(=O)CCl)CC2)nn1	-4.59852
217	O=C(CCl)N1CCN(C(CCc2ccccc2)c2cccc(Cl)c2)CC1	-4.47994
218	O=C(CCl)N1CCN(C(CCc2ccc(C(F)(F)F)cc2)c2cccc(Cl)c2)CC1	-3.96892
219	Cc1ccc(CCC(c2cccc(Cl)c2)N2CCN(C(=O)CCl)CC2)cc1	-4.2797
220	N#Cc1cccc(C(CCc2ccccc2)N2CCN(C(=O)CCl)CC2)c1	-4.45109
221	N#Cc1cccc(C(CCc2ccc(C(F)(F)F)cc2)N2CCN(C(=O)CCl)CC2)c1	-4.53266
222	Cc1ccc(CCC(c2cccc(C#N)c2)N2CCN(C(=O)CCl)CC2)cc1	-4.40758
223	CC(=O)NCCc1c[nH]c2c(C(CCc3ccccc3)N3CCN(C(=O)CCl)CC3)cccc12	-6.64516
224	CC(=O)NCCc1c[nH]c2c(C(CCc3ccc(C)cc3)N3CCN(C(=O)CCl)CC3)cccc12	-6.27237
225	CC(=O)NCCc1c[nH]c2c(C(CCc3ccc(C(F)(F)F)cc3)N3CCN(C(=O)CCl)CC3)cccc12	-5.21183
226	C=CC(=O)N1CC(CCN(C(=O)Nc2c(C)ncc(C)c2CCN2CCOCC2)c2cc(C)ccn2)C1	-6.00656
227	O=C(Nc1cnc[nH]1)Nc1sc2cc(CCc3ncc[nH]3)[nH]c2c1CC1CCC(O)CC1	-7.36361
228	O=C(Nc1c[nH]cn1)Nc1cc2[nH]cc(CCc3ncc[nH]3)c2s1	-7.63219
229	O=C(Nc1c[nH]cn1)Nc1sc2cc[nH]c2c1CC1CCC(O)CC1	-7.74343
230	O=C(Cc1cnc[nH]1)Nc1sc2cc(CCc3ncc[nH]3)[nH]c2c1CC1CCC(O)CC1	-7.5522
231	O=C(Cc1sc2cc(CCc3ncc[nH]3)[nH]c2c1CC1CCC(O)CC1)Nc1cnc[nH]1	-6.95998
232	O=C(Cc1cc2[nH]cc(CCc3ncc[nH]3)c2s1)Nc1c[nH]cn1	-7.61567
233	O=C(Cc1c[nH]cn1)Nc1cc2[nH]cc(CCc3ncc[nH]3)c2s1	-7.71089
234	O=C(Cc1c[nH]cn1)Nc1sc2cc[nH]c2c1CC1CCC(O)CC1	-7.68259
235	O=C(Cc1sc2cc[nH]c2c1CC1CCC(O)CC1)Nc1c[nH]cn1	-7.17276
236	CCNc1ccc(Cl)cc1CN1CCN(C(C)=O)CC1	-5.49762
237	CCNc1ccc(C#N)cc1CN1CCN(C(C)=O)CC1	-6.57687
238	CC(=O)Nc1ccc(Cl)cc1CN1CCN(C(C)=O)CC1	-5.97511
239	CC(=O)N1CCN(C2CCNc3ccc(Cl)cc32)CC1	-5.92842
240	Cc1ccnc(F)c1NS(=O)(=O)/C=C/NC(=O)c1cccs1	-7.43894
241	COc1cnc(CS(=O)(=O)Nc2c(C)ccnc2F)cc1-c1cccs1	-5.78755
242	Cc1ccnc(F)c1NS(=O)(=O)/C=C/NC(=O)C(C)C	-6.71712
243	Cc1ccnc(F)c1NS(=O)(=O)/C=C/NC(=O)C1CCCC1	-7.61101
244	Cc1ccncc1NS(=O)(=O)/C=C/NC(=O)c1cccs1	-7.18669
245	COc1cc(-c2cccs2)cc(CS(=O)(=O)Nc2c(C)ccnc2F)n1	-5.43671
246	CC(=O)N1Cc2ccccc2[C@H](c2ccccc2)[C@H]1Cc1cccnc1	-5.62689
247	C=CC(=O)NC1CN(c2cc(C)cc(Cl)c2)C(=O)N(c2cnccc2C)C1	-5.19946
248	C=CC(=O)NC1CN(c2cc(C)cc(F)c2)C(=O)N(c2cnccc2C)C1	-5.30141
249	C=Cc1ncc(C)c(CCNC(=O)CN2CCNCC2)c1NC(=O)N(C)c1cc(C)ccn1	-6.36964
250	C=Cc1ncc(C)c(CCNC(=O)CN2CCNCC2)c1NC(=O)N(CN1CCOCC1)c1cc(C)ccn1	-6.46335
251	C#Cc1ncc(C)c(CCNC(=O)CN2CCNCC2)c1NC(=O)N(C)c1cc(C)ccn1	-6.93963
252	C#Cc1ncc(C)c(CCNC(=O)CN2CCNCC2)c1NC(=O)N(CN1CCOCC1)c1cc(C)ccn1	-6.50005
253	C#Cc1ccnc(CN(C(=O)Nc2c(CN3CCOCC3)ccnc2C)c2nccc(N(C)C)n2)n1	-4.96882
254	C#Cc1cccc(CN(C(=O)Nc2c(CN3CCOCC3)ccnc2C)c2cc(N(C)C)ccn2)n1	-4.87364
255	CC(=O)NCCc1c[nH]c2c(CN3CCN(C(C)=O)CC3)cc(C#N)cc12	-7.421
257	CC(=O)N1CCN(S(=O)(=O)c2ccc(NC(=O)Nc3cccnc3)cc2)CC1	-6.98917
258	O=C(CC1CN(c2ccccc2)C(=O)N1c1cccnc1)N1CCN(S(=O)(=O)c2cccc(F)c2)CC1	-4.67952
259	CCNc1ccc(-c2cccc(=O)[nH]2)cn1	-6.60002
260	CCNc1ccc(-c2cnco2)cn1	-5.93244
261	N#Cc1ccc(NC(=O)Nc2cccnc2)cc1	-6.44405
262	N#Cc1cccc(NC(=O)Nc2cccnc2)c1	-6.33271
263	N#Cc1cccc(CC(=O)Nc2cccnc2)c1	-5.80806
264	COc1cccc(NC(=O)Nc2cccc(C#N)c2)c1	-5.98956
265	NC(=O)[C@H]1CN(Cc2ccncc2)C[C@H]1c1ccsc1	-5.80244
266	NC(=O)[C@@H]1CN(Cc2cccnc2)C[C@H]1c1ccccc1	-5.5631
267	C=Cc1ncccc1NC(=O)Cc1cccc(Cl)c1	-4.83613
268	C=Cc1ncccc1NC(=O)Cc1cccc(C)c1	-5.33946
269	Cc1cccc(CC(=O)Nc2cccnc2C#N)c1	-5.43036
270	N#Cc1ncccc1NC(=O)Cc1cccc(Cl)c1	-5.18115
271	C#Cc1ncccc1NC(=O)Cc1cccc(Cl)c1	-5.04297
272	C#Cc1ncccc1NC(=O)Cc1cccc(C)c1	-4.7521
273	CC(=O)Nc1ccc2oc(-c3ccccc3)c(O)c(=O)c2c1	-6.46761
274	O=C1Nc2c(cc(-c3ccncc3)cc2C(F)(F)F)C1=O	-5.88327
275	CN1CCN(C(=O)COc2cccc3c2cnn3-c2ccccc2)CC1	-4.68562
276	O=C1C(=O)N(CCn2nnnc2S(=O)(=O)Cc2ccccc2)c2ccccc21	-6.54606
277	O=C1Nc2ccccc2C1(c1ccccc1)c1ccccc1O	-6.21792
278	O=C(O)c1ccc(Cn2cc(Cn3nc(-c4ccccc4)c4ccccc43)nn2)cc1	-4.97322
279	O=C1N(Cc2cn(Cc3ccccc3)nn2)c2ccccc2C12Oc1ccccc1O2	-4.86816
280	CC(=O)NC=Cc1c[nH]c2c(CN3CCC(O)CC3)cc(F)cc12	-7.4749
281	CC(=O)NC=Cc1c[nH]c2c(CCNS(C)(=O)=O)cc(F)cc12	-7.53601
282	CC(=O)NC=Cc1c[nH]c2c(C=CNS(C)(=O)=O)cc(F)cc12	-7.57894
283	C=CC(=O)Nc1c(C)cccc1CC(=O)Nc1cccnc1Cl	-6.50106
284	C=CC(=O)Nc1c(Cl)cccc1CC(=O)Nc1cccnc1C	-6.70717
285	C=CC(=O)Nc1c(C)ccc(C)c1CC(=O)Nc1cccnc1Cl	-5.74871
286	O=C(CCl)N1CCN(S(=O)(=O)c2ccc(Cl)cc2)C[C@@H]1Oc1ccc(F)cc1	-5.40629
287	O=C(CCl)N1CCN(S(=O)(=O)c2ccc(Cl)s2)C[C@@H]1Oc1ccc(F)cc1	-5.53126
288	O=C(CCl)N1CCN(S(=O)(=O)c2ccc(Cl)s2)[C@@H](CCc2ccccc2O)C1	-6.01927
289	O=C(CCl)N1CCN(S(=O)(=O)c2ccc(Cl)cc2)[C@@H](CCc2ccccc2O)C1	-5.60071
290	Cc1ncncc1NC(=O)Nc1ccccc1	-6.66275
291	CC(=O)NCCc1c[nH]c2c(CCNS(C)(=O)=O)cc(C)cc12	-6.95005
292	O=C(Nc1ccccc1)Nc1cnccc1CCNC(=O)NC1CCCCC1	-7.25271
293	CC(=O)NCCc1c[nH]c2c(CCCC3CN(C(=O)CCl)CCN3C(C)=O)cccc12	-7.27523
294	CC(=O)N(CCCC(=O)N(c1ccc(C)cc1)C1C=CS(=O)(=O)C1)c1cnccc1C	-5.72183
295	CCNc1ccc(F)c(Cc2cccc(NCC(=O)Nc3cccnc3)c2)n1	-5.95871
296	CCNc1ccc(F)c(Cc2cc(F)cc(NCC(=O)Nc3cccnc3)c2)n1	-5.98494
297	CCNc1ccc(F)c(Cc2cc(Cl)cc(NCC(=O)Nc3cccnc3)c2)n1	-5.84748
298	C=CC(=O)NC(=O)CNc1cc(F)cc(Cc2nc(NCC)ccc2F)c1	-6.77695
299	CCNc1ccc(F)c(Cc2cc(F)cc(NCC(=O)Nc3ccc(F)nc3)c2)n1	-6.29021
300	CCNc1ccc(F)c(Cc2cc(Cl)cc(NCC(=O)Nc3ccc(F)nc3)c2)n1	-6.36399
301	CCNc1ccc(F)c(Cc2cc(C)cc(NCC(=O)Nc3ccc(F)nc3)c2)n1	-6.05516
302	CCNc1ccc(F)c(Cc2cc(CC)cc(NCC(=O)Nc3ccc(F)nc3)c2)n1	-6.33492
303	CCNc1ccc(F)c(Cc2cc(CC)cc(NCC(=O)Nc3cccnc3)c2)n1	-5.96688
304	C=CC(=O)NC(=O)CNc1cc(C)cc(Cc2nc(NCC)ccc2F)c1	-7.02093
305	CCNc1ccc(C#N)c(Cc2cc(OCC(=O)Nc3cccnc3)ccc2Cl)n1	-5.08723
306	C=CC(=O)NC(=O)CNc1cc(CC)cc(Cc2nc(NCC)ccc2F)c1	-6.48451
307	CCNc1ccc(C#N)c(Cc2cc(NCC(=O)Nc3cccnc3)ccc2Cl)n1	-6.78136
308	CCNc1ccc(F)c(Cc2cc(OCC(=O)Nc3cccnc3)ccc2Cl)n1	-4.62087
309	CCNc1ccc(F)c(Cc2cc(NCC(=O)Nc3cccnc3)ccc2Cl)n1	-5.53177
310	CCNc1ccc(F)c(Cc2cc(NCC(=O)Nc3ccc(F)nc3)ccc2Cl)n1	-5.72785
311	CCNc1ccc(F)c(Cc2cc(NCC(=O)Nc3cccc(C(F)(F)F)c3)ccc2Cl)n1	-5.24889
312	CCNc1ccc(F)c(Cc2cc(NCC(=O)Nc3cccc(Cl)c3)ccc2Cl)n1	-5.22168
313	C=CC(=O)NC(=O)CNc1ccc(Cl)c(Cc2nc(NCC)ccc2F)c1	-6.83778
314	C=CC(=O)NC(=O)COc1ccc(Cl)c(Cc2nc(NCC)ccc2F)c1	-5.43823
315	N=C(N)NCCC[C@H](NC(=O)[C@H](Cc1ccccc1)NC(=O)CNC(=O)[C@@H](N)CO)C(=O)O	-7.93177
316	CC(=O)N[C@@H](CO)C(=O)NCC(=O)N[C@@H](Cc1ccccc1)C(=O)N[C@@H](CCCNC(N)=O)C(N)=O	-7.69837
317	NS(=O)(=O)c1cccc(C2(CC(=O)Nc3cccnc3)CCCCC2)c1	-6.70172
318	NS(=O)(=O)c1cccc(C2(CC(=O)Nc3cccnc3)CCCC2)c1	-6.56008
319	NS(=O)(=O)c1cccc(C2(CC(=O)Nc3cccnc3)CCC2)c1	-6.86003
320	Cc1ccncc1NC(=O)CC1(c2cccc(S(N)(=O)=O)c2)CCCCC1	-6.79922
321	Cc1ccncc1NC(=O)CC1(c2cccc(S(N)(=O)=O)c2)CCCC1	-6.92872
322	Cc1ccncc1NC(=O)CC1(c2cccc(S(N)(=O)=O)c2)CCC1	-6.71913
323	NC(=O)[C@@H]1CN(C2CCOCC2)C[C@H]1c1ccccc1	-5.34125
324	NC(=O)C1CCCN1c1ccccc1CN1CCN(C(=O)CCl)CC1	-6.56977
325	NC(=O)C1CCCN1c1ccccc1N1CCN(C(=O)CCl)CC1	-6.74499
326	CS(=O)(=O)NCCc1cccc2ccn(CC(=O)Nc3cccnc3)c12	-6.89683
327	CC(=O)NCCc1cn(CC(=O)Cc2cccnc2)c2c(CCNS(C)(=O)=O)cccc12	-7.19026
328	CC(=O)NCCc1cn(CC(=O)Nc2c[nH]c3ncccc23)c2ccccc12	-7.27525
329	CC(=O)NCCn1cc(CC(=O)Nc2c[nH]c3ncccc23)c2ccccc21	-6.87745
330	CC(=O)NCCc1cn(CC(=O)Nc2cccnc2)c2ccccc12	-6.46679
331	CC(=O)NCCn1cc(CC(=O)Nc2cccnc2)c2ccccc21	-6.08398
332	CC(=O)NCCc1c[nH]c2c(CCNS(C)(=O)=O)cccc12	-7.20763
333	CC(=O)NCCc1c[nH]c2c(CN3CCC(O)CC3)cccc12	-7.14956
334	CC(=O)NCCc1c[nH]c2ccc(C#N)cc12	-6.45356
335	CC(=O)NCCc1cn(CC(=O)N2CCOCC2)c2ccccc12	-6.33755
336	CS(=O)(=O)NCCN1CCCc2ccc(S(N)(=O)=O)cc21	-7.54124
337	O=C(Cc1cccnc1)N(c1cccc2cc[nH]c12)C1CCC(O)CC1	-5.35024
338	O=C(Nc1cccnc1)N(c1cccc2cc[nH]c12)C1CCC(O)CC1	-6.15358
339	Cn1ccc2cccc(N(C(=O)Nc3cccnc3)C3CCC(O)CC3)c21	-5.77474
340	Cn1ccc2cccc(N(C(=O)Cc3cccnc3)C3CCC(O)CC3)c21	-5.9154
341	Cn1ccc2cccc(N(CCNS(C)(=O)=O)C(=O)Cc3cccnc3)c21	-5.40946
342	CS(=O)(=O)NCCN(C(=O)Cc1cccnc1)c1cccc2cc[nH]c12	-6.60239
343	CC(=O)NCCc1c[nH]c2c(CNC(=O)CCl)cccc12	-7.29705
344	CS(=O)(=O)N1CCN(C(=O)CCl)CC1c1ccccc1	-5.74208
345	O=C(CCl)Nc1nc2c(S(=O)(=O)NCCc3ccccc3)cccc2s1	-6.54447
346	CC(=O)NCCc1c[nH]c2c(CN3CCN(C(=O)CCl)CC3)cccc12	-6.96023
347	CS(=O)(=O)N(CCc1ccccc1)CC1CCN(C(=O)CCl)CC1	-5.46697
348	COc1cc(Cl)cc(OC(=O)Nc2cccnc2)c1	-4.90218
349	O=C(Nc1cccnc1)Oc1cc(O)cc(Cl)c1	-5.60068
350	O=S(=O)(Cc1cc(O)cc(Cl)c1)Nc1cccnc1	-6.28982
351	COc1cc(Cl)cc(CS(=O)(=O)Nc2cccnc2)c1	-5.70235
352	CC(C)c1cc(Cl)cc(S(=O)(=O)/C=C/c2cccnc2)c1	-4.51833
353	O=S(=O)(/C=C/c1cccnc1)c1cccc(-c2c(F)cccc2F)c1	-4.48097
354	O=S(=O)(/C=C/c1cccnc1)c1cccc(-c2ccc(F)cc2F)c1	-4.35298
355	O=S(=O)(/C=C/c1cccnc1)c1cccc(-c2ccccc2F)c1	-4.23776
356	N#CCc1cccc(S(=O)(=O)/C=C/c2cccnc2)c1	-5.23026
357	O=S(=O)(/C=C/c1cccnc1)c1cccc(-c2ncccn2)c1	-4.43913
358	COc1ccc(S(=O)(=O)/C=C/c2cccnc2)cc1-c1ncccn1	-4.58631
359	CC(C)N(C)C(=O)c1ccc2c(c1)CN(C(=O)CCl)CC2c1ccccc1	-4.67088
360	CN(C(=O)c1ccc2c(c1)CN(C(=O)CCl)CC2c1ccccc1)c1c[nH]cn1	-5.11451
361	CC(C)N(C)C(=O)c1ccc2c(c1)CN(C(=O)CCl)CC2c1c[nH]cn1	-5.3716
362	CN(C(=O)c1ccc2c(c1)CN(C(=O)CCl)CC2c1c[nH]cn1)c1c[nH]cn1	-6.403
363	O=C(CCl)N1Cc2cc3c([N+](=O)[O-])cccc3cc2C(c2ccccc2)C1	-4.70568
364	O=C(CCl)N1Cc2cc3c([N+](=O)[O-])cccc3cc2C(c2c[nH]cn2)C1	-5.74065
365	Cc1ccc(N(C(=O)CCl)C2C=CS(=O)(=O)C2)c(Cc2ccccc2)c1	-5.81527
366	O=C(CCl)N(c1ccc(F)cc1Cc1ccccc1)C1C=CS(=O)(=O)C1	-6.42812
367	Cc1ccc(N(C(=O)CCl)C2C=CS(=O)(=O)C2)c(Cc2c[nH]cn2)c1	-7.31256
368	O=C(CCl)N(c1ccc(F)cc1Cc1c[nH]cn1)C1C=CS(=O)(=O)C1	-7.17751
369	O=C(CCl)N1CCN(Cc2ccc(Br)s2)C(c2ccccc2)C1	-4.57101
370	O=C(CCl)N1CCN(Cc2ccc(Br)s2)C(c2cnc[nH]2)C1	-5.5434
371	Cc1ccncc1NC(=O)Cc1ccsc1	-5.33667
372	Cc1ccncc1NC(=O)[C@@H](c1ccsc1)N1CCC(O)CC1	-6.40454
373	Cc1ccncc1NC(=O)C[C@H]1CCCc2cc(S(N)(=O)=O)ccc21	-6.69293
374	N[C@@H]1C[C@H](c2ccsc2)C[C@@H](Nc2cccnc2)O1	-5.75952
375	N#Cc1cccc(CNc2ccc(O)cc2)c1	-5.13694
376	O=S(=O)(NCCc1ccccc1)c1ccoc1	-5.24397
377	N[C@@H]1C[C@H](c2ccsc2)C[C@@H](Cc2cccnc2)O1	-4.62089
378	O[C@@H]1C[C@H](c2ccsc2)C[C@@H](Nc2cccnc2)O1	-5.56191
379	CC(=O)N1CCCN(Cc2ccc3ccc(S(N)(=O)=O)cc3c2)CC1	-6.03931
380	O=C(CC1(c2ccccc2)CCCCC1)Nc1cccnc1	-5.07781
381	O=C(CC1(c2cccnc2)CCCCC1)Nc1cccnc1	-5.01326
382	Cc1ncc(C2(CC(=O)Nc3cccnc3)CCCCC2)s1	-5.53122
383	O=C(CC1(c2ccccc2)CCCC1)Nc1cccnc1	-5.18242
384	O=C(CC1(c2cccnc2)CCCC1)Nc1cccnc1	-5.08238
385	Cc1ncc(C2(CC(=O)Nc3cccnc3)CCCC2)s1	-6.04993
386	Cc1ccncc1NC(=O)C[C@@H]1CC[C@H](C(N)=O)[C@@H]1c1ccsc1	-6.92623
387	O=C(NCCN1CCN(c2ccccc2)CC1)NCc1ccccn1	-5.07139
388	Cc1ccc(N2CCN(CCNC(=O)NCc3ccccn3)CC2)cc1	-5.62676
389	O=C(NCCN1CCN(c2ccc(C(F)(F)F)cc2)CC1)NCc1ccccn1	-5.45178
390	C/C(O)=C(/C#N)C(=O)Nc1ccccc1	-7.00809
391	NC1([C@H](O)CCc2cccc(NC(=O)Nc3cccnc3)c2)CC1	-7.10825
392	C[C@]1(CCc2cccc(NC(=O)Nc3cccnc3)c2)NC[C@@H]1O	-6.73381
393	O=C(Nc1cccnc1)Nc1cccc(CCCc2ccc[nH]2)c1	-5.38111
394	O=C(Nc1cccnc1)Nc1cccc(CCC2(CO)CC2)c1	-6.20002
395	Cc1ncc(CCc2cccc(NC(=O)Nc3cccnc3)c2)[nH]1	-6.53098
396	CCC[C@](C)(O)CCc1cccc(NC(=O)Nc2cccnc2)c1	-5.93489
397	N#CC1(CCc2cccc(NC(=O)Nc3cccnc3)c2)CCC1	-6.01202
398	CN(CCc1cccc(NC(=O)Nc2cccnc2)c1)C(N)=O	-7.48083
399	NC(=O)[C@@H](F)CCc1cccc(NC(=O)Nc2cccnc2)c1	-7.30595
400	COc1ccc2nccc(C(=O)NN)c2c1	-6.67994
401	NNC(=O)c1ccc2ccc(O)cc2c1	-6.63915
402	O=C(CC1(C#CC2CCNC2)CCCCC1)Nc1cccnc1	-5.58894
403	O=C(CC1(C#CC2CCCN2)CCCCC1)Nc1cccnc1	-5.6776
404	O=C(CC1(C#CC2CCCNC2)CCCCC1)Nc1cccnc1	-5.73516
405	O=C(CC1(C#CC2CCCCN2)CCCCC1)Nc1cccnc1	-5.42951
406	Nc1nccc(C#CC2(CC(=O)Nc3cccnc3)CCCCC2)n1	-6.70938
407	O=C(CC1(C#Cc2c[nH]cn2)CCCCC1)Nc1cccnc1	-5.77007
408	O=C(CC1(C#Cc2cc[nH]n2)CCCCC1)Nc1cccnc1	-5.70235
409	Cc1cc(C#CC2(CC(=O)Nc3cccnc3)CCCCC2)n[nH]1	-5.98801
410	CCNc1ncc(C#N)cc1NC(=O)Nc1ccccc1	-7.10083
411	CCNc1ccc(C#N)cc1NC(=O)Nc1ccccc1	-6.62546
412	O=C(Nc1cccnc1)Nc1ccccc1CCN1CC(O)C1	-6.46427
413	CC(=O)NCCOc1ccccc1NC(=O)Nc1cccnc1	-6.71118
414	CC(C)(O)COCc1ccccc1NC(=O)Nc1cccnc1	-6.21369
415	CC(C)[C@H](O)CCc1ccccc1NC(=O)Nc1cccnc1	-6.13504
416	O=C(Nc1cccnc1)Nc1ccccc1CCC1(O)CNC1	-6.8063
417	CC(=O)Nc1cncc2c1CCNC2	-6.88702
418	Cc1ccncc1N1C(=O)CCNC1=O	-7.16669
419	Cc1ccncc1N1C(=O)CCN(CC(=N)N)C1=O	-7.32077
420	Cc1ccncc1N1C(=O)CCN(CC(N)=O)C1=O	-6.79566
421	Cc1ccncc1N1C(=O)CCN(CCC(=N)N)C1=O	-7.35017
422	Cc1ccncc1N1C(=O)CCN(CCC(N)=O)C1=O	-7.26656
423	Cc1ccncc1-n1c2c(ccc1=O)N(CC(=N)N)CCC2	-6.85734
424	Cc1ccncc1-n1c2c(ccc1=O)N(CC(N)=O)CCC2	-6.87216
425	Cc1ccncc1-n1c2c(ccc1=O)N(CCC(=N)N)CCC2	-6.5725
426	Cc1ccncc1-n1c2c(ccc1=O)N(CCC(N)=O)CCC2	-6.79268
427	NC(=O)CCN1CCC(=O)N(c2cncc3c2CCNC3)C1=O	-7.7035
428	O=C(c1ccccc1)N1CCN(C(=O)C2CCOCC2)CC1	-4.93902
429	O=S1(=O)CCC(N2CCN(S(=O)(=O)c3ccccc3)CC2)CC1	-6.25332
430	O=C(C1CCN(S(=O)(=O)c2ccccc2)CC1)N1CCOCC1	-5.24437
431	O=C(CC1(Cc2ccccc2)CCCC1)Nc1cccnc1	-5.15227
432	O=C(CC1(Cc2cccnc2)CCCC1)Nc1cccnc1	-5.12991
433	Cc1ncc(CC2(CC(=O)Nc3cccnc3)CCCC2)s1	-5.71576
434	Cc1ncc(CC2(CC(=O)Nc3cccnc3)CCCCC2)s1	-6.09721
435	O=C(CC1(Cc2ccccc2)CCCCC1)Nc1cccnc1	-4.98471
436	O=C(CC1(Cc2cccnc2)CCCCC1)Nc1cccnc1	-4.98177
437	CNC(=O)OC1CCN(C(=O)N2CCCCC2)CC1	-6.70837
438	CNC(=O)OC1CCN(C(=O)c2ccccc2)CC1	-6.03451
439	CNC(=O)OC1CCN(C(=O)c2ccncc2)CC1	-6.77029
440	CNC(=O)OC1CCN(S(=O)(=O)c2ccccc2)CC1	-6.63717
441	CNC(=O)OC1CCN(Cc2ccccc2)CC1	-5.08933
442	O=C(CC1(C#Cc2ccccn2)CCCCC1)Nc1cccnc1	-4.85094
443	O=C(CC1(C#Cc2cccnc2)CCCCC1)Nc1cccnc1	-4.90043
444	O=C(CC1(C#Cc2ccncc2)CCCCC1)Nc1cccnc1	-4.83743
445	Cn1cnc(C#CC2(CC(=O)Nc3cccnc3)CCCCC2)c1	-5.48553
446	O=C(CC1(C#Cc2ccnnc2)CCCCC1)Nc1cccnc1	-5.28014
447	O=C(CC1(C#Cc2cccnn2)CCCCC1)Nc1cccnc1	-5.18516
448	O=C(CC1(C#Cc2ccncn2)CCCCC1)Nc1cccnc1	-5.02886
449	CN1CCn2c(cc(C3=CC(=O)CO3)c(-c3coc4ncccc34)c2=O)C1	-5.49381
450	CN1Cc2cc(C3=CC(=O)CO3)c(-c3coc4ncccc34)c(=O)n2CC1C1CCNC(=O)C1	-6.44831
451	O=C(CC1CCCCC1)Nc1cncc2[nH]ccc12	-5.95374
452	O=C(CC1CCCCC1)Nc1cncc2nccn12	-5.60019
453	O=C(CC1CCCCC1)Nc1cncc2nccnc12	-6.07089
454	O=C(CC1CCCCC1)Nc1cncn2nccc12	-5.64516
455	Nc1cncc(NC(=O)Nc2ccccc2)c1	-6.87423
456	CNc1cncc(NC(=O)Nc2ccccc2)c1	-6.89039
457	CN(C)c1cncc(NC(=O)Nc2ccccc2)c1	-6.04762
458	O=C(Nc1ccccc1)Nc1cncc2[nH]ccc12	-6.53583
459	O=C(Nc1ccccc1)Nc1cncc2[nH]cnc12	-6.91544
460	O=C(Nc1ccccc1)Nc1cncc2[nH]ncc12	-6.79468
461	O=C(Nc1ccccc1)Nc1cncc2nccnc12	-6.3526
462	O=C(CC1CCCCC1)Nc1cncc2[nH]ncc12	-6.36395
463	O=C(CC1CCCCC1)Nc1cncc2ncncc12	-6.02482
464	O=C(Nc1ccccc1)Nc1cncc2nccn12	-6.43879
465	CN(C)c1cncc(NC(=O)CC2CCCCC2)c1	-5.65261
466	Nc1cncc(NC(=O)CC2CCCCC2)c1	-6.31359
467	O=C(Nc1ccccc1)Nc1cncc2ncncc12	-6.57966
468	O=C(CC1CCCCC1)Nc1cncc2[nH]cnc12	-6.61854
469	CNc1cncc(NC(=O)CC2CCCCC2)c1	-6.27607
470	O=C(Nc1ccccc1)Nc1cncc2ncccc12	-6.1355
471	O=C(CC1CCCCC1)Nc1cncc2ncccc12	-5.69223
472	O=C(Nc1ccccc1)Nc1cncn2nccc12	-6.332
473	CC(C)C[C@H](NC(=O)[C@H](Cc1cnc[nH]1)NC(=O)[C@@H](N)Cc1ccccc1)C(=O)O	-6.81234
474	COc1ccc2[nH]cc(CCNC(C)=O)c2c1	-6.68508
475	COc1cc2c([C@@H](C)CNC(C)=O)c[nH]c2cc1Cl	-6.24633
476	CCC(=O)NCC[C@@H]1CCc2ccc3c(c21)CCO3	-5.44725
477	COc1ccc2cccc(CCNC(C)=O)c2c1	-5.24972
478	CCC(=O)NC[C@@H]1C[C@H]1c1cccc2c1CCO2	-6.03337
479	O=C(CC1(Oc2ccccc2)CCCCC1)Nc1cccnc1	-4.71818
480	NS(=O)(=O)c1ccc(OC2(CC(=O)Nc3cccnc3)CCCCC2)cc1	-5.4787
481	O=C(CC1(Oc2ccccc2)CCCC1)Nc1cccnc1	-4.66389
482	NS(=O)(=O)c1cccc(OC2(CC(=O)Nc3cccnc3)CCCC2)c1	-6.48156
483	CS(=O)(=O)c1ccc(OC2(CC(=O)Nc3cccnc3)CCCC2)cc1	-4.91094
484	O=C(CC1(Oc2ccccc2)CC1)Nc1cccnc1	-4.82147
485	NS(=O)(=O)c1cccc(OC2(CC(=O)Nc3cccnc3)CC2)c1	-7.09623
486	O=C(CC1(Oc2ccccc2)CCC1)Nc1cccnc1	-4.71335
487	NS(=O)(=O)c1cccc(OC2(CC(=O)Nc3cccnc3)CCC2)c1	-6.69078
488	NS(=O)(=O)c1cccc(OC2(CC(=O)Nc3cccnc3)CCC2)c1	-6.45878
489	NS(=O)(=O)c1ccc(OC2(CC(=O)Nc3cccnc3)CC2)cc1	-6.90993
490	NS(=O)(=O)c1cccc(OC2(CC(=O)Nc3cccnc3)CCCCC2)c1	-5.70749
491	Cc1ccncc1NC(=O)NC1(Oc2ccccc2)CCCCC1	-5.83445
492	Cc1ccncc1NC(=O)NC1(Oc2cccc(S(N)(=O)=O)c2)CCCCC1	-7.00364
493	Cc1ccncc1NC(=O)NC1(Oc2ccc(S(N)(=O)=O)cc2)CCCCC1	-6.77959
494	Cc1ccncc1NC(=O)NC1(Oc2ccccc2)CCCC1	-5.80669
495	Cc1ccncc1NC(=O)NC1(Oc2cccc(S(N)(=O)=O)c2)CCCC1	-7.02769
496	Cc1ccncc1NC(=O)NC1(Oc2ccc(S(C)(=O)=O)cc2)CCCC1	-5.81811
497	Cc1ccncc1NC(=O)NC1(Oc2ccccc2)CCC1	-5.90572
498	Cc1ccncc1NC(=O)NC1(Oc2cccc(S(N)(=O)=O)c2)CCC1	-7.17844
499	Cc1ccncc1NC(=O)NC1(Oc2ccc(S(N)(=O)=O)cc2)CCC1	-7.1743
500	Cc1ccncc1NC(=O)NC1(Oc2ccccc2)CC1	-6.2165
501	Cc1ccncc1NC(=O)NC1(Oc2cccc(S(N)(=O)=O)c2)CC1	-7.19574
502	Cc1ccncc1NC(=O)NC1(Oc2ccc(S(N)(=O)=O)cc2)CC1	-7.11901
503	O=C(S)C1CCN(C(=O)c2ccccc2)CC1	-4.73872
504	O=C(S)C1CCN(C(=O)C2CCCCC2)CC1	-4.78442
505	O=C(S)C1CCN(Cc2ccccc2)CC1	-4.42255
506	O=C(S)C1CCN(S(=O)(=O)c2ccccc2)CC1	-5.9111
507	O=C(S)C1CCN(C(=O)Cc2ccccc2)CC1	-4.74771
508	Cc1ccncc1NC(=O)NC1(C#Cc2ccccn2)CCCCC1	-6.04046
509	Cc1ccncc1NC(=O)NC1(C#Cc2cccnc2)CCCCC1	-6.26825
510	Cc1ccncc1NC(=O)NC1(C#Cc2cncnc2)CCCCC1	-6.75227
511	Cc1ccncc1NC(=O)NC1(C#Cc2ccccn2)CCCC1	-5.89845
512	Cc1ccncc1NC(=O)NC1(C#Cc2cccnc2)CCCC1	-5.21238
513	Cc1ccncc1NC(=O)NC1(C#Cc2cncnc2)CCCC1	-6.32304
514	Cc1ccncc1NC(=O)NC1(C#Cc2ccccn2)CCC1	-5.58704
515	Cc1ccncc1NC(=O)NC1(C#Cc2cccnc2)CCC1	-5.95572
516	Cc1ccncc1NC(=O)NC1(C#Cc2cncnc2)CCC1	-6.81263
517	Cc1ccncc1NC(=O)NC1(C#Cc2ccccn2)CC1	-6.43057
518	Cc1ccncc1NC(=O)NC1(C#Cc2cccnc2)CC1	-6.11259
519	Cc1ccncc1NC(=O)NC1(C#Cc2cncnc2)CC1	-6.66088
520	Cc1ccncc1NC(=O)NC1(C#Cc2cn(C)cn2)CCCCC1	-6.26167
521	Cc1ccncc1NC(=O)NC1(C#Cc2cn(C)cn2)CCCC1	-6.53854
522	Cc1ccncc1NC(=O)NC1(C#Cc2cn(C)cn2)CCC1	-6.49364
523	Cc1ccncc1NC(=O)NC1(C#Cc2cn(C)cn2)CC1	-6.47524
524	C=CC(=O)N(c1ccc2ncsc2c1)C(C(=O)Nc1ccc(OC)cc1C)c1cccnc1	-4.72025
525	C=CC(=O)N(c1ccc(SC)cc1)C(C(=O)Nc1c(C)cccc1CC)c1cccnc1	-4.71455
526	O=C(/C=C/C=C/c1ccc2c(c1)OCO2)N1CCCCC1	-4.63686
527	CC(=O)N1CCN(CC(=O)Nc2cccc(S(N)(=O)=O)c2)CC1	-7.07342
528	CCC(=O)O[C@@H](OP(=O)(CCCCc1ccccc1)CC(=O)N1C[C@H](C2CCCCC2)C[C@H]1C(=O)O)C(C)C	-6.95509
529	C=CC(=O)N(c1ccc(SC)cc1)C(C(=O)NC(C)(C)C)c1cccnc1	-5.39811
530	C=CC(=O)N(c1ccc(S(F)(F)(F)(F)F)cc1)C(C(=O)NC(C)(C)C)c1cccnc1	-4.91142
531	C=CC(=O)N(c1ccc(C(C)OC)cc1)C(C(=O)Nc1ccc(OC)cc1C)c1cccnc1	-4.50811
532	C=CC(=O)N(c1ccc2ncsc2c1)C(C(=O)Nc1ccc(Br)cc1)c1cccnc1	-4.4494
533	C=CC(=O)N(c1ccc(C(C)OC)cc1)C(C(=O)NC(C)(C)C)c1cccnc1	-5.24147
534	C=CC(=O)N(c1ccc(N(C)C)c(C)c1)C(C(=O)Nc1ccc(Cl)cc1)c1cccnc1	-4.56392
535	C=CC(=O)N(c1ccc(S(F)(F)(F)(F)F)cc1)C(C(=O)Nc1ccc(OC)cc1)c1cccnc1	-4.7081
536	C=CC(=O)N(c1ccc(N(C)C)c(C)c1)C(C(=O)Nc1ccccc1Br)c1cccnc1	-5.1574
537	C=CC(=O)N(c1ccc(N(C)C)c(C)c1)C(C(=O)Nc1ccc(Br)cc1)c1cccnc1	-4.94997
538	C=CC(=O)N(c1cc(C(C)(C)C)on1)C(C(=O)Nc1cccc(CC)c1)c1cccnc1	-5.31756
539	C=CC(=O)N(c1ccc(N(C)C)c(C)c1)C(C(=O)Nc1cccc(CC)c1)c1cccnc1	-4.87247
540	C=CC(=O)N(c1ccc(C(C)OC)cc1)C(C(=O)Nc1cccc(CC)c1)c1cccnc1	-4.73216
541	C=CC(=O)N(c1ccc(C(C)C)nc1)C(C(=O)Nc1c(C)cccc1CC)c1cccnc1	-5.23317
542	C=CC(=O)N(c1ccc(C(C)OC)cc1)C(C(=O)Nc1ccccc1Br)c1cccnc1	-4.6895
543	C=CC(=O)N(c1cc(C(C)(C)C)n[nH]1)C(C(=O)Nc1c(C)cccc1CC)c1cccnc1	-5.60062
544	C=CC(=O)N(c1cc(C(C)(C)C)n[nH]1)C(C(=O)Nc1ccc(Cl)cc1)c1cccnc1	-5.67942
545	C=CC(=O)N(c1ccc(C(C)OC)cc1)C(C(=O)Nc1ccc(Cl)cc1)c1cccnc1	-4.59031
546	C=CC(=O)N(c1cc(C(C)(C)C)on1)C(C(=O)NC(C)(C)C)c1cccnc1	-5.00547
547	C=CC(=O)N(c1ccc(SC)cc1)C(C(=O)Nc1ccc(Cl)cc1)c1cccnc1	-4.63944
548	C=CC(=O)N(c1ccc2ncsc2c1)C(C(=O)Nc1ccc(OC)cc1)c1cccnc1	-4.9982
549	C=CC(=O)N(c1ccc(C(C)C)nc1)C(C(=O)Nc1ccc(OC)cc1C)c1cccnc1	-4.87022
550	C=CC(=O)N(c1ccc(C(F)(F)F)cc1)C(C(=O)Nc1ccc(OC)cc1)c1cccnc1	-4.58168
551	C=CC(=O)N(c1ccc(S(F)(F)(F)(F)F)cc1)C(C(=O)Nc1ccc(OC)cc1C)c1cccnc1	-4.87965
552	C=CC(=O)N(c1ccc(S(F)(F)(F)(F)F)cc1)C(C(=O)Nc1c(C)cccc1CC)c1cccnc1	-4.64123
553	C=CC(=O)N(c1ccc(N(C)C)c(C)c1)C(C(=O)Nc1ccc(OC)cc1C)c1cccnc1	-4.5399
554	C=CC(=O)N(c1ccc2ncsc2c1)C(C(=O)NC(C)(C)C)c1cccnc1	-6.16047
555	C=CC(=O)N(c1ccc(C(C)C)nc1)C(C(=O)NC(C)(C)C)c1cccnc1	-5.53908
556	C=CC(=O)N(c1ccc(C(C)(C)CC)cc1)C(C(=O)Nc1ccc(Cl)cc1)c1cccnc1	-4.77332
557	CNS(=O)(=O)Cc1ccc2[nH]cc(CCN(C)C)c2c1	-6.40883
558	C=CC(=O)N(c1ccc(C(C)(C)CC)cc1)C(C(=O)Nc1ccc(Br)cc1)c1cccnc1	-5.07285
559	C=CC(=O)N(c1ccc(C(C)(C)CC)cc1)C(C(=O)Nc1cccc(F)c1C)c1cccnc1	-4.91373
560	C=CC(=O)N(c1ccc(C(F)(F)F)cc1)C(C(=O)Nc1ccc(OC)cc1C)c1cccnc1	-4.63117
561	C=CC(=O)N(c1ccc2ncsc2c1)C(C(=O)Nc1cccc(CC)c1)c1cccnc1	-5.31484
562	C=CC(=O)N(c1ccc(C(F)(F)F)cc1)C(C(=O)Nc1c(C)cccc1CC)c1cccnc1	-4.35403
563	C=CC(=O)N(c1ccc(SC)cc1)C(C(=O)Nc1ccc(OC)cc1C)c1cccnc1	-4.9976
564	C=CC(=O)N(c1ccc(C(F)(F)F)cc1)C(C(=O)Nc1ccccc1Br)c1cccnc1	-4.8441
565	C=CC(=O)N(c1ccc(N(C)C)c(C)c1)C(C(=O)Nc1c(C)cccc1CC)c1cccnc1	-4.66568
566	C=CC(=O)N(c1cc(C(C)(C)C)on1)C(C(=O)Nc1ccc(OC)cc1C)c1cccnc1	-4.93742
567	C=CC(=O)N(c1ccc2ncsc2c1)C(C(=O)Nc1ccc(Cl)cc1)c1cccnc1	-5.05158
568	C=CC(=O)N(c1ccc(C(C)OC)cc1)C(C(=O)Nc1c(C)cccc1CC)c1cccnc1	-4.96913
569	C=CC(=O)N(c1cc(C(C)(C)C)on1)C(C(=O)Nc1c(C)cccc1CC)c1cccnc1	-5.27499
570	C=CC(=O)N(c1ccc(SC)cc1)C(C(=O)Nc1ccc(OC)cc1)c1cccnc1	-4.49618
571	C=CC(=O)N(c1ccc2ncsc2c1)C(C(=O)Nc1c(C)cccc1CC)c1cccnc1	-5.67783
572	CC(Cc1c[nH]c2ccccc12)C(=O)NCC(C)C(Cc1ccccc1)c1ccccc1	-4.79755
573	N=C(N)Cc1cnccc1CC(=O)c1ccccc1	-6.47575
574	Cc1ccncc1NC(=O)CC(CNS(C)(=O)=O)c1ccccc1	-6.26751
575	O=C(NCCc1cncc(Nc2ccccc2Nc2ccccc2)c1)Nc1ccccc1	-4.35522
576	CC(=O)c1cccc(S(=O)(=O)N2CCN(C(=O)CF)CC2)c1	-7.02856
577	O=C(C[C@@H]1O[C@H](CNCc2cccc(Cl)c2)[C@@H](O)[C@H]1O)NCc1ccc(F)cc1	-6.41116
578	NC(=O)c1cccc(S(=O)(=O)N2CC[C@@H](CC(=O)O)[C@@H](/C=C3\NCCc4cc(F)ccc43)C2)c1	-7.1784
579	CC(C)OC(=O)NC[C@H](C)OC(=O)Nc1ccc(Cl)cc1	-4.67115
580	O=C(O)[C@@H]1CCCN1C(=O)C[C@@H](CNC(=O)[C@@H]1CSCN1)c1ccc(Cl)cc1	-7.80191
581	O=C1[C@H]2Cc3c([nH]c4ccccc34)[C@H](c3ccc(Cl)cc3)N2C(=O)CN1CCCn1ccnc1	-5.96276
582	O=C(NC[C@]1(COc2ccc(C(F)(F)F)cn2)C[C@H](O)[C@H](O)C1)Nc1cccnc1	-7.00239
583	O=C1O[C@@H](N2C(=O)CC[C@H]2C(=O)Nc2cccc(Cl)c2)c2ccccc21	-5.40183
584	COCCN1C(=O)[C@@H]2[C@H](Cc3c[nH]c4ccccc34)N[C@]3(C(=O)Nc4ccc(Cl)cc43)[C@@H]2C1=O	-6.30643
585	N#Cc1cccc(C(=O)N[C@H]2[C@H](O)[C@H](O)C[C@@H]2c2ccc(C(F)(F)F)cc2)c1	-6.4591
586	COC(=O)[C@H]1Cc2c([nH]c3ccccc23)[C@H](c2ccccc2Cl)N1	-5.62394
587	CSCC(=O)N1CC[C@H](NC(=O)Nc2ccc(F)cc2F)[C@H]1C(=O)N(C)CC(N)=O	-6.55282
588	CC(=O)N1CCN(CC2CCc3ccc(S(N)(=O)=O)cc3N2C)CC1	-6.59322
589	CC(=O)N1CCN(CC2CCc3ccc(S(N)(=O)=O)cc3N2)CC1	-7.39097
590	CC(=O)N1CCC(CN2CCc3ccc(S(N)(=O)=O)cc3C2=O)CC1	-6.87009
591	CC(=O)N1CCN(Cc2cc(Cl)c3ccc(S(N)(=O)=O)cc3n2)CC1	-6.72503
592	CC(=O)N1CCN(Cc2cc(Cl)c3c(c2)CC(S(N)(=O)=O)CC3)CC1	-6.66754
593	CC(=O)N1Cc2ccccc2C(C2CCc3ccc(S(N)(=O)=O)cc3N2C)C1	-5.55346
594	N=C(Nc1ccc(F)cc1)Nc1cccnc1	-6.68141
595	CC(=O)N1CCN(CNC(=N)Nc2ccc(F)cc2)CC1	-7.24221
596	CC(=O)N1CCN(CNC(=N)Nc2csc(Cl)c2)CC1	-7.40367
597	N=C(Nc1cccnc1)Nc1csc(Cl)c1	-6.66832
598	COc1ccc2c(c1)C(CCNC(C)=O)C(=O)N2	-7.1158
599	COc1ccc2c(c1)C(O)(CCNC(C)=O)CN2	-7.21893
600	COc1ccc2c(c1)c(CCNC(C)=O)cn2C1OC(C(=O)O)C(O)C(O)C1O	-6.96909
601	COc1ccc2[nH]c3c(c2c1)CCN3C(C)=O	-6.04884
602	CC(=O)N1CCc2c1[nH]c1ccc(OC3OC(C(=O)O)C(O)C(O)C3O)cc21	-7.52045
603	COc1cc2c3c([nH]c2cc1O)N(C(C)=O)CC3	-6.9078
604	O=CCc1c[nH]c2ccc(O)cc12	-6.36506
605	COc1c(O)cc2[nH]cc(CCNC(C)=O)c2c1O	-7.35716
606	O=C(NCCNc1ccnc2cc(Cl)ccc12)Nc1ccc(F)cc1	-6.1165
607	N#Cc1cccc(C(=O)Nc2ncc([N+](=O)[O-])s2)c1	-6.62057
608	Nc1c(O)cc(S(=O)(=O)N2CCN(C(=O)c3cc4cc(F)ccc4[nH]3)CC2)c2ccccc12	-6.21591
609	O=C(c1cc2cc(F)ccc2[nH]1)N1CCN(S(=O)(=O)c2ccc(O)c3ncccc23)CC1	-5.76083
610	Nc1ccc(O)c(C(=O)N2CCN(S(=O)(=O)c3ccc(O)c4ncccc34)CC2)c1	-6.62013
611	Nc1ccc(O)c(C(=O)N2CCN(S(=O)(=O)c3cc(O)c(N)c4ccccc34)CC2)c1	-6.94484
612	C=C1NC=C(c2cccc(Br)c2)C(=O)N1c1cccnc1	-4.72736
613	O=C(c1ccc(Cn2cc(-c3cccc(Br)c3)c(=O)n(-c3cccnc3)c2=O)cc1)N1CCOCC1	-4.28431
614	O=C(c1ccc(COc2ncc(-c3cccc(Br)c3)c(=O)n2-c2cccnc2)cc1)N1CCOCC1	-4.21615
615	O=c1[nH]c(=O)n(Cc2ccccc2)c2[nH]c(=O)n(-c3cccnc3)c12	-7.31296
616	O=C(c1ccc(COc2nc(=O)c3c([nH]c(=O)n3-c3cccnc3)n2Cc2ccccc2)cc1)N1CCOCC1	-5.12632
617	O=C(c1ccc(COc2nc(=O)c3c([nH]c(=O)n3-c3cccnc3)n2Cc2cccc(Cl)c2)cc1)N1CCOCC1	-4.9987
618	CC(=O)NCCc1c[nH]c2ccc(C#N)cc12	-6.54615
619	COc1cc2c(CCNC(C)=O)c[nH]c2cc1O	-7.1239
620	COc1cc2c(CCNC(C)=O)c[nH]c2cc1OS(=O)(=O)O	-7.24292
621	COC1(C(=O)O)OC(Oc2ccc3cc[nH]c3c2)C(O)C(O)(CCNC(C)=O)C1O	-7.17055
622	CC(=O)NCCc1c[nH]c2ccc(O)cc12	-6.91675
623	CC(=O)NCCc1c[nH]c2ccc(OS(=O)(=O)O)cc12	-7.56486
624	CC(=O)NCCc1c[nH]c2ccc(OC3OC(C(=O)O)C(O)C(O)C3O)cc12	-7.64862
625	COc1ccc2[nH]cc(CCN)c2c1	-6.68624
626	COc1ccc2[nH]c3c(c2c1)CCNC3	-5.77419
627	CN(C)CCc1c[nH]c2ccc(O)cc12	-5.66934
628	CN(C)CCc1c[nH]c2ccccc12	-5.61614
629	CC(=O)NCCc1c[nH]c2ccc(C#N)cc12	-6.02134
630	CC(=O)NCCc1c[nH]c2ccc(C#N)c(Cl)c12	-6.85585
631	CC(=O)NCCc1c[nH]c2c(-c3ncoc3C)cc(C#N)c(Cl)c12	-5.88751
632	CC(=O)NCCc1c[nH]c2c(-c3ncoc3CC#Cc3cccnc3)cc(C#N)c(Cl)c12	-5.98815
633	NC(=O)C1CN(C(=O)CCl)CCN1Cc1cccc(Cl)c1	-5.84526
634	CC1(C)CN(C(=O)CCl)CCN1Cc1cccc(Cl)c1	-4.69099
635	CC(C)C[C@@H]1CN(C(=O)CCl)CCN1Cc1cccc(Cl)c1	-4.53555
636	CC(C)[C@@H]1CN(Cc2cccc(Cl)c2)CCN1C(=O)CCl	-4.69434
637	O=C(CCl)N1CCN(Cc2cccc(Cl)c2)CC1c1ccccc1	-4.21354
638	O=C(CCl)N1CCN(Cc2cccc(Cl)c2)C(c2ccc(Cl)cc2)C1	-3.94919
639	CC(C)(C)NC(=O)[C@@H]1CN(C(=O)CCl)CCN1Cc1cccc(Cl)c1	-6.20551
640	O=C(CCl)N1CC2CC1CN2Cc1cccc(Cl)c1	-5.42875
641	O=C(CCl)N1CCN(Cc2cccc(Cl)c2)C(c2cccs2)C1	-4.42987
642	O=C(CCl)N1CCN(Cc2cccc(Cl)c2)C[C@@H]1Cc1ccccc1	-4.41251
643	O=C1CCCN1c1cccc(C2c3ccccc3C(c3ccccc3)CN2C(=O)CCl)c1	-4.53997
644	CC(=O)N1CCN(Cc2ccc3ccc(S(N)(=O)=O)cc3c2)CC1	-6.46484
645	CC(=O)N1CCN(Cc2cccc(CCS(N)(=O)=O)c2)CC1	-6.63474
646	CC(=O)N1CCN(Cc2ccc3cc(S(N)(=O)=O)[nH]c3c2)CC1	-7.19976
647	CC(=O)N1CCN(Cc2ccc3c(S(N)(=O)=O)c[nH]c3c2)CC1	-7.35118
648	CC(=O)N1CCN(Cc2ccc3ccc(S(N)(=O)=O)cc3n2)CC1	-6.85168
649	CC(=O)N1CCN(CC(=O)c2cccc(CS(N)(=O)=O)c2)CC1	-7.1084
650	CC(=O)N1CCN(CC(=O)Nc2cccc(S(N)(=O)=O)c2)CC1	-7.17556
651	CC(=O)N1CCN(Cc2cccc(/C=C/S(N)(=O)=O)c2)CC1	-7.07103
652	CC(=O)N1CCN(CS(=O)(=O)Nc2cccc(S(N)(=O)=O)c2)CC1	-7.14659
653	CC(=O)N1CCN(C/C=C/C(=O)c2ccc(S(N)(=O)=O)cc2)CC1	-7.07987
654	O=c1c(O)c(-c2ccc(O)cc2)oc2c(O)c(O)cc(O)c12	-7.52488
655	O=C(CCl)N1CCC(C(=O)N2CCCCC2)CC1	-5.35685
656	CC(C)N(C)C(=O)C1CCN(C(=O)CCl)CC1	-5.58943
657	CS(=O)(=O)NCCC(c1ccccc1)C(O)Nc1ccccn1	-6.30239
658	CC(=O)NCc1cc2c(cc1CCCC(=O)Nc1cnccc1C)OCO2	-6.52986
659	CC(=O)NCc1cc2c(cc1CCCCCc1ccncc1NC(C)=O)OCO2	-6.22515
660	COc1ccc(C2CC(c3cccs3)=NN2C(=O)CCl)cc1OC	-4.86378
661	COc1ccccc1OCCNC(=O)c1cc(=O)[nH]c2ccccc12	-5.6954
662	Cc1cc(C)c(C)c(S(=O)(=O)N2CCN(C(=O)c3cc(=O)[nH]c4ccccc34)CC2)c1C	-5.35485
663	O=C(c1cc(=O)[nH]c2ccccc12)N1CCN(c2ccccc2)CC1	-4.91219
664	CCc1cc(OC2CCCCC2)c2c(c1)c(CN(C)C)cn2S(=O)(=O)N1CCCCC1	-5.54412
665	CCc1cc(OC2CCN(C)CC2)c2c(c1)c(CN(C)C)cn2C(=O)c1ccccc1	-5.20088
666	CCc1cc(OC2CCCCC2)c2c(S(=O)(=O)c3ccccc3)cn(CN(C)C)c2c1	-5.3401
667	CCc1cc(OC2CCCCC2)c2c(c1)c(CN(C)C)cn2CCN1CCN(C)CC1	-5.89047
668	CCc1cc(NC2CCCCC2)c2c(c1)c(CN(C)C)cn2S(=O)(=O)N1CCCCC1	-7.0492
669	CCc1cc(NC2CCCCC2)c2c(c1)c(CN(C)C)cn2C(=O)c1ccccc1	-5.8415
670	CCc1cc(OC2CCN(C)CC2)c2c(c1)c(CN(C)C)cn2Cc1ccccc1	-5.8273
671	CSc1cc(OC2CCCCCC2)c2c(c1)c(CN(C)C)cn2Cc1ccccc1	-5.15781
672	CCc1cc(OC2CCCCCC2)c2c(c1)c(CN(C)C)cn2Cc1ccccc1	-5.09581
673	CCc1cc(C2CCCCCC2)c2c(c1)c(CN(C)C)cn2C(=O)c1ccccc1	-5.34617
674	CCc1cc(OC2CCCCC2)c2c(c1)c(CN(C)C)cn2C(=O)c1ccccc1	-5.14407
675	CCc1cc(N2CCCCCC2)c2c(c1)c(CN(C)C)cn2Cc1ccccc1	-5.23062
676	CCc1cc(OC2CCCCC2)c2c(c1)c(CN(C)C)cn2CC1CCCCC1	-5.60457
677	CCc1cc(OC2CCCCC2)c2c(c1)c(CN(C)C)cn2Cc1ccccc1	-5.183
678	CCc1cc(OC2CCCCC2)c2c(c1)c(CN(C)C)cn2C(=O)C1=CC=CC1	-5.24796
679	CCc1cc(OC2CCCCC2)c2c(c1)c(CN(C)C)cn2C1CCCCC1	-6.22089
680	CCc1cc(NC2CCCCC2)c2c(c1)c(CN(C)C)cn2C(C)=O	-5.65047
681	CCc1cc(OC2CCCCCC2)c2[nH]cc(CN(C)C)c2c1	-5.16848
682	CCc1cc(OC2CCCCC2)c2cncc(CN(C)C)c2c1	-4.79971
683	CCc1ccc2c(c1)c(CN(C)C)cn2C(=O)c1ccccc1	-4.77893
684	COc1cc(N2CCCCCC2)c2[nH]cc(CN(C)C)c2c1	-5.38991
685	CN(C)Cc1c[nH]c2c(N3CCCCCC3)cc(CF)cc12	-5.62914
686	CN(C)Cc1c[nH]c2c(N3CCCCCC3)cc(CCl)cc12	-5.14143
687	CCc1cc(NC2CCCCC2)c2[nH]cc(CN(C)C)c2c1	-6.10937
688	CCc1cc(N2CCCCCC2)c2[nH]cc(CN(C)C)c2c1	-5.4333
689	CCc1cc(N2CCCCCC2)c2ccn(CN(C)C)c2c1	-5.31239
690	CCc1cc(OC2CCCCC2)c2[nH]cc(CN(C)C)c2c1	-5.21976
691	CCc1cc(N2CCCCCC2)c2scc(CN(C)C)c2c1	-5.36608
692	CCc1cc(CC2CCCCC2)c2[nH]cc(CN(C)C)c2c1	-5.05211
693	CN(C)Cc1c[nH]c2c(N3CCCCCC3)cc(F)cc12	-5.29469
694	CN(C)Cc1c[nH]c2c(N3CCCCCC3)cc(Cl)cc12	-5.09984
695	CN(C)Cc1c[nH]c2c(-c3ccccc3)cc(F)cc12	-4.79962
696	CN(C)Cc1c[nH]c2c(C3=CC=CC3)cc(F)cc12	-4.73668
697	CCCc1cc(CC)cc2c(CN(C)C)c[nH]c12	-5.2856
698	COc1ccc2[nH]cc(CN(C)C)c2c1	-5.47401
699	CNCc1c[nH]c2ccc(F)cc12	-6.46071
700	CNCc1c[nH]c2ccc(Cl)cc12	-5.2086
701	NS(=O)(=O)c1ccc(Br)c(CCN2CCCN(C(=O)CCl)CC2)c1	-6.02641
702	O=C(Nc1cccnc1)c1ccc(N2CCCOCC2)cn1	-5.26322
703	N#Cc1ncc(N2CCCOCC2)cc1C(=O)Nc1cccnc1	-6.54624
704	O=C(CCl)c1ccc(N2CCCOCC2)cn1	-4.53931
705	N#Cc1ncc(N2CCCOCC2)cc1-c1ncco1	-5.54573
706	CC(=O)NCCc1c[nH]c2c(C3CN(C(C)=O)Cc4ccccc43)cc(C#N)cc12	-6.8185
707	Cc1ccncc1NC(=O)[C@@H](CNS(C)(=O)=O)c1ccccc1	-6.4053
708	Cc1ccncc1NC(=O)COC(=O)c1ccc(S(N)(=O)=O)cc1	-7.23245
709	O=C(CCl)n1cc(-c2nc3ccccc3[nH]2)c2ccc(O)cc21	-4.90039
710	Cn1c(-c2cn(C(=O)CCl)c3cc(O)ccc23)nc2ccccc21	-5.02539
711	Cc1ccncc1NC(=O)[C@@H](CNS(C)(=O)=O)c1ccccc1	-6.35452
712	NC(=O)c1nc(F)cn(CC(=O)N2CCC(C(=O)N3CCCCC3)CC2)c1=O	-7.7674
713	NC(=O)c1nc(F)cnc1OCC(=O)N1CCC(C(=O)N2CCCCC2)CC1	-7.46777
714	NS(=O)(=O)c1ccc2c(c1)N[C@@H](C[C@H](c1ccc(Br)s1)N1CCN(C(=O)CCl)CC1)CC2	-5.71357
715	N#Cc1cncc(Nc2c(Nc3cccnc3)c(=O)c2=O)c1	-7.36754
716	N#C/N=C(/Nc1cccnc1)Nc1cncc(C#N)c1	-7.17046
717	CCNc1ncc(C#N)cc1CN1CCC(O)CC1	-7.14529
718	CCNc1ncc(C#N)cc1CNc1ccno1	-6.96345
719	CCNc1ncc(C#N)cc1CNc1cc(O)no1	-7.03088
720	CCCCOc1ccc(NC(=O)Nc2ncc([N+](=O)[O-])s2)cc1	-6.11344
721	CC(=O)NCCc1c[nH]c2c1CC(F)C[C@@H]2CCNS(C)(=O)=O	-7.59365
722	O=C(NC1CCCCC1NC(=O)C1CCCCC1)c1ccncc1	-6.24347
723	O=C(NC1CCCCC1NC(=O)c1ccncc1)c1ccccc1	-6.02539
724	CN1CCC(C(=O)NC2CCCCC2NC(=O)C2CCCCC2)CC1	-6.77137
725	CN1CCC(C(=O)NC2CCCCC2NC(=O)c2ccccc2)CC1	-6.572
726	O=C(NC1CCCCC1C(=O)N1CCOCC1)c1ccccc1	-5.21914
727	O=C(C1CCCN1C(=O)c1ccccc1)N1CCOCC1	-5.06206
728	O=C(CCl)NCC(=O)C1CCCN1C(=O)c1ccccc1	-6.9232
729	O=C(CCl)NCC(=O)C1CCCN1C(=O)C1CCCCC1	-6.89202
730	CN(CC(=O)C1CCCN1C(=O)c1ccccc1)C(=O)CCl	-6.39739
731	[CH2]C(=O)N1CCN(S(=O)(=O)C2=CC([C@H]3CN(C(=O)NCc4ccc(C#N)cc4)CCO3)C(Cl)=C[CH]2)CC1	-6.18428
732	N#Cc1ccc2[nH]c(S(N)(=O)=O)cc2c1	-7.17904
733	CS(=O)(=O)NCC(C(=O)Nc1cccnc1)c1ccccc1	-6.65387
734	CC(=O)N1CCN(C(=O)C(c2cnc[nH]2)c2ncccc2Cl)CC1	-6.68763
735	CC(=O)OC(=O)n1nccc1NC(=O)N1CCCCCO1	-7.43402
736	O=C(N1CCOCC1)N1C[C@@H]2C[C@]2(C(=O)O)C1	-7.49362
737	C[C@@H](NC(=O)N[C@H]1CC12CC2)c1ccnc(O)c1	-7.31075
738	O=C(O)c1ccc(N2C[C@H](O)C3(CC3)C2)nn1	-7.40767
739	Cc1cc(O)ccc1NC(=O)[C@H](C)N1CC(C)C1	-6.14544
740	Cc1nc(CN2C(=O)NC3(CCCC3)C2=O)co1	-7.2505
741	Cc1cnc2cc(C(=O)N[C@@H](C)C(N)=O)ccn12	-6.87445
742	O=C(NC[C@@H]1CC12CC2)c1ccnc2[nH]nnc12	-6.5521
743	Cc1nnccc1C(=O)N1CC[C@@H]2OCC[C@@H]2C1	-5.46723
744	Cc1cccc(CC(=O)NCc2nnn(C)n2)c1	-7.24592
745	Cc1cc(C)nc(NC2CCN(C(=O)CCl)CC2)n1	-6.2716
746	Nc1cccc(C2CN(C(=O)CCl)Cc3ccccc32)c1	-4.88114
747	N#Cc1cccc(C2CN(C(=O)CCl)Cc3ccccc32)c1	-4.36404
748	CC(=O)NCCc1c[nH]c2c(C3CN(C(=O)CCl)Cc4ccccc43)c(F)ccc12	-6.03398
749	NC(=O)Cc1ccccc1C1CN(C(=O)CCl)Cc2ccccc21	-6.00585
750	NS(=O)(=O)c1ccc2ccc(C3CN(C(=O)CCl)Cc4ccccc43)cc2c1	-5.69
751	Cc1cccc(C2CN(C(=O)CCl)Cc3ccccc32)c1	-4.63752
752	CN1c2cc(S(N)(=O)=O)ccc2CC[C@@H]1c1ccn(C[C@@H]2CCOC2)n1	-5.66756
753	CN1c2cc(S(=O)(=O)C3=CCC=C3)ccc2CC[C@@H]1c1ncn(C[C@@H]2CCOC2)c1Cc1cnco1	-4.77883
754	CS(=O)(=O)N(C[C@H]1CCN2c3cc(S(N)(=O)=O)ccc3CC[C@@H]2C1)C1=CCC([C@H](O)N2CCSCC2)=C1NC(=O)CCl	-7.1416
755	CCNc1ncc(C#N)cc1CCNS(C)(=O)=O	-6.79759
756	Cc1ccncc1NC(=O)CC(CNS(C)(=O)=O)c1ccccc1	-6.25394
757	CC(=O)N(CCc1ccc(C(=O)N2CCSCC2)cc1NC(=O)CCl)c1cnccc1C	-6.25338
758	CCNc1ncc(C#N)c2ccc(N(C(=O)CCl)c3cccc(C(=O)N4CCSCC4)c3)cc12	-5.788
759	O=C(C1CCN(c2ccncc2)CC1)N1CCCCC1	-4.67666
760	O=C(C1CCN(c2ccncc2)CC1)N1CCOCC1	-5.07795
761	O=C(C1CCN(c2ccncc2)CC1)N1CCS(=O)(=O)CC1	-5.94799
762	O=C(C1CCCN(c2ccncc2)C1)N1CCCCC1	-4.63108
763	O=C(C1CCCN(c2ccncc2)C1)N1CCOCC1	-4.86738
764	O=C(C1CCCN(c2ccncc2)C1)N1CCS(=O)(=O)CC1	-6.32002
765	CC(=O)N1CCN(S(=O)(=O)c2ccsc2)CC1	-6.70144
766	CS(=O)(=O)NCCCN1CCCc2ccc(S(N)(=O)=O)cc21	-7.56202
767	N=C(N)NCCCC(NC(=O)C(Cc1ccccc1)NC(=O)CN)C(=O)NCC(=O)NC(Cc1ccccc1)C(=O)NC(C=O)CO	-7.71232
768	N=C(N)NCCCC(NC(=O)C(Cc1ccc(O)cc1)NC(=O)CN)C(=O)NCC(=O)NC(Cc1ccccc1)C(=O)NC(C=O)CO	-7.98533
769	NCCCC(NC(=O)C(Cc1ccccc1)NC(=O)CN)C(=O)NCC(=O)NC(Cc1ccccc1)C(=O)NC(C=O)CO	-7.8722
770	CCC(C)C(NC(=O)C(CCCNC(=N)N)NC(=O)C(Cc1ccccc1)NC(=O)CN)C(=O)NC(Cc1ccccc1)C(=O)NC(C=O)CO	-7.35711
771	N[C@H]1[C@@H]2CN(c3nc4c(cc3F)c(=O)c(C(=O)O)cn4-c3ccc(F)cc3F)C[C@H]12	-6.33322
772	NC(=O)C1CCC(CC(NC(=O)CCl)c2cccc3ccccc23)C1c1ccsc1	-6.42004
773	NC(=O)C1CC2(CCCN(C(=O)CCl)C2)CC1c1ccsc1	-6.30647
774	NC(=O)C1CCCC1c1ccccc1CNC(=O)CCl	-6.64284
775	NC(=O)C1CC(c2ccnc(Cl)c2NC(=O)CCl)CC1c1ccsc1	-7.33073
776	Cc1ccc(-c2cc(C(F)(F)F)nn2-c2ccc(S(N)(=O)=O)cc2)cc1	-4.8755
777	CCNc1ncc(C#N)cc1CN1CCN(C(C)=O)CC1	-6.23408
778	CC#Cc1cnc(Nc2ccccc2)c(CN2CCN(C(C)=O)CC2)c1	-5.15487
779	CC(=O)N1CCN(Cc2cc(Cl)cnc2NCCO)CC1	-7.11827
780	CCNc1ncc(C#N)cc1CN1CC2(C1)CN(C(C)=O)C2	-6.63986
781	CCNc1ncc(C#N)cc1CN1C[C@H]2CN(C(C)=O)C[C@H]2C1	-6.56313
782	CCNc1ncc(C#N)cc1CN1CCCN(C(C)=O)CC1	-6.57921
783	CCNc1ccc(C#N)cc1C(=O)N1CCN(C(C)=O)CC1	-6.4663
784	CC(=O)N1CCN(Cc2cc(C#N)ccc2NC2CC2)CC1	-6.52069
785	CC#Cc1ccc(NCC)c(CN2CCN(C(C)=O)CC2)c1	-5.47511
786	CCNc1ccc(F)cc1CN1CCN(C(C)=O)CC1	-6.17949
787	CC(=O)NCCNCc1cc(C#N)cnc1NC1CC1	-7.58257
788	CC(=O)N1CCN(Cc2cc(C#N)ccc2CNC(=O)N2CCOCC2)CC1	-6.66575
789	N#Cc1ccccc1-c1cc(-c2ccccn2)cn(-c2ccccc2)c1=O	-4.55776
790	Cc1cccc(NC2CCN(C(=O)CCl)CC2)c1	-5.38642
791	CC(=O)NCCc1c[nH]c2c(CC3CCN(C(=O)CCl)CC3)cc(F)cc12	-6.74566
792	CC(=O)NCCc1c[nH]c2c(NC3CCN(C(=O)CCl)CC3)cc(F)cc12	-7.54677
793	NS(=O)(=O)c1ccc2ccc(CC3CCN(C(=O)CCl)CC3)cc2c1	-5.79242
794	NS(=O)(=O)c1ccc2ccc(NC3CCN(C(=O)CCl)CC3)cc2c1	-6.78683
795	CCNc1ncc(C#N)cc1CC1CCN(C(=O)CCl)CC1	-6.73607
796	CCNc1ncc(C#N)cc1NC1CCN(C(=O)CCl)CC1	-7.24486
797	Cc1cc(Cl)cc(CC2CCN(C(=O)CCl)CC2)c1	-4.17838
798	Cc1cc(Cl)cc(NC2CCN(C(=O)CCl)CC2)c1	-4.73546
799	Cc1cccc(N(c2ccc(Br)s2)C2CCN(C(=O)CCl)CC2)c1	-4.70644
800	Cc1cccc(N(c2ccc(Cl)s2)C2CCN(C(=O)CCl)CC2)c1	-4.29843
801	Cc1cccc(N(c2ccc(N)s2)C2CCN(C(=O)CCl)CC2)c1	-5.53085
802	Cc1nnc2n1-c1ccc(Cl)cc1C(c1ccccc1)=NC2	-4.52455
803	O=C(Cc1c[nH]c2ncccc12)Nc1cccnc1	-6.18407
804	CC(C)[C@H](O)C(=O)NCCc1c[nH]c2ccc(F)cc12	-6.78323
805	O=C(NCCc1c[nH]c2ccc(F)cc12)[C@@H]1CCCN1	-7.04455
806	CC(=O)NCCc1c[nH]c2c(NS(=O)(=O)c3ccccc3)cc(F)cc12	-6.74631
807	CN1CCC[C@H]1C(=O)NCCc1c[nH]c2ccc(F)cc12	-6.66825
808	CC(=O)NCCc1c[nH]c2c(OCc3ccccc3)cc(F)cc12	-5.30175
809	CC(=O)NCCc1c[nH]c2c(C(=O)N3CCN(C(=O)CCl)CC3)cc(F)cc12	-6.82962
810	CC(=O)NCCc1c[nH]c2c(CNC(=O)Cc3c[nH]c4ncccc34)cc(F)cc12	-7.33545
811	NCCC(=O)NCCc1c[nH]c2ccc(F)cc12	-7.11263
812	O=C(C1CN(c2ccccc2)C(=O)N(c2cccnc2)C1)N1CCN(S(=O)(=O)c2cccc(F)c2)CC1	-4.76926
813	O=C(CCN1CCOCC1)Nc1cccnc1CNC(=O)NC1CC1	-7.56413
814	CN1CCC(OCC(=O)Nc2ccncc2CNC(=O)NC2CC2)CC1	-7.7184
815	CN1CCN(CCC(=O)Nc2cccnc2CNC(=O)NC2CC2)CC1	-7.39046
816	CN1CCN(CCC(=O)Nc2ccncc2CNC(=O)NC2CC2)CC1	-7.70755
817	CN1CCC(OCC(=O)Nc2cccnc2CNC(=O)NC2CC2)CC1	-7.4512
818	CN1CCN(CCC(=O)Nc2cccnc2CNC(=O)NC2CCCC2)CC1	-7.4996
819	CN1CCN(CCC(=O)Nc2cccnc2CNC(=O)NCC2CC2)CC1	-7.47666
820	CC(=O)N1CCN(S(=O)(=O)c2cccs2)CC1	-6.45569
821	CC(=O)N1CCN(Cc2cccs2)CC1	-4.92997
822	CC(=O)N1CCN(Cc2ccsc2)CC1	-4.64163
823	CC(=O)Nc1cccc(N2CCCC2=O)c1	-6.49438
824	CC(=O)N1CCN(S(=O)(=O)c2cccc(F)c2)CC1	-6.33975
825	CC(=O)N1CCN(S(=O)(=O)c2c(F)cccc2F)CC1	-6.77121
826	COC(=O)c1cccc(NS(C)(=O)=O)c1	-6.39352
827	CC(=O)Nc1cnccc1C	-6.25688
828	CC1C(O)CCCN1Cc1ccccc1	-4.58662
829	CC(=O)N1CCN(S(=O)(=O)c2ccsc2)CC1	-6.48354
830	CC(=O)N1CCN(S(=O)(=O)c2ccsc2)CC1	-6.80265
831	CC[C@H](C)[C@H](NC(=O)[C@H](Cc1ccncc1)NC(=O)CCC1CCCCC1)C(=O)N[C@@H](CC(C)C)C(=O)O	-6.71655
832	N=C(N)CCN(C(=O)CCl)C1CCS(=O)(=O)C1	-8.03676
833	NC(=O)CCN(C(=O)CCl)C1CCS(=O)(=O)C1	-7.87669
834	N[C@H](Cc1c[nH]c2ccccc12)C(=O)NN(Cc1ccccc1)C(=O)N[C@H](Cc1c[nH]c2ccccc12)C(=O)O	-7.66531
835	CC(C)C[C@H](NC(=O)[C@@H](Cc1c[nH]c2ccccc12)NC(=O)CN(N)Cc1ccccc1)C(=O)O	-7.39492
836	CS(=O)(=O)NCC(CCC(CCNC(=O)NC1CCCCC1)c1ccncc1)c1ccccc1	-6.79894
837	CC(=O)Nc1cncc(N)c1	-6.89578
838	CC(=O)N(C(=O)CCl)c1cncc(N)c1	-6.45565
839	CC1COCCN1c1ccc(C#N)nc1	-5.05763
840	CC1OCCN(c2ccc(C#N)nc2)C1C	-4.83924
841	CC1CNCCN1c1ccc(C#N)nc1	-6.01975
842	CC1CN(C)CCN1c1ccc(C#N)nc1	-5.3362
843	CC1NCCN(c2ccc(C#N)nc2)C1C	-6.23021
844	CC1C(C)N(c2ccc(C#N)nc2)CCN1C	-5.42462
845	CC1NCCN(c2cnc(C#N)c(C(=O)Nc3ccccc3)c2)C1C	-6.19841
846	CC1CN(c2cnc(C#N)c(C(=O)Nc3ccccc3)c2)CCN1	-6.20292
847	CC1CN(c2cnc(C#N)c(C(=O)Nc3ccccc3)c2)CCN1C	-5.55117
848	N#Cc1ncc(N2CCOCC2)cc1C(=O)Nc1ccccc1	-5.36119
849	CC1CN(c2cnc(C#N)c(C(=O)Nc3ccccc3)c2)CCO1	-5.31101
850	CC1COCCN1c1cnc(C#N)c(C(=O)Nc2ccccc2)c1	-5.555
851	CC1OCCN(c2cnc(C#N)c(C(=O)Nc3ccccc3)c2)C1C	-5.25139
852	O=C(CC(O)O)NCCCc1ccc(CO)cc1	-7.47031
853	Cc1ccc(CCCNC(=O)CC(O)O)cc1	-6.07404
854	N#Cc1ccc(CCCNC(=O)CC(O)O)cc1	-7.3663
855	O=C(CC(O)O)NCCCc1ccccc1	-6.51546
856	O=C(O)CC(=O)NCCCc1ccc(CO)cc1	-7.09053
857	CC(=O)CC(=O)NCCCc1ccc(CO)cc1	-5.71191
858	Cc1ccc(CCCNC(=O)CC(C)O)cc1	-5.48766
859	CC(O)CC(=O)NCCCc1ccc(C#N)cc1	-5.96687
860	O=C(Nc1ccc(N(Cc2ccsc2)C(=O)Cn2nnc3ccccc32)cc1)c1ccccc1	-4.56039
861	O=C(Nc1ccc(N(Cc2ccsc2)C(=O)Cc2cccnc2)cc1)c1ccccc1	-4.38183
862	Nc1ccc(CC(=O)N(Cc2ccsc2)c2ccc(NC(=O)c3ccccc3)cc2)cn1	-4.3922
863	Cc1ccncc1CC(=O)N(Cc1ccsc1)c1ccc(NC(=O)c2ccccc2)cc1	-4.60371
864	Cn1ccc(CN(C(=O)Cn2nnc3ccccc32)c2ccc(NC(=O)c3ccccc3)cc2)c1	-4.19551
865	Cn1ccc(CN(C(=O)Cc2cccnc2)c2ccc(NC(=O)c3ccccc3)cc2)c1	-4.18437
866	Cc1ccncc1CC(=O)N(Cc1ccn(C)c1)c1ccc(NC(=O)c2ccccc2)cc1	-4.53621
867	Cn1ccc(CN(C(=O)Cc2ccc(N)nc2)c2ccc(NC(=O)c3ccccc3)cc2)c1	-4.54937
868	O=C(Nc1ccc(N(Cc2csc(F)c2)C(=O)Cn2nnc3ccccc32)cc1)c1ccccc1	-4.38158
869	O=C(Nc1ccc(N(Cc2csc(F)c2)C(=O)Cc2cccnc2)cc1)c1ccccc1	-4.46232
870	Cc1ccncc1CC(=O)N(Cc1csc(F)c1)c1ccc(NC(=O)c2ccccc2)cc1	-4.62765
871	Nc1ccc(CC(=O)N(Cc2csc(F)c2)c2ccc(NC(=O)c3ccccc3)cc2)cn1	-4.56523
872	O=C(Nc1ccc(N(Cc2cc(F)co2)C(=O)Cn2nnc3ccccc32)cc1)c1ccccc1	-4.31394
873	O=C(Nc1ccc(N(Cc2cc(F)co2)C(=O)Cc2cccnc2)cc1)c1ccccc1	-4.14391
874	Cc1ccncc1CC(=O)N(Cc1cc(F)co1)c1ccc(NC(=O)c2ccccc2)cc1	-4.28512
875	Nc1ccc(CC(=O)N(Cc2cc(F)co2)c2ccc(NC(=O)c3ccccc3)cc2)cn1	-5.04224
876	CC(C)(C)CCN(Cc1ccsc1)C(=O)Cn1nnc2ccccc21	-5.27926
877	CC(CN(Cc1ccsc1)C(=O)Cn1nnc2ccccc21)N(C)C	-5.63269
878	COC(C)CN(Cc1ccsc1)C(=O)Cn1nnc2ccccc21	-5.23673
879	CCC(C)(C)CCN(Cc1ccsc1)C(=O)Cn1nnc2ccccc21	-5.46958
880	CCN(C)CCN(Cc1ccsc1)C(=O)Cn1nnc2ccccc21	-5.60662
881	CC(C)NCCN(Cc1ccsc1)C(=O)Cn1nnc2ccccc21	-5.85355
882	Nc1ccc(CCC(=O)N(Cc2ccsc2)C(=O)Cn2nnc3ccccc32)cc1	-5.2056
883	CC(C)Cc1ccc(N(Cc2ccsc2)C(=O)Cn2nnc3ccccc32)cc1	-4.93942
884	Nc1ccc(C2(c3ccc(N(Cc4ccsc4)C(=O)Cn4nnc5ccccc54)cc3)CCCCC2)cc1	-5.60976
885	CN(CCO)c1ccc(N(Cc2ccsc2)C(=O)Cn2nnc3ccccc32)cc1	-4.24441
886	CCC1(c2ccc(N(Cc3ccsc3)C(=O)Cn3nnc4ccccc43)cc2)CC1	-5.22041
887	CCNc1ccc(F)c(Cc2cc(Cl)cc(NCC(=O)Nc3cccnc3)c2)n1	-6.11394
888	CC(=O)N1CCN(C(=O)CCl)C[C@@H]1CC(N)=O	-7.1068
889	CC(=O)[C@@H]1CN(C(=O)CCl)C[C@H](CC(N)=O)N1C(C)=O	-7.17813
890	O=C(CCl)N(c1cccnc1)C1CCS(=O)(=O)C1	-6.66522
891	Cc1cc(C(=O)N[C@H](C(=O)N[C@@H](CC(C)C)C(=O)C[C@H](/C=C/S(C)(=O)=O)C[C@@H]2CCNC2=O)C(C)C)no1	-6.02017
892	CC(=O)NCCC1C=Nc2c(CN3CCN(C(=O)CCl)CC3)cc(F)cc21	-6.93123
893	CS(=O)(=O)NCCc1ccc2ccc(S(N)(=O)=O)cc2c1	-7.22357
894	CS(=O)(=O)NCCc1cccc2cc(S(N)(=O)=O)ccc12	-7.0008
895	N=C(N)CC(/C=C/N(C(=O)NC1C=NCCC1)C1C=CC=C1)C1C=CC=C1	-7.72194
896	N=C(N)CC(/C=C/N(C(=O)NC1C=NCCC1)C1CCCCC1)c1ccccc1	-7.24054
897	CC1CN(C)CCN1C(=O)Cc1c[nH]c2ncccc12	-5.96898
898	CCC1CN(C)CCN1C(=O)Cc1c[nH]c2ncccc12	-5.94023
899	Cc1ccncc1NC(=O)CCN1CCCc2ccc(S(N)(=O)=O)cc21	-6.8202
900	O=C(CCl)C1NCN(S(=O)(=O)C2CCCCC2F)CC1=O	-7.72678
901	CC(C)C[C@@H](NC(=O)[C@@H](Cc1ccccc1)NC(=O)OCc1ccccc1)C(=O)NCC(N)=O	-5.13145
902	O=C(C(Nc1nc2ccccc2[nH]1)c1ccccc1O)N1CCN(Cc2cccs2)CC1	-4.87996
903	O=C(CC(=O)N1CCN(Cc2cccs2)CC1)Nc1ccc(Oc2ncccn2)cc1	-4.97946
904	O=C(Nc1ccc(Oc2ncccn2)cc1)C(=O)N1CCN(Cc2cccs2)CC1	-5.01624
905	O=C(CC1C(O)CCCN1Cc1ccccc1)N1CCN(Cc2cccs2)CC1	-4.9539
906	O=C(C1C(O)CCCN1Cc1ccccc1)N1CCN(Cc2cccs2)CC1	-5.57468
907	CC(=O)N1CCN(C(c2cccs2)C2C(O)CCCN2Cc2ccccc2)CC1	-5.74226
908	CC1C(O)CCCN1C(C(=O)N1CCN(Cc2cccs2)CC1)c1ccccc1	-5.71026
909	O=C1C(c2ccccc2)N2CCCC(O)C2C(c2cccs2)N2CCN1CC2	-6.19166
910	CC(=O)N1CCN(Cc2cccs2)C(C2C(O)CCCN2Cc2ccccc2)C1	-6.76837
911	CC(=O)N1CCN(Cc2cccs2)CC1C1C(O)CCCN1Cc1ccccc1	-5.85127
912	O=C1C(c2ccccc2)N2CCCC(O)C2C2CN(Cc3cccs3)CCN12	-5.24098
913	N=C(N)NCCC[C@H](NC(=O)[C@H](Cc1ccccc1)NC(=O)OCc1ccccc1)C(=O)O	-7.43803
914	CSCC(=O)N1CC[C@H](NC(=O)Nc2ccc(F)cc2F)[C@H]1C(=O)N(C)CC(N)=O	-6.5643
915	NC(=O)CC[C@@H]1N[C@@]2(C(=O)Nc3c(Cl)cccc32)[C@@H]2C(=O)N(Cc3ccc4c(c3)OCO4)C(=O)[C@H]12	-6.17721
916	O=C(CCl)N1CCN(Cc2cccs2)CC1C1CCCNC1Cl	-6.30322
917	Cc1ccc(N(C(=O)[C@H]2N3C(=O)C[C@@H]3S(=O)(=O)C2(C)C)[C@@H](C(=O)NC2CCCCC2)c2ccc(O)cc2)cc1	-6.32676
918	N#Cc1ccc(C(N)=O)c(CNC(=O)C2CCOCC2)c1	-7.22865
919	NC(=O)c1ccc(CC2C=NC=N2)cc1CNC(=O)C1CCOCC1	-7.50253
920	CSCc1cc(C(N)=O)c(CS)cc1C(N)=O	-6.16234
921	O=C1CC[C@@H](C(=O)C[C@@H]2CCN(Nc3ccccc3)[C@H](c3ccccc3)C2)CN1	-5.78987
922	O=C(CNC(=O)N1CCN(C(=O)Nc2cccc(Cl)c2)CC1)N1CCOCC1	-6.65768
923	CN(C)C(=O)C1CCN(C(=O)c2cccc(Cc3ccc4c(n3)COC[C@@H]4N)c2)CC1	-5.45766
924	CS(=O)(=O)NCC(C(=O)Nc1cccnc1)c1ccccc1	-6.5735
925	NS(=O)(=O)c1cc2c(cc1O)CC(I)C(CCC(c1ccc(Br)s1)N1CCN(C(=O)CCl)CC1)N2	-5.61692
926	Cc1cc(CN(C)C(=O)N(C2CC2)C2CC(c3ccccc3)CN(S(C)(=O)=O)C2)no1	-5.46113
927	CC(=O)NCCc1c[nH]c2c(CCNS(C)(=O)=O)cc(F)cc12	-7.18051
928	CS(=O)(=O)N(CN(C(=O)NC1C=NCCC1)C1CCCCC1)C1C=CC=C1	-7.55558
929	CCc1c(F)[nH]c2c(Oc3cc(C)c(Cl)cn3)cc(OC)c(Cl)c12	-4.62985
930	CCCc1c[nH]c2c(Oc3nccc(C)c3F)cc(F)c(F)c12	-5.22519
931	CCCc1c[nH]c2c(Oc3nccc(C)c3F)cc(F)c(Cl)c12	-5.15186
932	CCCc1c[nH]c2c(Oc3cc(C)ccn3)cc(F)c(Cl)c12	-5.05743
933	CCCc1c[nH]c2c(Oc3cc(Cc4ccn[nH]4)ccn3)cc(F)c(Cl)c12	-5.0003
934	CCCc1c[nH]c2c(Oc3cc(Cc4cnc[nH]4)ccn3)cc(F)c(Cl)c12	-4.99971
935	CCc1c[nH]c2c(Oc3cc(Cc4cnc[nH]4)ccn3)cc(F)cc12	-5.54028
936	CCc1c[nH]c2c(Oc3cc(Cc4ccn[nH]4)ccn3)cc(F)cc12	-5.41263
937	CCCc1c[nH]c2c(Oc3cc(-c4cnc[nH]4)ccn3)cc(F)c(Cl)c12	-5.3177
938	CCCc1c[nH]c2c(Oc3cc(-c4cnc[nH]4)ccn3)cc(F)cc12	-5.98897
939	CCc1c[nH]c2c(Oc3cc(-c4cnc[nH]4)ccn3)cc(F)cc12	-5.74472
940	CNc1c[nH]c2c(Oc3cc(C)c(Br)cn3)c(Cl)c(F)cc12	-4.93795
941	CCNc1c[nH]c2c(Oc3cc(C)c(Br)cn3)c(Cl)c(F)cc12	-4.83297
942	CCc1c[nH]c2c(Nc3cc(C)cc(S(N)(=O)=O)n3)cc(F)cc12	-7.14021
943	CCc1c[nH]c2c(Oc3cc(C)cc(S(N)(=O)=O)n3)cc(F)cc12	-6.68754
944	CCCc1c[nH]c2c(Oc3cc(C)cc(S(N)(=O)=O)n3)cc(F)cc12	-6.71981
945	CCc1c(F)[nH]c2c(Oc3cc(-c4cnc[nH]4)ccn3)cc(F)cc12	-6.26862
946	CCc1c(F)[nH]c2c(Oc3cc(C)ccn3)cc(F)cc12	-5.32987
947	Cc1ccnc(Oc2cc(F)cc3c(C(F)(F)F)c[nH]c23)c1	-5.0094
948	CCc1c[nH]c2c(CN3CCN(C(C)=O)CC3)cc(F)c(Cl)c12	-5.83077
949	CCc1c[nH]c2c(CN3CCN(C(C)=O)CC3)cc(F)cc12	-6.28339
950	CCC(=O)N1CCN(Cc2cc(F)cc3c(CC)c[nH]c23)CC1	-6.18824
951	CCC(=O)N1CCN(Cc2cc(F)c(Cl)c3c(CC)c[nH]c23)CC1	-6.11349
952	CC(=O)N1CCN(Cc2cc(F)cc3c(C(F)(F)F)c[nH]c23)CC1	-5.44503
953	CCc1c[nH]c2c(OC3CCN(C(C)=O)CC3)cc(F)cc12	-5.8335
954	CCc1c[nH]c2c(OC3CCN(C(C)=O)CC3)cc(F)c(Cl)c12	-5.43335
955	CCCc1c[nH]c2c(OC3CCN(C(C)=O)CC3)cc(F)cc12	-6.00265
956	CCCc1c(Cl)[nH]c2c(OC3CCN(C(C)=O)CC3)cc(F)cc12	-5.6697
957	CCCc1c(Cl)[nH]c2c(OC3CCN(C(C)=O)CC3)cc(F)c(Cl)c12	-5.17295
958	O=C1/C(=C/C=C/c2ccco2)CCC/C1=C\C=C\c1ccco1	-4.68191
959	C=CCn1c(C(=O)N2CCN(C/C=C/c3ccccc3)CC2)cs/c1=N\N=C\C=C\c1ccco1	-4.82272
960	C=CCn1c(C(=O)N2CCN(C/C=C/c3ccccc3)CC2)cs/c1=N\N=C\C=C\c1ccco1	-5.28891
961	O=C1/C(=C/c2ccco2)CCC/C1=C\c1ccco1	-4.59108
962	O=C1/C(=C/C=C/c2ccco2)CCC/C1=C\C=C\c1ccco1	-4.37647
963	N#Cc1ccsc1CN1CCN(C(=O)CCl)CC1	-5.33314
964	CCNc1cc(CN2CCN(C(=O)CCl)CC2)c(C#N)cn1	-6.36849
965	N#Cc1cnc(NCO)cc1CN1CCN(C(=O)CCl)CC1	-7.13405
966	CCNc1scc(C#N)c1CN1CCN(C(=O)CCl)CC1	-6.71645
967	N#Cc1csc(NCO)c1CN1CCN(C(=O)CCl)CC1	-7.20209
968	CC(=O)Nc1scc(C#N)c1CN1CCN(C(=O)CCl)CC1	-6.74522
969	Cc1ccncc1NC(=O)CC(c1ccsc1)N1CCC(O)CC1	-6.1099
970	NS(=O)(=O)C1CCc2ccc(C3CN(C(=O)CCl)Cc4ccccc43)cc2C1	-5.41009
971	NS(=O)(=O)C1CCc2cc(C3CN(C(=O)CCl)Cc4ccccc43)ccc2C1	-5.51748
972	CC(=O)N1CCN(S(=O)(=O)c2cccc(Cl)c2)[C@@H](NCCc2ccccc2)C1	-5.19268
973	CNc1ncccc1CCN[C@H]1CN(C(C)=O)CCN1S(=O)(=O)c1cccc(Cl)c1	-6.04282
974	CCNc1ncc(C#N)cc1CCN[C@H]1CN(C(C)=O)CCN1S(=O)(=O)c1cccc(Cl)c1	-5.40867
975	CC(=O)N1CCN(S(=O)(=O)c2cccc(Cl)c2)[C@@H](NCCc2cc(Cl)cc3cc(C)[nH]c23)C1	-6.03877
976	CC(=O)N1CCN(S(=O)(=O)c2cccc(Cl)c2)[C@@H](N(CCc2ccccc2)C(C)=O)C1	-5.71683
977	CCNc1ncc(C#N)cc1CCNS(C)(=O)=O	-7.08261
978	CC(=O)NCCc1cnc2c(CCNS(C)(=O)=O)cc(Cl)cn12	-6.98213
979	CC(=O)NCCc1c[nH]c2c(CCNS(C)(=O)=O)cc(Cl)cc12	-7.30284
980	CS(=O)(=O)NCCc1cc(Cl)cc2cc(S(N)(=O)=O)[nH]c12	-7.67502
981	CS(=O)(=O)NCC[C@H]1CCCCN1CC(=O)Nc1cccnc1	-7.3305
982	O=C(CN1CCCC[C@@H]1CN1CCC(O)CC1)Nc1cccnc1	-6.60242
983	CS(=O)(=O)NC[C@H](C(=O)Nc1cccnc1)c1ccccc1	-6.85824
984	CC(NC(=O)CCl)c1cc(Cl)cc(-c2ccc(S(N)(=O)=O)cc2)c1	-6.04108
985	CC(NC(=O)CCl)c1cc(Cl)cc(-c2ccc(S(N)(=O)=O)c(O)c2)c1	-5.90416
986	CC(NC(=O)CCl)c1cc(Cl)cc(-c2ccc(S(N)(=O)=O)c(O)c2)c1	-5.64323
987	Cc1cc(-c2cc(Cl)cc(C(C)NC(=O)CCl)c2)ccc1S(N)(=O)=O	-5.48879
988	CC(NC(=O)CCl)c1cc(Cl)cc(CC2C=CC(S(N)(=O)=O)=C2)c1	-6.48456
989	CC(NC(=O)CCl)c1cc(Cl)cc(C(=O)C2C=CC(S(N)(=O)=O)=C2)c1	-7.24454
990	Cc1ccncc1NC(=O)N1CCN(C)CC1	-6.1245
991	CS(=O)(=O)NCC1CCC(C(N)=O)C1c1ccccc1	-6.43551
992	NC(=O)C1CCC(c2nncs2)C1c1ccsc1	-6.53687
993	CS(=O)(=O)NCCc1cc(C#N)ccc1CNC(=O)N1CCOCC1	-7.26683
994	CC(=O)NCc1c[nH]c2ccc(C#N)cc12	-6.64416
995	COC1CCN(Cc2cc(F)cc3c(CNC(C)=O)c[nH]c23)CC1	-6.93385
996	CC(=O)NCc1c[nH]c2c(Cc3nnc(C)s3)cc(F)cc12	-6.90307
997	CC(=O)NCc1c[nH]c2c(Cc3nnc(C)o3)cc(F)cc12	-6.99704
998	CC(NC(=O)CCl)c1ccc(O)c(Cl)c1	-5.69871
999	CC(NC(=O)CCl)c1cc(O)cc(Cl)c1	-5.61354
1000	CC(NC(=O)CCl)c1cc(Cl)ccc1O	-5.8566
1001	O=C(CCl)NC(CO)c1cccc(Cl)c1	-5.56405
1002	CN(C)CC(NC(=O)CCl)c1cccc(Cl)c1	-4.58935
1003	CC(NC(=O)CCl)c1cc(F)cc(Cl)c1	-4.51551
1004	Cc1cc(F)nc(F)c1-c1ccc(=O)n(-c2cccc(N3CCCC3=O)c2)c1	-4.55852
1005	CCc1cc(Cl)nc(Cl)c1C1=CN(CN2CCCC2=O)[C@H](c2ncc[nH]2)C=C1	-6.71148
1006	Cc1c(Cl)cncc1-c1ccc(=O)n(CN2CCCC2=O)c1F	-4.88955
1007	Cc1ccncc1-c1ccc(=O)n(-c2cccc(NC(=O)c3ccco3)c2)c1	-4.56575
1008	Cc1ccncc1-c1ccc(=O)n(-c2cccc(C(=O)Nc3ccco3)c2)c1	-4.27852
1009	Cc1ccncc1-c1ccc(=O)n(-c2cc(Cl)cc(N3CCCC3=O)c2)c1	-4.51767
1010	CCOc1cc(-c2cnccc2C)cn(-c2cc(Cl)cc(N3CCCC3=O)c2)c1=O	-4.7091
1011	Cc1ccncc1-c1ccc(=O)n(-c2cc(Cl)cc(C(=O)Nc3ccco3)c2)c1	-4.43236
1012	CCOc1cc(-c2cnccc2C)cn(-c2cc(Cl)cc(C(=O)Nc3ccco3)c2)c1=O	-4.65589
1013	Cc1ccncc1-c1ccc(=O)n(-c2cccc(N3CCCC3=O)c2)c1	-4.44215
1014	CCc1cnc(-c2cnccc2C)cc1-c1cccc(N2CCCC2=O)c1	-4.77954
1015	CCOc1cnc(-c2cnccc2C)cc1-c1cccc(N2CCCC2=O)c1	-4.59324
1016	CCOc1cnc(-c2cnccc2C)cc1-c1cccc(C(=O)Nc2ccco2)c1	-4.19593
1017	CCOc1cnc(-c2cnccc2C)cc1-c1cc(Cl)cc(C(=O)Nc2ccco2)c1	-4.26868
1018	CCOc1cnc(-c2c(C)cc(F)nc2F)cc1-c1cc(Cl)cc(C(=O)Nc2ccco2)c1	-4.77512
1019	CCOc1cnc(-c2c(C)cc(F)nc2Cl)cc1-c1cc(Cl)cc(C(=O)Nc2ccco2)c1	-5.0314
1020	CCOc1cnc(-c2cnc(F)cc2C)cc1-c1cc(Cl)cc(C(=O)Nc2ccco2)c1	-4.58023
1021	CCOc1cnc(-c2c(C)ccnc2F)cc1-c1cc(Cl)cc(C(=O)Nc2ccco2)c1	-4.52053
1022	CCOc1cnc(-c2c(C)cc(Cl)nc2F)cc1-c1cc(Cl)cc(C(=O)Nc2ccco2)c1	-4.78227
1023	CCOc1cnc(-c2cnc(Cl)cc2C)cc1-c1cc(Cl)cc(C(=O)Nc2ccco2)c1	-4.4666
1024	CC(=O)NC(CCC(NC(=O)CCl)c1cccc(Cl)c1)c1ccc(O)cc1	-6.44165
1025	CC(=O)NC(/C=C/C(NC(=O)CCl)c1cccc(Cl)c1)c1ccc(O)cc1	-5.57613
1026	CC(=O)NC(C#CC(NC(=O)CCl)c1cccc(Cl)c1)c1ccc(O)cc1	-6.40767
1027	CC(=O)NC(C(=O)NC(NC(=O)CCl)c1cccc(Cl)c1)c1ccc(O)cc1	-6.9305
1028	CCOC(=O)[C@H](CCc1ccccc1)N[C@@H](C)C(=O)N1CCC[C@H]1C(=O)O	-6.26119
1029	CCC(=O)OC(OP(=O)(CCCCc1ccccc1)CC(=O)N1C[C@H](C2CCCCC2)C[C@H]1C(=O)O)C(C)C	-5.95832
1030	C=C(C)C(OC(=O)CC)OP(=O)(CCCCc1ccccc1)CC(=O)N1C[C@H](C2CCCCC2)C[C@H]1C(=O)O	-6.47298
1031	C[C@H](N[C@@H](CCc1ccccc1)C(=O)OCS)C(=O)N1CCC[C@H]1C(=O)O	-6.75055
1032	C=S(=C)(c1ccsc1)N1CCN2C(=O)CC(=O)Nc3cnccc3C2C1	-6.44559
1033	C=S(=C)(c1ccsc1)N1CCN2C(=O)C(=O)Nc3cnccc3C2C1	-5.97445
1034	C=S(=C)(c1ccsc1)N1CCN2CC1c1ccncc1NC(=O)C2=O	-6.3656
1035	C=S(=C)(c1ccsc1)N1CCN2C(=O)Nc3cnccc3C2C1	-5.29165
1036	C=S(=C)(c1ccsc1)N1CCN2CC1c1ccncc1NC2=O	-5.53001
1037	C=S(=C)(c1ccsc1)N1CCN2C(=O)c3ccncc3NC2C1	-5.46731
1038	C=S(=C)(c1ccsc1)N1CCN2CC1Nc1cnccc1C2=O	-5.63843
1039	C=S(=C)(c1cc2sc1-c1ccncc1N2)N1CCN(C=O)CC1	-6.09246
1040	C=S(=C)(c1c2csc1-c1ccncc1N2)N1CCN(C=O)CC1	-6.15418
1041	CC(=O)Nc1cnccc1CCNC(=O)NC1CCCCC1	-7.55162
1042	C=CCn1c(C(=O)N2CCN(C/C=C/c3ccccc3)CC2)cs/c1=N\N=C\C=C\c1ccco1	-4.68389
1043	CC(N)NC(CC(N)=O)C(=O)NC1CCC(c2nc3cc(-c4ccc(S(N)(=O)=O)cc4)ccc3s2)CN1C(=O)CCl	-7.63481
1044	CC(N)NC(CC(N)=O)C(=O)NC1CCC(c2nc3c(-c4ccc(S(N)(=O)=O)cc4)cccc3s2)CN1C(=O)CCl	-7.54099
1045	CC(N)NC(CC(N)=O)C(=O)NC1CCC(c2nc3cc(-c4cccc(S(N)(=O)=O)c4)ccc3s2)CN1C(=O)CCl	-7.64267
1046	CC(N)NC(CC(N)=O)C(=O)NC1CCC(c2nc3c(-c4cccc(S(N)(=O)=O)c4)cccc3s2)CN1C(=O)CCl	-7.63226
1047	CC(N)NC(CC(N)=O)C(=O)NC1CCC(c2nc3cc(-c4ccc(S(N)(=O)=O)c(O)c4)ccc3s2)CN1C(=O)CCl	-7.39269
1048	CC(N)NC(CC(N)=O)C(=O)NC1CCC(c2nc3c(-c4ccc(S(N)(=O)=O)c(O)c4)cccc3s2)CN1C(=O)CCl	-7.68462
1049	CC(N)NC(CC(N)=O)C(=O)NC1CCC(c2nc3cc(-c4ccc(O)c(S(N)(=O)=O)c4)ccc3s2)CN1C(=O)CCl	-7.43661
1050	CC(N)NC(CC(N)=O)C(=O)NC1CCC(c2nc3c(-c4ccc(O)c(S(N)(=O)=O)c4)cccc3s2)CN1C(=O)CCl	-7.78928
1051	CC(N)NC(CC(N)=O)C(=O)NC1CCC(c2nc3cc(Cc4ccc(S(N)(=O)=O)cc4)ccc3s2)CN1C(=O)CCl	-7.50979
1052	CC(N)NC(CC(N)=O)C(=O)NC1CCC(c2nc3cc(Cc4cccc(S(N)(=O)=O)c4)ccc3s2)CN1C(=O)CCl	-7.34237
1053	COC(=O)c1ccc(S(N)(=O)=O)cc1CCCCCCCS(O)(O)N1CCN(C(C)=O)CC1	-6.19005
1054	NS(=O)(=O)c1ccc(C2CCC(CN3CCN(C(O)CCl)CC3)S2)cc1	-7.01428
1055	NS(=O)(=O)c1ccc(C2CCC(CN3CCN(C(O)CCl)CC3)S2)cc1O	-7.14414
1056	CCNc1ncc(C#N)cc1CC(=O)Nc1cnccc1C	-6.76752
1057	CCC1=CN(CCN(C)C)CC(C2(c3ccc(Cl)cn3)CC2)C1	-6.01015
1058	CNCCN1C=C(F)CC(C2(c3ccc(C)cc3)CC2)C1	-6.18925
1059	CNCCN1C=C(F)CC(C2(c3ccc(Cl)cc3)CC2)C1	-6.33068
1060	CNCCN1C=C(F)CC(C2(c3ccc(Cl)cn3)CC2)C1	-6.75369
1061	COC1=CN(CCN(C)C)CC(C2(c3ccc(Cl)cc3)CC2)C1	-5.69413
1062	CCC1=CN(CCNC)CC(C2(c3ccc(Cl)cn3)CC2)C1	-6.54512
1063	CCc1ccc(C2(C3CC(F)=CN(CCNC)C3)CC2)s1	-6.8331
1064	CCc1cnc(C2(C3CC(F)=CN(CCNC)C3)CC2)s1	-6.88345
1065	CNCCN1C=C(F)CC(C2(c3ncc(C)s3)CC2)C1	-6.7697
1066	COC1=CN(CCN(C)C)CC(C2(c3ccccc3)CC2)C1	-5.46458
1067	CC(=O)NC(CC(N)=O)C1CN(C(O)CCl)CCN1C(C)O	-7.34925
1068	CC(O)N1CCN(C(O)CCl)CC1C(CC(N)=O)NC(N)=O	-7.69952
1069	CCC(=O)NC(CC(N)=O)C1CN(C(O)CCl)CCN1C(C)O	-6.84678
1070	CC(O)N1CCN(C(O)CCl)CC1C(CC(N)=O)NC(=O)CC(N)=O	-7.93136
1071	CC(O)N1CCN(C(O)CCl)CC1C(CC(N)=O)NC(=O)CN	-7.56848
1072	CCC(O)N1CCN(C(O)CCl)CC1C(CC(N)=O)NC(C)=O	-7.24718
1073	CC(=O)NC(CC(N)=O)C1CN(C(O)CCl)CCN1C(O)CO	-7.3876
1074	O=C(CCl)N1Cc2ccccc2C(c2ccccc2)C1Cc1cccnc1	-4.59161
1075	O=C(CCl)N1Cc2ccccc2C(c2ccccc2)C1Nc1cccnc1	-5.19257
1076	O=C(CCl)N1Cc2ccccc2C(c2ccccc2)C1C#Cc1cccnc1	-4.78814
1077	O=C(CCl)N1Cc2ccccc2C(c2cccc(Cl)c2)C1Cc1cccnc1	-4.35506
1078	Cc1ccccc1C1c2ccccc2CN(C(=O)CCl)C1Cc1cccnc1	-4.76752
1079	O=C(Nc1cccnc1)C1C(c2ccccc2)c2ccccc2CN1C(=O)CCl	-5.73071
1080	O=C(Nc1ccncc1)C1C(c2ccccc2)c2ccccc2CN1C(=O)CCl	-5.81094
1081	O=C(CCl)N1Cc2ccccc2C(c2ccc(F)cc2)C1Cc1cccnc1	-4.3848
1082	Cc1ccc2c(c1)C(c1ccccc1)CN(C(=O)CCl)C2C1CS(=O)(=O)CC1N1CCCC1=O	-6.92153
1083	O=C1CCCN1C1CS(=O)(=O)CC1C1c2ccc(F)cc2C(c2ccccc2)CN1C(=O)CCl	-6.52176
1084	O=C1CCCN1C1CS(=O)(=O)CC1C1c2ccc(O)cc2C(c2ccccc2)CN1C(=O)CCl	-6.21853
1085	O=C1CCCN1C1CS(=O)(=O)CC1C1c2ccc(F)cc2C(c2ccccc2)C(=O)N1C(=O)CCl	-5.72653
1086	O=C1CCCN1C1CS(=O)(=O)CC1C1c2ccc(O)cc2C(c2ccccc2)C(=O)N1C(=O)CCl	-6.86563
1087	Cc1ccc2c(c1)C(c1ccccc1)C(=O)N(C(=O)CCl)C2C1CS(=O)(=O)CC1N1CCCC1=O	-6.87832
1088	Cc1ccc2c(c1)C(c1cccc(O)c1)C(=O)N(C(=O)CCl)C2C1CS(=O)(=O)CC1N1CCCC1=O	-6.74712
1089	Cc1ccc2c(c1)C(c1ccc(O)cc1)C(=O)N(C(=O)CCl)C2C1CS(=O)(=O)CC1N1CCCC1=O	-6.70827
1090	NS(=O)(=O)c1ccc(-c2ncco2)cc1	-6.61179
1091	Cn1ccnc1-c1ccc(S(N)(=O)=O)cc1	-6.81473
1092	CS(=O)(=O)Nc1cccc(-c2ncco2)c1	-6.51553
1093	Cn1ccnc1-c1cccc(NS(C)(=O)=O)c1	-6.24327
1094	NC1CC(=O)C(S(N)(=O)=O)CN1CN1CCCC2C=CC(S(N)(=O)=O)=CC21	-8.36114
1095	CCN(CC)c1ccc(S(N)(=O)=O)cc1	-6.35118
1096	Cc1ccncc1NC(=O)CCc1cc(S(N)(=O)=O)ccc1Br	-5.57388
1097	CC(=O)N1CCN(Cc2[nH]c3cc(S(N)(=O)=O)ccc3c(=O)c2Cl)CC1	-7.58925
1098	COC(=O)c1ccc(S(N)(=O)=O)cc1C	-6.20791
1099	COC(=O)c1ccc(S(N)(=O)=O)cc1CN	-7.01267
1100	CNc1ncc(C#N)cc1Oc1ccccc1	-5.48873
1101	CCNc1ncc(C#N)cc1Oc1ccccc1	-5.74788
1102	CC1=CCC(C(C)(C)O)CC1	-4.62211
1103	CC1=CCC(O)(C(C)C)CC1	-4.33594
1104	Cn1cc(CCCc2ccccc2)c(C(=O)NC[C@@H]2CCCO2)n1	-5.74081
1105	Cn1cc2c(n1)C(=O)N(C[C@@H]1CCCO1)CN2	-6.17227
1106	Cn1cc2c(n1)C(=O)N(C[C@@H]1CCCO1)CN2CCc1ccccc1	-5.10142
1107	CC(C)CC(NC1CC[C@@H](CNC(=O)c2ccn(C)n2)O1)C(=O)NC(C(=O)NC(Cc1ccccc1)C(=O)NC(CCC(N)=O)C(=O)O)[C@@H](C)O	-6.97249
1108	CC(C)CC(NC1CC[C@@H](CNC(=O)c2ccn(C)n2)O1)C(=O)NC(C(=O)NC(Cc1ccccc1)C(=O)O)[C@@H](C)O	-6.17159
1109	CC(C)CC(COC[C@H]1CC[C@@H](CNC(=O)c2ccn(C)n2)O1)C(=O)NC(C(=O)NC(Cc1ccccc1)C(=O)NC(CCC(N)=O)C(=O)O)[C@@H](C)O	-7.30281
1110	CC(C)CC(COC[C@H]1CC[C@@H](CNC(=O)c2ccn(C)n2)O1)C(=O)NC(C(=O)NC(Cc1ccccc1)C(=O)O)[C@@H](C)O	-6.55908
1111	N=C(N)CC[C@H]1CC[C@H](C(N)=O)[C@@H]1c1ccsc1	-7.28824
1112	CC(=O)N1CCN(Cc2[nH]c3cc(S(N)(=O)=O)ccc3c(=O)c2Cl)CC1	-7.62347
1113	Cc1nnc(C(C(=O)Nc2cnccc2C)N2CCCC(F)C2)s1	-6.44597
1114	Cc1ccc(OCC(=O)N2CCN(CCCCC(=O)Nc3cnccc3C)CC2)cc1	-5.91785
1115	Cc1ccncc1NC(=O)CCCCC(=N)N	-6.96444
1116	Cc1ccncc1NC(=O)CCNC(=O)c1ccccc1F	-6.45287
1117	Cc1ccncc1NC(=O)Cc1cc(C#N)ccc1CNC(=O)N1CCOCC1	-6.51445
1118	Clc1ccc(Cn2c(CN3CCCC3)nc3ccccc32)cc1	-4.63291
1119	Nc1cnc(OC(=O)N2CCN(C(=O)c3ccsc3)CC2)nc1	-5.79008
1120	COC(=O)c1cc(S(N)(=O)=O)ccc1CCC(=O)Nc1cnccc1C	-6.32341
1121	CC(=O)C1CNC2CN(CC(N)=O)CC2C1	-7.4208
1122	NS(=O)(=O)c1ccc2c(c1)N(CCN1CCC(O)CC1)CCC2	-6.89157
1123	CCNc1ncc(F)cc1CN1CCN(C(=O)CCl)CC1	-6.05801
1124	O=C(CCl)N1CCN(Cc2cc(F)cc3ccccc23)CC1	-4.48203
1125	CCNc1ccc(C#N)cc1CN1CCN(C(=O)CCl)CC1	-6.12822
1126	CCNc1ncc(C#N)cc1CN1CCN(C(=O)CCl)CC1	-7.02004
1127	CCNc1ncc(OC)cc1CN1CCN(C(=O)CCl)CC1	-5.88947
1128	N#Cc1cc(CN2CCN(C(=O)CCl)CC2)c2ccccc2c1	-4.98092
1129	COc1cc(CN2CCN(C(=O)CCl)CC2)c2ccccc2c1	-4.39406
1130	O=C(CCl)N1CCN(Cc2cc(Cl)cc3ccccc23)CC1	-4.41532
1131	NS(=O)(=O)c1ccc2c(CN3CCN(C(=O)CCl)CC3)cccc2c1	-6.12875
1132	CC(=O)NCCC1=CCc2c(CN3CCN(C(=O)CCl)CC3)cc(F)cc21	-6.57626
1133	CC(=O)NCCc1c[nH]c2c(CN3CCN(C(=O)CCl)CC3)cc(F)cc12	-6.99838
1134	NS(=O)(=O)c1ccc2c(CN3CCN(C(=O)CCl)CC3)cc(F)cc2c1	-6.69831
1135	COc1cc(CN2CCN(C(=O)CCl)CC2)c2c(c1)C(CCNC(C)=O)=CC2	-6.64559
1136	COc1cc(CN2CCN(C(=O)CCl)CC2)c2[nH]cc(CCNC(C)=O)c2c1	-7.30974
1137	CC(=O)NCCc1c[nH]c2c(CN3CCN(C(=O)CCl)CC3)cc(Cl)cc12	-7.0241
1138	N#Cc1ccc(CNC(=O)N2CCOCC2)c(CN2CCN(C(=O)CCl)CC2)c1	-6.26786
1139	N#Cc1cnc(CNC(=O)N2CCOCC2)c(CN2CCN(C(=O)CCl)CC2)c1	-6.90469
1140	COc1cnc(CNC(=O)N2CCOCC2)c(CN2CCN(C(=O)CCl)CC2)c1	-6.92341
1141	Cc1ccncc1NC(=O)Cc1ccc(N2CCCOCC2)cn1	-5.45276
1142	CC(=O)NCCc1c[nH]c2c(CC(=O)Nc3cnccc3C)cc(F)cc12	-7.07658
1143	NS(=O)(=O)c1ccc2c(c1)N(CCC(CNC(=O)NC1CCCCC1)c1ccncc1)CCC2	-6.38614
1144	NS(=O)(=O)c1ccc2c(c1)N(CCC(Cc1ccncc1)NC(=O)NC1CCCCC1)CCC2	-5.76002
1145	C[Si](C)(C)Oc1ccc(S(N)(=O)=O)cc1	-5.03095
1146	CC[Si](C)(C)Oc1ccc(S(N)(=O)=O)cc1	-5.30972
1147	COc1ccc(S(N)(=O)=O)cc1	-6.91369
1148	NC(=O)[C@H]1CC[C@@H](CN(Cc2ccoc2)C2CC2)C1	-6.02312
1149	CCN(Cc1ccon1)C[C@@H]1CC[C@H](C(N)=O)C1	-6.08938
1150	CN1CCN(C(=O)Cc2c[nH]c3ncccc23)C(CO)C1	-6.79816
1151	CN1CCN(C(=O)Cc2c[nH]c3ncccc23)C(C(=O)O)C1	-7.4532
1152	CNC(=O)C1CN(C)CCN1C(=O)Cc1c[nH]c2ncccc12	-6.6655
1153	CN1CCN(C(=O)Cc2c[nH]c3ncccc23)C(C(N)=O)C1	-7.16078
1154	CC(=O)C(=O)N1CCN(S(=O)(=O)c2cccc(F)c2)CC1	-6.98664
1155	CN1CCS(=O)(=O)c2ccc(S(N)(=O)=O)cc21	-7.7766
1156	CN1CCOc2ccc(S(N)(=O)=O)cc21	-6.7226
1157	CN1CC[Si](C)(C)c2ccc(S(N)(=O)=O)cc21	-5.27128
1158	O=c1nc(Nc2cccnc2)[nH]c2ccccc12	-6.9987
1159	CN(c1cccnc1)c1ccnc(Nc2ccccc2)n1	-5.1538
1160	N#C/N=C(\Nc1ccccc1)Nc1cccnc1	-6.72877
1161	O=C(CCl)N1CCN(C(=O)Nc2ccccc2O)CC1	-6.79991
1162	O=C(CCl)N1CCN(S(=O)(=O)Nc2ccccc2O)CC1	-6.49932
1163	O=C(Cn1cccn1)N1CCN(C(=O)Nc2ccccc2O)CC1	-6.39341
1164	O=C(Cc1c[nH]c2ncccc12)N1CCN(S(=O)(=O)c2c(F)cccc2F)CC1	-5.33246
1165	CNC(=O)NS(=O)(=O)N1CCN(C(=O)CCl)CC1	-7.84799
1166	O=C(NS(=O)(=O)N1CCN(C(=O)CCl)CC1)c1ncccn1	-7.39758
1167	N#Cc1ccc(CNC(=O)N2CCN(C(=O)CCl)CC2)cc1	-5.83474
1168	O=C(Cn1cccn1)Nc1cccc(N2CCCS2(=O)=O)c1	-6.68036
1169	O=C(Cc1c[nH]c2ncccc12)N1CCC(N2CCCS2(=O)=O)CC1	-6.64048
1170	O=C(CCl)Nc1cccc(N2CCCS2(=O)=O)c1	-7.12415
1171	CN1C=CN(C(=O)Cc2cccc(C(=O)CNCc3ccccc3F)c2)C=C1	-5.34186
1172	Cc1ccncc1NC(=O)Nc1ccccc1	-6.23568
1173	Cc1nnc(NC(=O)Nc2cnccc2C)s1	-6.71088
1174	Cc1nnc(CC(=O)Nc2cnccc2C)s1	-6.55535
1175	Cc1nnc(NC(=O)Nc2cccnc2)s1	-6.69368
1176	Cc1nnc(CC(=O)Nc2cccnc2)s1	-6.24447
1177	Cc1ccncc1NC(=O)CC1CCCCC1	-5.44313
1178	Cc1ccncc1NC(=O)NC1CCCCC1	-6.20371
1179	O=C(Nc1cccnc1)NC1CCCCC1	-6.01344
1180	O=C(CC1CCCCC1)Nc1cccnc1	-5.24951
1181	Cc1ccncc1NC(=O)CCCCC(N)N	-7.1592
1182	Cc1ccncc1NC(=O)NCCCC(N)N	-7.13041
1183	Cc1ccncc1NC(=O)CCCBr	-4.96686
1184	Cc1ccncc1NC(=O)NCCBr	-6.10843
1185	O=C(CCCBr)Nc1cccnc1	-5.22375
1186	O=C(NCCBr)Nc1cccnc1	-6.30321
1187	CN1CCN(C(=O)Nc2cccnc2)CC1	-5.94543
1188	Cc1ccncc1NC(=O)N1CCN(C)CC1	-6.06778
1189	CC(=O)NCCc1c[nH]c2c(CCNS(C)(=O)=O)cccc12	-7.11036
1190	NC(=O)[C@H]1CCCC1N1CCCc2ccc(S(N)(=O)=O)cc21	-7.60528
1191	NC(=O)[C@H]1CCC[C@H]1c1csc2cc(S(N)(=O)=O)ccc12	-7.0539
1192	CS(O)(O)CCN(Cc1cccc2ccc(CN)cc12)C(O)Cc1cnccc1N	-7.18091
1193	O=C(Cl)N1CCN(Cc2cccc(Cl)c2)CC(c2cc(O)ccc2O)C1	-4.64783
1194	O=C(Cl)N1CCN(Cc2cc(O)ccc2O)CC(c2cc(O)ccc2O)C1	-6.1108
1195	O=C(NCCN1CCN(C(=O)CCl)CC1)c1ccccc1	-5.32663
1196	O=C(NCCN1CCN(C(=O)CCl)CC1)c1cccc2ccccc12	-4.88065
1197	O=C(NCCN1CCN(C(=O)CCl)CC1)c1cccnc1	-6.52435
1198	O=C(CCl)N1CCCC(n2cc(-c3ccccc3)nn2)C1	-4.9782
1199	O=C(CCl)N1CCCC(n2cc(-c3ccc(Cl)cc3)nn2)C1	-4.82457
1200	O=C(CCl)N1CCCC(n2cc(COCc3ccccc3)nn2)C1	-4.46582
1201	O=C(CCl)N1CCN(Cc2cn(Cc3ccccc3)nn2)CC1	-4.74619
1202	CC(O)C1NC(=O)C(C2CC2)NC(=O)C(c2cncc3[nH]ccc23)NC(=O)C(C(c2ccccc2)C2CCCCC2)NC(=O)C(CCC(=O)O)NC1=O	-7.98072
1203	CC(=O)N(C(=O)N(c1ccc(C)cc1)C1C=CS(=O)(=O)C1)C1=CNCC=C1C	-7.04113
1204	CC(=O)N(C(=O)c1cccnc1Cl)C1=CNCC=C1C	-6.76609
1205	CC(=O)N(C(=O)NC1CC1)C1=CNCC=C1C	-6.97012
1206	CC(=O)N(C(=O)N1CCN(c2ccccc2)CC1)c1cnccc1C	-5.48386
1207	O=C(Cc1ccccc1)N(Cc1cccnc1)C(=O)NC1CC1	-5.3221
1208	O=C(NC1CC1)N(Cc1cccnc1)C(=O)c1ccccc1	-5.38608
1209	O=C(Cc1ccccc1)N(Cc1cccnc1)C(=O)NCC1CC1	-5.4798
1210	O=C(NCC1CC1)N(Cc1cccnc1)C(=O)c1ccccc1	-6.04901
1211	O=C(Cc1ccccc1)N(C(=O)NCC1CC1)c1cccnc1	-5.89873
1212	O=C(NCC1CC1)N(C(=O)c1ccccc1)c1cccnc1	-5.37468
1213	O=C(Cc1ccccc1)N(C(=O)NC1CC1)c1cccnc1	-5.87452
1214	O=C(NC1CC1)N(C(=O)c1ccccc1)c1cccnc1	-5.90265
1215	O=S(=O)(NCCc1ccccc1)c1sccc1CN1CCC(O)CC1	-5.56608
1216	O=S(=O)(NCCc1ccccc1)c1cc(CN2CCC(O)CC2)cs1	-5.40327
1217	O=S(=O)(NCCc1ccccc1)c1cscc1CN1CCC(O)CC1	-5.89216
1218	O=S(=O)(NCCc1ccccc1)C(c1ccsc1)N1CCC(O)CC1	-5.67804
1219	O=S(=O)(NCCc1ccccc1)C1CC(O)CCN1Cc1ccsc1	-5.96284
1220	O=S(=O)(NCCc1ccccc1)C1CN(Cc2ccsc2)CCC1O	-5.4761
1221	CN1CCN(C(=O)C(CO)c2c[nH]c3ncccc23)CC1	-6.45643
1222	CC(C)N(C)C(=O)N1CCN(C(=O)CCl)CC1	-5.65715
1223	CCNC(=O)N1CCN(C(=O)CCl)CC1	-6.81701
1224	CNC(=O)C1CCN(C(=O)CF)CC1	-6.60508
1225	CNC(=O)C1CCN(C(=O)CS(C)(=O)=O)CC1	-7.06194
1226	CNC(=O)N(C)CCN(C)C(=O)CCl	-5.61289
1227	CC(C)c1coc(N2CCN(C(=O)CCl)CC2)n1	-5.2895
1228	O=C(CCl)N1CCN(c2ncccn2)CC1	-5.70666
1229	CC(C)c1coc(N(C)CCN(C)C(=O)CCl)n1	-5.46212
1230	Oc1ccccc1CN1CCN(c2nc3ccccc3[nH]2)CC1	-4.61858
1231	CS(=O)(=O)Nc1ccc2[nH]c(C(=O)N3CCN(C(=O)CCl)CC3)cc2c1	-7.29431
1232	O=C(Nc1ccccc1)c1cccc2[nH]c(NCc3ccccc3O)nc12	-5.98645
1233	O=c1[nH]cccc1CNc1nc2ccccc2[nH]1	-7.06002
1234	FC(F)c1ccccc1CNc1nc2ccccc2[nH]1	-5.8882
1235	Cc1ccncc1-n1ccnc1C	-5.18395
1236	Cc1ccncc1NS(C)(=O)=O	-6.7683
1237	CS(=O)(=O)Nc1cnccc1C1CC1	-6.85044
1238	CC(=O)Nc1cc(C#N)ccc1C	-6.03831
1239	Cc1ccc(C#N)cc1NS(C)(=O)=O	-5.73923
1240	O=C1CCN(Cc2ccc3c(c2)C(CC(=O)NC2CCCC(=O)C2)CC(=O)C3)CC1	-6.8254
1241	CC1=CN=CC1CN(C)C(=O)N1CCN(c2ccccc2N(O)O)CC1	-6.6275
1242	CC1CNCC1CN(CC(=O)N1CCN(C)CC1)C(O)N1CCN(C2CCCCC2N([O])O)CC1	-7.97139
1243	CC(CCCc1ccc(S(N)(=O)=O)cc1)C(CCCNS(C)(=O)=O)C(=O)NC1=CN=C2C=CC=CC12	-7.32462
1244	Cc1nnc(CC(C(=O)NC2=CN=C3C=CC=CC23)C(C)CCCc2ccc(S(N)(=O)=O)cc2)s1	-6.95207
1245	Cc1nc(-c2c(C#N)n(-c3cccnc3)c(=O)n2-c2cccc(F)c2)co1	-4.80709
1246	N#Cc1ncc(N2CCCOCC2)cc1F	-5.22063
1247	N#Cc1ncc(N2CCCOCC2)cc1C(F)(F)F	-4.50586
1248	N#Cc1cc(F)c(N2CCCOCC2)cn1	-4.91489
1249	N#Cc1ncc(N2CCCOCC2)cc1C(F)F	-4.97546
1250	N#Cc1ccc(N2CCCOCC2)c(C(F)F)n1	-5.30593
1251	N#Cc1ncc(N2CCCOCC2)cc1Cl	-4.71214
1252	N#Cc1cc(C(F)(F)F)c(N2CCCOCC2)cn1	-4.38793
1253	N#Cc1cc(C(F)F)c(N2CCCOCC2)cn1	-4.68677
1254	N#Cc1ccc(N2CCCOCC2)c(Cl)n1	-4.62272
1255	N#Cc1ccc(N2CCCOCC2)c(C(F)(F)F)n1	-4.58121
1256	CC(=O)N1CCN(C(C(=O)N2CCN(Cc3cccs3)CC2)c2ccsc2)CC1	-5.57525
1257	CC(=O)N1CCN(C(C(=O)N2CCN(Cc3ccsc3)CC2)c2cccs2)CC1	-6.27221
1258	CC(=O)N1CCN(C(C(=O)Nc2cccc(N3CCCC3=O)c2)c2cccs2)CC1	-6.46375
1259	CC(=O)N1CCN(C(C(=O)Nc2cccc(N3CCCC3=O)c2)c2ccsc2)CC1	-6.3855
1260	CC(=O)N1CCN(C(C(=O)N(c2ccc(F)cc2)C2C=CS(=O)(=O)C2)c2cccs2)CC1	-6.70804
1261	CC(=O)N1CCN(C(C(=O)N(c2ccc(F)cc2)C2C=CS(=O)(=O)C2)c2ccsc2)CC1	-6.78922
1262	CC(=O)N1CCN(C(C(=O)N2CCN(S(=O)(=O)c3cccc(F)c3)CC2)c2cccs2)CC1	-6.21771
1263	CC(=O)N1CCN(C(C(=O)N2CCN(S(=O)(=O)c3cccc(F)c3)CC2)c2ccsc2)CC1	-5.97707
1264	CC(=O)N1CCN(C(C(=O)N2CCN(S(=O)(=O)c3c(F)cccc3F)CC2)c2cccs2)CC1	-5.87211
1265	CC(=O)N1CCN(C(C(=O)N2CCN(S(=O)(=O)c3c(F)cccc3F)CC2)c2ccsc2)CC1	-5.92074
1266	CC(=O)N1CCN(C(OC(=O)c2cccc(NS(C)(=O)=O)c2)c2cccs2)CC1	-6.11046
1267	COC(=O)c1cccc(NS(=O)(=O)C(c2cccs2)N2CCN(C(C)=O)CC2)c1	-6.0098
1268	CC(=O)N1CCN(C(OC(=O)c2cccc(NS(C)(=O)=O)c2)c2ccsc2)CC1	-5.77554
1269	COC(=O)c1cccc(NS(=O)(=O)C(c2ccsc2)N2CCN(C(C)=O)CC2)c1	-6.2564
1270	CC(=O)N1CCN(C(C(=O)Nc2cnccc2C)c2cccs2)CC1	-6.00253
1271	CC(=O)Nc1cnccc1C(c1cccs1)N1CCN(C(C)=O)CC1	-6.38117
1272	CC(=O)N1CCN(C(C(=O)Nc2cnccc2C)c2ccsc2)CC1	-6.06634
1273	CC(=O)Nc1cnccc1C(c1ccsc1)N1CCN(C(C)=O)CC1	-6.32162
1274	Cc1ncsc1-c1nc2ccccc2n1CC(=O)Nc1c(-c2cccnc2)nc2ccccn12	-5.11839
1275	Nc1nnnn1-c1cccc(C(=O)Nc2c(-c3cccnc3)nc3ccccn23)c1	-7.64235
1276	Cc1ccccc1CNc1ccccc1NC(=O)C(O)c1cccnc1	-5.12675
1277	CC1CN(Cc2ccccc2NC(=O)NCc2cnsc2)CC(C)O1	-6.17545
1278	Nc1ncncc1CNC(=O)Nc1ccccc1OCCn1ccnc1	-7.55122
1279	Cn1nncc1CC(=O)NC(c1ccccc1)c1nc2ccccc2n1C	-5.56032
1280	CC(NC(=O)C(Cc1ccccc1)NC(=O)c1ccco1)c1ncco1	-6.03281
1281	Cc1cccc(-c2nnnn2C2CC2C)c1NC(=O)CCc1cccnc1	-7.43437
1282	Cc1noc(C)c1COc1ccccc1C(=O)NC(C)c1nnc2ncccn12	-5.69225
1283	O=C(NCCNc1cccnn1)c1ccccc1NS(=O)(=O)c1cc(F)ccc1F	-6.93557
1284	O=C(Cc1cncnc1)Nc1cccc(CCCc2ccccc2)c1	-4.99209
1285	Cc1ccccc1C(C(=O)NCC(O)Cn1ccnn1)c1ccccc1	-5.51766
1286	O=C(Cn1c(-c2cccc(Cl)c2Cl)nc2ccccc21)Nc1ccnnc1	-5.05908
1287	N#Cc1cnn(-c2ccccc2NC(=O)Cc2ccn[nH]2)c1N	-7.70142
1288	O=C(Cc1cccnc1Cl)Nc1cccc(OCCc2ccccc2)c1	-4.15718
1289	CCc1nnnn1-c1ccccc1NC(=O)C1(c2cncc(Br)c2)CC1	-5.41845
1290	CC1CC(C)CN(C(=O)c2ccccc2NC(=O)NCc2ccncn2)C1	-6.40241
1291	CC1(C(=O)NCC(NC(=O)CCc2cnn[nH]2)c2ccccc2)CC1	-6.83168
1292	O=C(NC(Cc1ccccc1)C(=O)NCc1ccno1)OCc1ccccc1	-6.83691
1293	CC(C(=O)Nc1cccc(NC2CCCC2)c1)c1cnccn1	-6.41392
1294	NC(=O)C1Cc2ccccc2N(CC(=O)Nc2cnccn2)C1	-7.29683
1295	COc1cc(CNC(=O)Cc2ncc[nH]2)c2ccccc2n1	-6.43475
1296	O=C(NCc1cccnn1)Nc1cccc(-c2ncc3n2CCCC3)c1	-6.45551
1297	CN1CCN(C(=O)c2ccccc2NC(=O)C(O)c2cccnc2)CC1	-6.06783
1298	O=C(CCc1cnn[nH]1)NC(CNC(=O)C1CCC1)c1ccccc1	-6.80284
1299	CC(NC(=O)c1ccccc1OC1CCCCC1)c1cnccn1	-5.26984
1300	CCC(NC(=O)NCc1cnccn1)c1ccccc1OCC(=O)N1CCCC1	-6.6781
1301	CC(NC(=O)NC(Cc1nccn1C)c1ccccc1)c1ncco1	-5.81845
1302	O=C(NCc1cccnn1)NC(Cc1ccccc1)c1cccs1	-5.76933
1303	O=C(CCc1cnn[nH]1)NC(Cn1cccn1)c1ccccc1	-6.41253
1304	CCC(NC(=O)C(C)n1cncn1)c1ccccc1OCC(=O)N1CCCC1	-6.30124
1305	Cc1cncc(N(Cc2ncc[nH]2)C(=O)Cn2c(-c3scnc3C)nc3ccccc32)c1	-6.09972
1306	CSCc1nc2ccccc2n1CC(=O)NC1CCOC1c1ccncc1	-6.16014
1307	O=C(NCC(O)Cn1ccnn1)c1ccccc1OC1CCC1	-6.34254
1308	O=C(Cc1cccnc1Br)Nc1cccc(OCCn2cncn2)c1	-4.47024
1309	COC(=O)C(Cc1ccccc1)C(C)NC(=O)C(C)n1ccnc1	-4.96265
1310	COc1ccccc1C(NC(=O)Cc1cnnn1C)c1noc(C)n1	-5.8265
1311	Cc1noc(CC(NC(=O)C(C)Cn2ccnc2)c2ccccc2)n1	-5.9023
1312	O=C(Cc1cncnc1)Nc1cccc(OC2CC(=O)N2)c1	-7.34417
1313	O=C(NCc1cnn2ccccc12)c1cccnc1OCCO	-6.01668
1314	O=C(NCc1cnn2ccccc12)c1cccnc1OCCO	-6.68645
1315	O=C(NCc1ccno1)c1ccccc1Oc1ccc(Cl)cc1Cl	-4.22138
1316	O=C(NCc1noc2ccccc12)c1ccccc1OCC1CC1	-4.43726
1317	CC1CC(C)CN(C(=O)c2ccccc2NC(=O)NCc2ccoc2)C1	-6.31852
1318	O=C(CCn1ccnn1)NC(CN1CCOCC1)c1ccccc1	-5.4455
1319	Cc1noc(CC(NC(=O)NC(c2cncc(Br)c2)C2CC2)c2ccccc2)n1	-4.99851
1320	Cn1cc(CNC(=O)N(CCc2ccccc2)Cc2cccnc2)nn1	-5.16958
1321	Cc1ccc(Oc2cccc(NC(=O)NCc3cnnn3C)c2)c(C)c1	-5.30887
1322	N#CCOc1ccccc1C(=O)NCc1cnsc1	-5.87753
1323	O=C(Cc1ccccc1OC1CCOC1)OCc1cnn[nH]1	-5.50402
1324	CCn1c(=O)n(CC(=O)NCc2cnccn2)c2ccccc21	-6.24337
1325	Cn1cncc1CNC(=O)Nc1cccc(OCC(F)F)n1	-7.06562
1326	CC(C(=O)Nc1cccc(OC2CC(=O)N2)c1)c1cnccn1	-7.07301
1327	O=C(NCc1cccnn1)Nc1cccc(OCCN2CCOCC2)c1	-6.06383
1328	CC(OCC1CCCCO1)C(=O)N(CCc1ccccc1)Cc1cccnc1	-4.5795
1329	O=C(Nc1ccnnc1)NC(Cc1ccccc1)C(=O)N1CCCC1	-6.48017
1330	O=C(Nc1ccccc1NS(=O)(=O)c1ccc(F)cc1)C(O)c1cccnc1	-5.97443
1331	O=C(NCc1cncs1)Nc1cccc(N2CCOCC2)c1	-6.07702
1332	CC(=O)N1CCCC1C(=O)NCC(NC(=O)Cn1cncn1)c1ccccc1	-6.81911
1333	O=C(NCc1cccnn1)Nc1cccc(N2CCC2=O)c1	-7.28905
1334	O=C(NCc1ccns1)Nc1cccc(CN2CCCC2=O)c1	-6.35685
1335	CC(NC(=O)c1ccccc1OCC(N)=O)c1cnn(C)c1	-6.84182
1336	CC1CCCC(OCc2cccc(NC(=O)NC(C)c3ccn[nH]3)c2)C1	-6.47789
1337	O=C(NCc1cnccn1)c1sc2cccc(F)c2c1COc1ccccc1	-4.42667
1338	O=C(NCc1ccno1)c1ccccc1OC1CCCCC1	-4.79761
1339	CC(c1cccc(NC(=O)Cc2cnccc2Cl)c1)N1CCOCC1	-4.57308
1340	O=C(CCc1cncnc1)NC(CNC(=O)C1CC1)c1ccccc1	-6.57518
1341	O=C(Nc1cccc(-c2cc[nH]n2)c1)C(O)c1cccnc1	-6.76985
1342	O=C(NCc1cccnc1)Nc1cccc(OCC(F)F)n1	-6.33232
1343	O=C(O)CCCc1cncc(NC(=O)Nc2cccc(Cl)c2)c1	-7.43604
1344	NC(=O)CCCc1cncc(NC(=O)Nc2cccc(O)c2)c1	-7.57442
1345	CC1CC(O)CC(NC(=O)Nc2cncc(CCCC(N)=O)c2)C1	-7.47131
1346	O=C(O)CCCc1cncc(NC(=O)Nc2cccc(O)c2)c1	-7.73311
1347	O=C(O)CCC1=CC2C(NC(=O)Nc3cccc(O)c3)=CNC2N=C1	-7.92176
1348	O=C(O)CC1=CC2C(NC(=O)Nc3cccc(O)c3)=CNC2N=C1	-7.90677
1349	O=C(O)CCC1=CC=NC2NC=C(NC(=O)Nc3cccc(O)c3)C12	-7.94904
1350	O=C(CCl)N1CCN(Cc2cccc(Cl)c2)CC(c2cc(O)ccc2O)C1	-5.3839
1351	O=C(CCl)N1CCN(Cc2cc(O)ccc2O)CC(c2cc(O)ccc2O)C1	-6.49643
1352	C#Cc1c(Cc2cc(C)cc3ccnnc23)nc(-c2cnccc2C)c2n[nH]c(C)c12	-5.64625
1353	CC(C(=O)N1CCN(C)CC1)c1c[nH]c2ncccc12	-5.95665
1354	CN1CCN(C(=O)C2(c3c[nH]c4ncccc34)CC2)CC1	-6.51458
1355	CN1CCN(C(=O)C2(c3c[nH]c4ncccc34)CCCCC2)CC1	-6.46976
1356	C=CC(=O)N1CCN(S(=O)(=O)c2c(F)cccc2F)CC1	-5.44765
1357	C#CC(=O)N1CCN(S(=O)(=O)c2c(F)cccc2F)CC1	-6.19861
1358	C=CC(=O)N1CCC(C(=O)Nc2ccccc2)CC1	-6.11622
1359	C#CC(=O)N1CCC(C(=O)Nc2ccccc2)CC1	-5.61483
1360	O=C(Nc1ccccc1)C1CCc2sccc2C1	-4.64371
1361	O=C(Nc1ccccc1)N1CCc2sccc2C1	-4.7919
1362	O=C(Nc1ccccc1)C1CCN(C(=O)C2CO2)CC1	-6.29111
1363	O=C(Nc1ccccc1)C1CCN(C(=O)CB(O)O)CC1	-7.71059
1364	O=C(Nc1ccccc1)C1CCN(CCCl)CC1	-4.49023
1365	O=S(=O)(c1c(F)cccc1F)N1CCc2sccc2C1	-5.5012
1366	O=S(=O)(c1c(F)cccc1F)N1CCN(CCCl)CC1	-5.67119
1367	O=C(C1CO1)N1CCN(S(=O)(=O)c2c(F)cccc2F)CC1	-6.84269
1368	O=C(CB(O)O)N1CCN(S(=O)(=O)c2c(F)cccc2F)CC1	-7.73355
1369	O=C(Nc1ccccc1)C1CCN(CB(O)O)CC1	-7.70969
1370	O=S(=O)(c1c(F)cccc1F)N1CCN(CB(O)O)CC1	-7.73341
1371	O=C(CCl)N1CCCC(c2nc3ccccc3o2)C1	-4.67989
1372	O=C(CCl)N1CCN(S(=O)(=O)c2cccc(C(F)(F)F)c2)CC1	-5.75451
1373	O=C(CCl)N1Cc2ccccc2C(c2nc3ccccc3s2)C1	-4.84682
1374	CN1CCN(C(=O)Cc2n[nH]c3ncccc23)CC1	-6.43759
1375	O=C(Cc1c[nH]c2ncccc12)N1CCS(=O)(=O)CC1	-6.80952
1376	O=C(CCl)NC1CCOc2ccc(Cl)cc21	-4.47572
1377	O=C(Cn1cccn1)N1CCN(S(=O)(=O)c2cccc(F)c2)CC1	-6.15806
1378	O=C(CCl)Nc1cccc(N2CCCS2(=O)=O)c1	-6.82975
1379	O=C(CCl)Nc1cccc(S(=O)(=O)N2CCSCC2)c1	-6.62088
1380	O=C(CCl)NC1CCCc2ccc(Cl)cc21	-4.61899
1381	CS(=O)(=O)Nc1ccc(Oc2ncccc2C#N)cc1	-6.56991
1382	O=C(Cn1cccn1)N1CCOC(c2ccc(F)cc2)C1	-4.59838
1383	CC(C)(O)c1ccccc1CC[C@H](SC1(CC(=O)O)CC1)C(=O)N1CCN(Cc2ccc3ccccc3c2)CC1	-5.23045
1384	CC(C)(C)NC(=O)[C@@H]1C[C@@H]2CCC(Cl)C[C@@H]2CN1C[C@@H](O)c1cccc([C@H](CCc2ccccc2C(C)(C)O)SC2(CC(=O)O)CC2)c1	-5.69871
1385	CC(=O)CCCc1c[nH]c2c(CC(=O)Nc3cnccc3C)cccc12	-6.51068
1386	Cc1c(O)cccc1C(=O)N[C@@H](SC1(CC(=O)O)CC1)[C@H](O)CN1C[C@H]2CCCC[C@H]2C[C@H]1C(=O)NC(C)(C)C	-6.91756
1387	Cc1c(O)cccc1C(=O)N[C@@H](CSc1ccccc1)[C@H](O)Cc1nc2cc(Cl)ccc2cc1C(=O)NC(C)(C)C	-5.31892
1388	CC(=O)N1CC(c2nc3ccccc3s2)CCC1c1ccc(NS(=O)(=O)c2ccc(Cl)s2)c(F)c1	-6.13185
1389	CC(=O)N1CC(c2nc3ccccc3s2)CCC1c1ccc(NS(=O)(=O)c2ccc(Cl)s2)nc1	-5.35118
1390	CC(C)(O)c1ccccc1CC[C@H](SC1(CC(=O)O)CC1)c1cccc(NC(=O)OC2CO[C@H]3OCC[C@@H]23)c1	-5.71096
1391	CC(C)CN(C[C@@H](O)[C@@H](/C=C/c1ccc2ccc(Cl)cc2n1)Cc1ccccc1)S(=O)(=O)c1ccc(N)cc1	-4.57383
1392	O=C(CCl)N1CCN(C(=O)Nc2ccccc2O)CC1	-6.56912
1393	O=C(CCl)N1CCN(S(=O)(=O)Nc2ccccc2O)CC1	-7.06343
1394	O=C(Cn1cccn1)N1CCN(C(=O)Nc2ccccc2O)CC1	-6.73899
1395	O=C(Cc1c[nH]c2ncccc12)N1CCN(S(=O)(=O)c2c(F)cccc2F)CC1	-5.13546
1396	CNC(=O)NS(=O)(=O)N1CCN(C(=O)CCl)CC1	-7.75491
1397	O=C(NS(=O)(=O)N1CCN(C(=O)CCl)CC1)c1ncccn1	-7.32131
1398	N#Cc1ccc(CNC(=O)N2CCN(C(=O)CCl)CC2)cc1	-6.30656
1399	O=C(Cn1cccn1)Nc1cccc(N2CCCS2(=O)=O)c1	-6.73072
1400	O=C(CCl)Nc1cccc(N2CCCS2(=O)=O)c1	-7.19045
1401	O=C(Cc1c[nH]c2ncccc12)N1CCC(N2CCCS2(=O)=O)CC1	-6.54652
1403	O=C(Nc1cccc(CN2CCN(C(=O)CCl)CC2)c1)c1cnc(Cc2ccccc2)s1	-4.72985
1404	O=C(CCl)N1CCN(Cc2cccc(Cl)c2)C[C@@H]1Cc1ccc(O)cc1	-4.24523
1405	O=C(CCl)Nc1nc(=O)n(Cc2cccc(Cl)c2)cc1-c1cccnc1	-6.08843
1406	Cc1cccc(N(c2cccc(N)c2)C2CCN(C(=O)CCl)CC2)c1	-5.01063
1407	O=C(CCl)N1CCN(S(=O)(=O)c2ccc(Cc3cccc4ccccc34)cc2)CC1	-5.18167
1408	O=C(CCl)N1CCN(C(c2cccc(Cl)c2)c2cccc(Cl)c2)CC1	-4.05486
1409	Cc1cccc([C@H](c2cccc(Cl)c2)N2CCN(C(=O)CCl)CC2)c1	-4.17798
1410	O=C(CCl)N1CCN(Cc2ncc(Cc3ccccc3)s2)CC1	-4.75462
1411	NC(=O)C1CCC(CC(NC(=O)CCl)c2cccc3ccccc23)C1c1ccccc1	-6.47334
1412	O=C(CCl)Nc1cccc(-c2ccc3c(c2)CCCC3)c1	-4.4271
1413	O=C(CCl)N1CCN(C2(c3cccc(Cl)c3)CCO2)CC1	-4.98184
1414	O=C(CCl)N1CCN(C2(c3cccc(Cl)c3)CC2)CC1	-4.89847
1415	CC1CN(Cc2cccc(Cl)c2)CCN1C(=O)CCl	-4.41654
1416	C=CC(=O)N1CCN(C(=O)c2cccc(Cl)c2)CC1	-5.27998
1417	O=C(CCl)N1CCN(Cc2cccc(Cl)c2)CC1	-4.31709
1418	O=C(CCl)N1CCN(Cc2cccc(Cl)c2)CC1	-4.59252
1419	O=C(Nc1ccccc1OC1CCN(Cc2ccccc2)CC1)C1CCN(C(=O)CCl)CC1	-5.51001
1420	O=C(CCl)N1CCN([C@H](c2ccc(Cl)cc2)c2cccc(Cl)c2)CC1	-4.09086
1421	Nc1nc(CN2CCN(C(=O)CCl)CC2)ncc1Cc1ccccc1	-5.57261
1422	NC(=O)C1CC(c2ccnc(Cl)c2NC(=O)CCl)CC1c1ccccc1	-5.94211
1423	CC(=O)NCCc1c[nH]c2c(C(c3ccccc3)N3CCN(C(=O)CCl)CC3)cccc12	-6.07348
1424	C=CC(=O)NCC(=O)N(CCN1CCOCC1)Cc1ccccc1Cl	-5.72654
1425	Cc1ccc(C(c2cccc(C)c2)N2CCN(C(=O)CCl)CC2)cc1	-4.34248
1426	CCNc1cccc(C#N)c1CN1CCN(C(=O)CCl)CC1	-6.38139
1427	O=C(CCl)N1CCN(Cc2cnc(Cc3ccccc3)s2)CC1	-4.78544
1428	C=CC(=O)NCC(=O)N(Cc1ccccc1)C[C@H](O)c1ccccc1	-6.09518
1429	NC(=O)C1CC2(CCCN(C(=O)CCl)C2)CC1c1ccccc1	-6.21988
1430	O=C(CCl)Nc1nc(=O)n(Cc2ccccc2)cc1-c1cccnc1	-5.86578
1431	O=C(CCl)N1CCN(C(F)(F)c2cccc(Cl)c2)CC1	-4.13426
1432	COc1ccc(C2CC(c3ccccc3)=NN2C(=O)CCl)cc1OC	-4.41179
1433	O=C(CCl)N1CCN(Cc2cccc3ccccc23)CC1	-4.90962
1434	C=CC(=O)N1CCN(C2(c3cccc(Cl)c3)CCO2)CC1	-4.57946
1435	COCc1cc(Cl)cc(CN2CCN(C(=O)CCl)CC2)c1	-4.85715
1436	CCNc1ncc(C#N)cc1C(c1cccc(Cl)c1)N1CCN(C(=O)CCl)CC1	-5.68195
1437	N#Cc1cnc(CCO)cc1CN1CCN(C(=O)CCl)CC1	-6.42466
1438	N#C/C=C/C[C@H](c1cccc(Cl)c1)c1cccc(C#N)c1	-4.17035
1439	COCCc1ccc(Cl)cc1CN1CCN(C(=O)CCl)CC1	-4.93613
1440	CC1CN(C(=O)CCl)CCN1C(F)(F)c1cccc(Cl)c1	-4.49876
1441	O=C(Nc1ccccc1)Nc1c[nH]c2ncc(CNC(=O)c3ccccc3)cc12	-6.46568
1442	Cc1cnc(N)c(CNS(C)(=O)=O)c1	-7.15903
1443	CS(=O)(=O)NCc1cc(C#N)cnc1N	-7.24241
1444	CNc1ncc(C)cc1CNS(C)(=O)=O	-6.85854
1445	Cc1cnc(N)c(CNS(=O)(=O)C(F)(F)F)c1	-5.33859
1446	Cc1cnc(N)c(CN2CCC(O)CC2)c1	-6.30843
1447	N#Cc1cnc(N)c(CN2CCC(O)CC2)c1	-7.09141
1448	CN1CCN(C(=O)Cc2c[nH]c3ncc(CNC(=O)c4ccccc4)cc23)CC1	-6.33582
1449	CN1CCN(C(=O)Cc2c[nH]c3ncc(CNC(=O)NC4CCCCC4)cc23)CC1	-7.47451
1450	CN(C(=O)NC1CC1)c1ncc2ccc(NC(=O)c3ccccc3)cc2n1	-6.42785
1451	COc1ccc2[nH]cc(CCNS(C)(=O)=O)c2c1	-6.86963
1452	O=C(CCl)N1CCO[C@H](c2ccc(F)cc2)[C@@H]1Nc1cccnc1	-5.33238
1453	O=C(CCl)N1CCO[C@H](c2ccc(F)cc2)[C@@H]1Nc1cnccn1	-5.95123
1454	N#CC1CCCC(c2nc3ccccc3s2)C1	-4.73763
1455	O=C(CCC1CC(F)C(=O)N1)Cc1c[nH]c2ncncc12	-7.64817
1456	CC(=O)CC(C(=O)CCC1CC(F)C(=O)N1)c1c[nH]c2ncncc12	-7.47089
1457	O=C1NC(CCC(=O)N(c2cccnc2)c2c[nH]c3ncncc23)CC1F	-7.24108
1458	CC(=O)c1ccncc1N(C(=O)CCC1CC(F)C(=O)N1)c1c[nH]c2ncncc12	-7.58485
1459	CC(=O)c1ccnc(-c2cccc(Cl)c2)c1N(C(C)=O)c1c[nH]c2ncncc12	-6.08718
1460	CC(=O)c1ccnc(-c2cc(F)cs2)c1N(C(C)=O)c1c[nH]c2ncncc12	-6.67128
1461	O=C1NC(C2CC2C(=O)Nc2c[nH]c3ncncc23)CC1F	-7.57396
1462	O=c1c2ccc(Br)cc2n(-c2ccccc2)c(=O)n1-c1cccnc1	-4.14154
1463	O=c1c2cc(F)c(Cl)cc2n(-c2ccccc2)c(=O)n1-c1cccnc1	-4.6636
1464	O=c1c2cc(F)c(Cl)cc2n(-c2cccc(Cl)c2)c(=O)n1-c1cccnc1	-4.82699
1465	O=c1c2ccccc2n(-c2ccccc2)c(=O)n1-c1cccnc1	-4.77277
1466	O=c1c(-c2cccnc2)cc2cc(F)c(Cl)cc2n1-c1ccccc1	-4.78238
1467	O=C1N(c2cccnc2)Cc2cc(F)c(Cl)cc2N1c1ccccc1	-4.43176
1468	Cc1c(C)n(-c2ccccc2)c(=O)n(-c2cccnc2)c1=O	-4.7321
1469	CC(=O)N1CCN(C(=O)C(F)c2ccccn2)CC1	-6.2051
1470	NC(=O)N1CCN(C(=O)C(O)(F)c2ccccn2)CC1	-7.11872
1471	CC(=O)N1CCN(C(=O)Cc2ccccn2)CC1	-5.84105
1472	CC(=O)N1CCN(C(=O)C(F)c2ncccc2Cl)CC1	-5.99722
1473	CC(=O)N1CCC(S(=O)(=O)c2ccccc2Cl)CC1	-5.95652
1474	CC(=O)N1CCC(C(F)C(C#N)c2cccc(F)c2S(N)(=O)=O)CC1	-7.37071
1475	C[C@H](NC(=O)[C@@H](C)c1ccc(F)c(F)c1)c1cccc(F)c1	-4.26381
1476	N#Cc1c(F)cccc1C(F)C(=O)N1CCN(C(N)=O)CC1	-6.61017
1477	Cc1ccccc1CN1CCN(C(=O)C(F)C(C)C)CC1	-4.03075
1478	CCC(=O)N1CCN(Cc2cc(C#N)ccc2C(C)(O)F)CC1	-6.09187
1479	CCC(=O)N1CCN(Cc2ccccc2CN2CCN(C(=O)C(O)F)CC2)CC1	-6.99391
1480	N#CC(C1C=CC(F)=C1)C1CCN(C(CO)c2cccc(F)c2)CC1	-5.88856
1481	CC(=O)NC(c1cc(F)cc(S(N)(=O)=O)c1)C(C)F	-6.41966
1482	C[C@H](NC(=O)C(F)F)c1cccc(F)c1	-4.45976
1483	CCC(=O)NCc1ccccc1CN1CCN(C(=O)CN2CCN(C(=O)C(F)CC)CC2)CC1	-7.06964
1484	Cc1ccccc1CN1CCN(C(=O)N2CCN(C(=O)C(C)F)CC2)CC1	-5.67005
1485	CC(C)NC(=O)N1CCN(C(=O)CCl)CC1	-5.90837
1486	CC(C)c1coc(N2CCN(C(=O)CCl)CC2)n1	-5.31742
1487	CC(C)NC(=O)C1CCN(C(=O)CF)CC1	-6.06992
1488	O=C(CCl)N1CCN(c2ncccn2)CC1	-5.23048
1489	CC(C)NC(=O)C1CCN(C(=O)CS(C)(=O)=O)CC1	-6.8677
1490	CC(C)c1coc(N(C)CCN(C)C(=O)CCl)n1	-4.9286
1491	CC(C)NC(=O)N(C)CCN(C)C(=O)CCl	-5.57911
1492	CN(c1ccc(C#N)cn1)C1CCN(C(=O)CCl)CC1	-5.97205
1493	Fc1ccccc1-c1nc(Cc2ccncc2)co1	-4.32009
1494	O=S(=O)(NCCc1ccncc1)c1ccccc1F	-6.16883
1495	O=c1nc(Nc2cccnc2)[nH]c2ccccc12	-6.9612
1496	CS(=O)(=O)NCCC(C(=O)Cc1c[nH]c2ncccc12)C1CCCCC1	-7.33408
1497	CC1=CN=CC1CN(CC(=O)N1CCN(C)CC1)C(O)N1CCN(c2ccccc2N([O])O)CC1	-6.92855
1498	O=C1CCCC(CCOc2ccccc2C(=O)NCc2ncco2)N1	-6.53076
1499	CC(=O)N1CCN(Cc2ccc3cc(S(N)(=O)=O)ccc3c2F)C[C@@H](c2cccnc2)C1	-5.64234
1500	CC(=O)N1CCN(Cc2ccc3cc(S(N)(=O)=O)ccc3c2Br)C[C@@H](c2cccnc2)C1	-4.83387
1501	CC(=O)N1CCN(Cc2ccc3cc(S(N)(=O)=O)ccc3c2C)C[C@@H](c2cccnc2)C1	-6.00147
1502	CC(=O)N1CCN(Cc2ccc3cc(C(N)=O)ccc3c2F)C[C@@H](c2cccnc2)C1	-5.78619
1503	CC(=O)N1CCN(Cc2ccc3nc(S(N)(=O)=O)ccc3c2F)C[C@@H](c2cccnc2)C1	-5.97433
1504	CC(=O)N1CCN(Cc2ccc3nc(C(N)=O)ccc3c2F)C[C@@H](c2cccnc2)C1	-5.29037
1505	CC(=O)N1CCN(Cc2ccc3nc(C(N)=O)ccc3c2C)C[C@@H](c2cccnc2)C1	-6.63818
1506	CC(=O)N1CCN(Cc2ccc3nc(C(N)=O)ccc3c2Br)C[C@@H](c2cccnc2)C1	-4.69481
1507	CC(=O)N1CCN(Cc2ccc3nc(S(N)(=O)=O)ccc3c2Br)C[C@@H](c2cccnc2)C1	-5.01824
1508	CC(=O)N1CCN(Cc2ccc3nc(S(N)(=O)=O)ccc3c2C)C[C@@H](c2cccnc2)C1	-6.1282
1509	CCOC1CCC(C#N)c2cc(C(N)=O)sc21	-6.29691
1510	CC(=O)Nc1cncc(CCNC(=O)c2ccccc2F)c1C	-6.479
1511	CC(=O)Nc1cncc2c1CCN(C(=O)NC1CCCCC1)C2	-7.2411
1512	CC(=O)N1CCN(C(O)c2cccs2)C2CC(=O)N(c3cnccc3C)C21	-5.66795
1513	CC(=O)N1C(CNS(=O)(=O)c2ccc(C)cc2)CN(C(O)c2cccs2)C2CC(=O)N(c3cnccc3C)C21	-5.78291
1514	CC(=O)N1CCN(C(O)c2cccs2)CC1CNS(=O)(=O)c1ccc(C)cc1	-5.74117
1515	CC(=O)N1C(c2cccc(N3CCCC3=O)c2)CN(C(O)c2cccs2)C2CC(=O)N(c3cnccc3C)C21	-5.23724
1516	CC(=O)N1CCN(Cc2cccs2)C2CC(=O)N(c3cnccc3C)C21	-5.60916
1517	CC(=O)N1CCN(C(O)c2cccs2)CC1c1cccc(N2CCCC2=O)c1	-5.16409
1518	NC(=O)c1cc2c(s1)C1NC=C(C3CC3)C1CC2Cl	-6.16425
1519	NC(=O)c1cc2c(s1)-c1ccccc1C(=O)C2	-5.35738
1520	O=C1Cc2cc(-c3nnco3)sc2-c2ccccc21	-4.5978
1521	ClC1CC2C(C3CC3)=CNC2c2sc(-c3nnco3)cc21	-5.88246
1522	CC(=O)N1Cc2ccccc2C(c2cc3[nH]cc(C4CC4)c3cc2Cl)C1	-5.38792
1523	CCOc1cccc(C2c3ccccc3CN(C(C)=O)C2Cc2c[nH]c3ncccc23)c1	-5.08773
1524	CCOC1CCC(C#N)c2cc(-c3nnco3)sc21	-5.2958
1525	CCOc1cccc(C2c3ccccc3C(C3CC3)N(C(C)=O)C2Cc2c[nH]c3ncccc23)c1	-5.90681
1526	Cc1ccncc1NC(=O)CC1(CN2CCC(O)CC2)CSCC1C	-6.71582
1527	Cc1cscc1C(NC(=O)Nc1cccnc1)N1CCC(O)CC1	-6.86974
1528	Cc1csc2c1CN1CCC(O)CC1NC2	-5.50641
1529	NS(=O)(=O)c1ccc2c(c1)N(CCNC(=O)Cc1c[nH]c3ncccc13)CCC2	-7.12655
1530	C=CC(=O)NC(=O)[C@H]1CCC[C@H]1c1cscc1Nc1cc(NCC)ncc1C#N	-7.09393
1531	C=CC(=O)NC(=O)[C@H]1CCC[C@H]1c1cscc1Nc1c(C#N)cnc(NCC)c1F	-7.66641
1532	CNc1cnc(-c2scc(Cl)c2[C@@H]2CCC[C@H]2C(=O)NC(=O)OC)nc1	-7.10003
1533	C=CC(=O)NC(=O)[C@@H]1CCC[C@H]1c1c(Cl)csc1-c1ncc(NC)cn1	-7.05303
1534	CNc1cnc(-c2sccc2[C@@H]2CCC[C@H]2C(=O)NC(=O)OC)nc1	-7.28466
1535	C=CC(=O)NC(=O)[C@@H]1CCC[C@H]1c1ccsc1-c1ncc(NC)cn1	-7.21401
1536	CNC(=O)[C@@H]1CCC[C@H]1c1ccsc1-c1ncc(NC)cn1	-6.71042
1537	CNC(=O)[C@@H]1CCC[C@H]1c1cc(F)sc1-c1ncc(NC)cn1	-7.02739
1538	C=CC(=O)NC(=O)[C@H]1CCC[C@H]1c1cscc1Nc1cc(OCC)ncc1C#N	-6.90258
1539	C=CC(=O)NC(=O)[C@H]1CCC[C@H]1c1cscc1Nc1cc(NCCOC)ncc1C#N	-7.02307
1540	C=CC(=O)NC(=O)[C@H]1CCC[C@H]1c1cscc1Nc1c(F)c(NCCOC)nc(F)c1C#N	-7.6456
1541	C=CC(=O)NC(=O)[C@H]1CCC[C@H]1c1c(Nc2cc(NCC)ncc2C#N)csc1OC	-7.16617
1542	C=CC(=O)NC(=O)[C@H]1CCC[C@H]1c1csc(F)c1Nc1cc(NCC)ncc1C#N	-7.68487
1543	C=CC(=O)NC(=O)[C@H]1CCC[C@H]1c1csc(Cl)c1Nc1cc(NCC)ncc1C#N	-7.21206
1544	CNC(=O)[C@@H]1CCC[C@H]1c1ccsc1-c1ncc(NC)c(F)n1	-6.82737
1545	CNC(=O)[C@@H]1CCC[C@H]1c1ccsc1-c1ncc(NC)c(Cl)n1	-7.17578
1546	CNC(=O)[C@@H]1CCC[C@H]1c1ccsc1-c1ncc(NC)c(F)n1	-7.16758
1547	C=CC(=O)NC(=O)[C@@H]1CCC[C@H]1c1ccsc1-c1ncc(NC)c(F)n1	-7.14038
1548	C=CC(=O)NC(=O)[C@@H]1CCC[C@H]1c1cc(F)sc1-c1ncc(NC)c(F)n1	-6.97391
1549	CNc1cnc(-c2sccc2[C@@H]2CCC[C@H]2C(=O)NC(=O)OC(F)(F)F)nc1	-5.89098
1550	CNc1cnc(-c2sccc2[C@@H]2CCC[C@H]2C(=O)NC(=O)OC)nc1F	-6.81827
1551	CNc1cnc(-c2sc(F)cc2[C@@H]2CCC[C@H]2C(=O)NC(=O)OC)nc1F	-7.41388
1552	CNc1cnc(-c2sc(F)cc2[C@@H]2CCC[C@H]2C(=O)NC(=O)OC)nc1F	-6.7893
1553	NS(=O)(=O)NCCN(CCCBr)C(=O)C(Cc1ccc(O)cc1)NC(=O)Nc1cccnc1	-7.75854
1554	Cn1cnc(NC(=O)NC(Cc2ccc(O)cc2)C(=O)N(CCCBr)CCNS(N)(=O)=O)n1	-7.91747
1555	NS(=O)(=O)NCCN(CCCBr)C(=O)C(Cc1ccc(O)cc1)NC(=O)Nc1c(F)cc(F)cc1F	-7.40117
1556	N#Cc1nccc(-c2nc3ccccc3s2)n1	-5.29593
1557	N#Cc1ncnc(-c2nc3ccccc3s2)n1	-5.34975
1558	O=C(CCl)N1CCN([C@@H](c2cccc(Cl)c2)c2ccc(Cl)s2)CC1	-4.33874
1559	CC(=O)N[C@H](C(=O)Nc1ccsc1)[C@@H](C)OCc1ccccc1	-6.12284
1560	N=C(N)N1C(C(=O)NC(CCS)C(=O)C(N)=O)CC2CC21	-7.40965
1561	CC(CCCN(C)CCO)Nc1ncnn2c(Br)ccc12	-6.65916
1562	CCOC(=O)c1nc(N(C)C)c2ccc(Br)n2n1	-4.96549
1563	CCOC(=O)c1nc(NC(C)=O)c2ccc(Br)n2n1	-6.3162
1564	CCC(C)Oc1nc(C(N)=O)nn2c(F)ccc12	-6.25554
1565	NC(=O)c1nc(O)c2ccc(F)n2n1	-5.97223
1566	CN(CCO)CCCCNc1ncnn2c(F)ccc12	-6.68318
1567	CCOC(=O)c1nc(N(C)C)c2ccc(F)n2n1	-5.41174
1568	CCOC(=O)c1nc(NC(C)=O)c2ccc(F)n2n1	-6.56089
1569	CCC(C)Oc1nc(C(N)=O)nn2c(Cl)ccc12	-6.04328
1570	NC(=O)c1nc(O)c2ccc(Cl)n2n1	-5.82406
1571	NS(=O)(=O)c1cc(C(=O)O)c(Br)c(C(=O)N[C@H]2C[C@H]2F)c1	-7.65786
1572	CCNC(=O)c1cc(S(N)(=O)=O)cc(C(=O)N[C@H]2C[C@H]2F)c1Br	-7.62994
1573	NS(=O)(=O)c1cc(C(=O)N[C@H]2C[C@H]2F)c(Br)c(C(=O)N2CC2)c1	-7.09621
1574	CNC(=O)c1cc(S(N)(=O)=O)cc(C(=O)N[C@H]2C[C@H]2F)c1Br	-7.69704
1575	CC(C)CNC(=O)c1cc(S(N)(=O)=O)cc(C(=O)N[C@H]2C[C@H]2F)c1Br	-7.4608
1576	NS(=O)(=O)c1cc(C(=O)NC2CC2)c(Br)c(C(=O)N[C@H]2C[C@H]2F)c1	-7.80014
1577	COC(=O)CNC(=O)c1cc(S(N)(=O)=O)cc(C(=O)N[C@H]2C[C@H]2F)c1Br	-7.53331
1578	CN(C)C(=O)c1cc(S(N)(=O)=O)cc(C(=O)N[C@H]2C[C@H]2F)c1Br	-7.0344
1579	NS(=O)(=O)c1cc(C(=O)N[C@H]2C[C@H]2F)c(Br)c(C(=O)N[C@H]2CC[C@@H](C(=O)O)CC2)c1	-7.84124
1580	CN(C)CCNC(=O)c1cc(S(N)(=O)=O)cc(C(=O)N[C@H]2C[C@H]2F)c1Br	-7.50548
1581	NS(=O)(=O)c1cc(C(=O)NC2CCCCC2)c(Br)c(C(=O)N[C@H]2C[C@H]2F)c1	-7.12758
1582	CS(=O)(=O)NCCC(C(=O)CCc1c[nH]c2ncccc12)C1CCCCC1	-7.23693
1583	NS(=O)(=O)c1ccc2c(c1)N(CCNC(=O)Nc1cccnc1)CCC2	-7.56218
1584	NS(=O)(=O)c1ccc2c(c1)N(CCNC(=O)N1CCCCC1)CCC2	-7.03323
1585	N=C(N)CCS(=O)(=O)NCCc1ccccc1	-6.65666
1586	CC(C(=N)N)S(=O)(=O)NCCc1ccccc1	-7.04809
1587	N=C(N)CS(=O)(=O)NCCc1ccccc1	-6.60971
1588	N=C(N)S(=O)(=O)NCCc1ccccc1	-6.30713
1589	CS(=O)(=O)NC(CC(=N)N)Cc1ccccc1	-6.68814
1590	CS(=O)(=O)NCC(CC(=N)N)c1ccccc1	-6.7076
1591	CS(=O)(=O)NCCc1ccccc1CC(=N)N	-6.91296
1592	CS(=O)(=O)NCCc1ccccc1C(=N)N	-7.25287
1593	CS(=O)(=O)NCCc1ccc(CC(=N)N)cc1	-6.80584
1594	CS(=O)(=O)NCCc1cccc(CC(=N)N)c1	-6.74028
1595	CS(=O)(=O)NCCc1ccccc1CC(=N)N	-6.78473
1596	CS(=O)(=O)NC(Cc1ccccc1)C(=N)N	-6.57
1597	CS(=O)(=O)NCC(C(=N)N)c1ccccc1	-6.8024
1598	CS(=O)(=O)NCCc1ccccc1C(=N)N	-7.28527
1599	CS(=O)(=O)NCCc1cccc(C(=N)N)c1	-6.7236
1600	CS(=O)(=O)NCCc1ccc(C(=N)N)cc1	-7.21707
1601	CS(=O)(=O)NCCc1cccc(CC(=N)N)c1	-6.54965
1602	CS(=O)(=O)NCCc1cccc(C(=N)N)c1	-7.17084
1603	CCNc1ncc(C#N)cc1Cc1nnc(C)s1	-6.46346
1604	COC(=O)c1ccc(S(=O)(=O)NCc2ccc(C(C)NC(=O)OC(C)(C)C)cc2)c(Br)c1	-5.17715
1605	COCc1ncc(NS(=O)(=O)c2ccc(C3(C#N)CC3)cc2)c(C)n1	-6.14326
1606	CNC(=O)c1ccc(CS(=O)(=O)NCC(F)(F)c2ccc(F)cc2F)cc1	-5.3969
1607	COc1ccccc1C1(CNC(=O)C(=O)NCc2ccc(-c3noc(C)n3)cc2)CCC1	-6.21302
1608	C=C1CC1C(=O)NC(C)c1ccc(S(=O)(=O)NC)cc1	-6.06274
1609	CCc1ccc(-c2noc(C(C)NC(=O)C(=O)NC(C)c3ccc(S(=O)(=O)NC)cc3)n2)cc1	-6.02261
1610	Cc1nc(-c2ccc(CNC(=O)C(=O)NCc3ccc(S(=O)(=O)N(C)C(C)C)cc3)cc2)no1	-5.56087
1611	CNS(=O)(=O)c1ccc(C(C)NC(=O)C(=O)NC2CCC(NS(C)(=O)=O)CC2)cc1	-6.85513
1612	N#CC1(c2ccc(S(=O)(=O)NCCOc3c[nH]nc3C(F)(F)F)cc2)CC1	-5.83457
1613	C=CC(=O)NCc1ccc(C(C)NC(=O)OC(C)(C)C)cc1	-4.77471
1614	CNS(=O)(=O)c1ccc(C(C)NC(=O)NC(C)(C)C)cc1	-5.25525
1615	CC(C)[C@@H](C#N)NS(=O)(=O)c1ccc(CF)cc1	-5.37637
1616	COC(=O)c1sc(NS(=O)(=O)c2ccc(CF)cc2)nc1C(C)(C)C	-5.73684
1617	CS(=O)(=O)NCc1cccc(C2=C(C(=O)Nc3cccnc3)N(C(=O)CCl)Cc3ccccc32)c1	-5.773
1618	NS(=O)(=O)c1ccc2sc(CC3=C(C(=O)Nc4cccnc4)N(C(=O)CCl)Cc4ccccc43)cc2c1	-6.72116
1619	Cc1cc(CN(CCCN(C)CN2CCCc3ccc(S(N)(=O)=O)cc32)C(=O)NC2CC2)no1	-7.06808
1620	Cc1cc(CN(C(=O)NC2CC2)C2CCC(CN3CCCc4ccc(S(N)(=O)=O)cc43)CC2)no1	-6.86132
1621	C/C=C(\C=C\CN(Cc1cc(C)on1)C(=O)NC1CC1)CN1CCCc2ccc(S(N)(=O)=O)cc21	-6.823
1622	Cc1nn(-c2ccccc2)c2c1C1(CCCCC1)SCC(=O)N2	-5.52243
1623	Cc1nn(-c2ccc(Cl)cc2)c2c1C1(CCCCC1)SCC(=O)N2	-5.47583
1624	COc1ccc(-n2nc(C)c3c2NC(=O)CSC32CCCCC2)cc1	-5.93191
1625	Cc1nn(-c2ccc(F)cc2)c2c1C1(CCCCC1)SCC(=O)N2	-6.1738
1626	COC1CCC(C2CCN(C(C)(C)O)CN2)CC1O	-6.71347
1627	O=C(CCl)N1Cc2ccccc2[C@H](c2cccc(F)c2)C1	-4.64129
1628	COc1cccc([C@@H]2CN(C(=O)CCl)Cc3ccccc32)c1	-4.38935
1629	COc1cc([C@@H]2CN(C(=O)CCl)Cc3ccccc32)c2[nH]ccc2c1	-5.85669
1630	COc1cc([C@@H]2CN(C(=O)CCl)Cc3ccccc32)c2[nH]cc(CCNC(C)=O)c2c1	-6.78314
1631	CC(=O)NCCc1c[nH]c2c([C@@H]3CN(C(=O)CCl)Cc4ccccc43)cc(Cl)cc12	-6.00596
1632	CC(=O)NCCc1c[nH]c2c([C@@H]3CN(C(=O)CCl)Cc4ccccc43)cc(F)cc12	-6.21825
1633	O=C(CCl)N1Cc2ccccc2[C@H](c2cc(F)cc3ccccc23)C1	-4.73567
1634	O=C(CCl)N1Cc2ccccc2[C@H](c2cc(Cl)cc3ccccc23)C1	-4.73757
1635	COc1cc([C@@H]2CN(C(=O)CCl)Cc3ccccc32)c2ccccc2c1	-5.19223
1636	COc1cc([C@@H]2CN(C(=O)CCl)Cc3ccccc32)c2ccc(S(N)(=O)=O)cc2c1	-5.44916
1637	COc1cc([C@@H]2CN(C(=O)CCl)Cc3ccccc32)c2ccc(CCNC(C)=O)cc2c1	-5.29848
1638	N#Cc1cnc(CNC(=O)N2CCOCC2)c([C@@H]2CN(C(=O)CCl)Cc3ccccc32)c1	-6.2689
1639	O=C(CCl)N1Cc2ccccc2[C@H](c2cc(F)cnc2CNC(=O)N2CCOCC2)C1	-5.29824
1640	Cc1ccc(OCC(=O)Nc2ccc(C#N)cn2)cc1	-4.91394
1641	CCNc1ncc(C#N)cc1CCC(=N)N	-7.02302
1642	NS(=O)(=O)c1ccc(Br)cc1S(=O)(=O)NCCc1ccccc1	-5.16957
1643	NS(=O)(=O)c1ccc(Br)c(S(=O)(=O)NCCc2ccccc2)c1	-5.5786
1644	NS(=O)(=O)c1ccc(Br)c(S(=O)(=O)NCCc2ccccc2)c1	-5.50385
1645	NS(=O)(=O)c1ccc(Br)cc1S(=O)(=O)NCCc1ccccc1	-5.33474
1646	O=C(CC1CCCCC1)Nc1cccnc1S(=O)(=O)NCCc1ccccc1	-6.07273
1647	O=C(CC1CCCCC1)Nc1cnccc1S(=O)(=O)NCCc1ccccc1	-5.9184
1648	O=C(CC1CCCCC1)Nc1ccc(S(=O)(=O)NCCc2ccccc2)nc1	-5.6589
1649	O=C(CC1CCCCC1)Nc1cncc(S(=O)(=O)NCCc2ccccc2)c1	-5.80687
1650	O=C(Nc1cccnc1)C(C1CCCCC1)S(=O)(=O)NCCc1ccccc1	-5.97523
1651	O=C(CC1(S(=O)(=O)NCCc2ccccc2)CCCCC1)Nc1cccnc1	-5.70673
1652	O=C(CC1CCCCC1S(=O)(=O)NCCc1ccccc1)Nc1cccnc1	-5.90134
1653	O=C(CC1CCCC(S(=O)(=O)NCCc2ccccc2)C1)Nc1cccnc1	-6.05658
1654	O=C(CC1CCC(S(=O)(=O)NCCc2ccccc2)CC1)Nc1cccnc1	-5.8774
1655	Cc1cccc(C2CN(C(=O)CS)CCN2c2ccccc2[N+](=O)O)c1	-6.01388
1656	Cc1nnc(CCN2CCCc3ccc(S(N)(=O)=O)cc32)s1	-6.50883
1657	CCNc1ccc(C#N)c2ccc(S(N)(=O)=O)cc12	-7.12829
1658	N#Cc1ccc(CNC(=O)N2CCOCC2)nc1	-6.49094
1659	Cc1cc(CN(CCCCN2CCCc3ccc(S(N)(=O)=O)cc32)C(=O)NC2CC2)no1	-6.96568
1660	CC(=O)NC(Cc1ccc(O)c(S(=O)(=O)NCCc2ccccc2)c1)C(=O)NCC#CBr	-6.03358
1661	CC(=O)NC(Cc1ccc(O)cc1S(=O)(=O)NCCc1ccccc1)C(=O)NCC#CBr	-6.29124
1662	CS(=O)(=O)NCCc1ccccc1C(=O)NC(Cc1ccc(O)cc1)C(=O)NCC#CBr	-6.35119
1663	CS(=O)(=O)NCCc1cccc(C(=O)NC(Cc2ccc(O)cc2)C(=O)NCC#CBr)c1	-6.79293
1664	CC(=O)NC(C(=O)NCC#CBr)C(c1ccc(O)cc1)S(=O)(=O)NCCc1ccccc1	-5.833
1665	CC(=O)NC(Cc1ccc(O)cc1)(C(=O)NCC#CBr)S(=O)(=O)NCCc1ccccc1	-5.78099
1666	CC(=O)NC(Cc1ccc(O)cc1)C(=O)NC(C#CBr)S(=O)(=O)NCCc1ccccc1	-6.68365
1667	O=C(CS(=O)(=O)NCCc1ccccc1)NC(Cc1ccc(O)cc1)C(=O)NCC#CBr	-6.03984
1668	O=C(NCC#CBr)C(Cc1ccc(O)cc1)NC(=O)S(=O)(=O)NCCc1ccccc1	-6.30169
1669	CS(=O)(=O)NC(Cc1ccccc1)C(=O)NC(Cc1ccc(O)cc1)C(=O)NCC#CBr	-6.97464
1670	CS(=O)(=O)NCC(C(=O)NC(Cc1ccc(O)cc1)C(=O)NCC#CBr)c1ccccc1	-6.76909
1671	CS(=O)(=O)NCCc1ccccc1C(=O)NC(Cc1ccc(O)cc1)C(=O)NCC#CBr	-6.16745
1672	CS(=O)(=O)NCCc1cccc(C(=O)NC(Cc2ccc(O)cc2)C(=O)NCC#CBr)c1	-7.06023
1673	CS(=O)(=O)NCCc1ccc(C(=O)NC(Cc2ccc(O)cc2)C(=O)NCC#CBr)cc1	-6.30576
1674	CC(=O)NC(Cc1ccc(O)c(S(=O)(=O)NCCc2ccccc2)c1)C(=O)NCC#CBr	-6.6551
1675	CC(=O)NC(Cc1ccc(O)cc1S(=O)(=O)NCCc1ccccc1)C(=O)NCC#CBr	-6.49994
1676	CCn1cc(CCNC(C)=O)c2cc(C#N)ccc21	-6.19939
1677	Cc1ccc(OCC(=O)N2CCN3CCc4ccc(S(N)(=O)=O)cc4C3C2)cc1	-4.97472
1678	CC(=O)N1CCO[C@H](c2ccc(F)c(CO[C@H](C)Nc3cccnc3Cl)c2)C1	-4.35066
1679	CC(=O)N1CCO[C@H](c2cc(F)c(F)c(CO[C@H](C)Nc3cccnc3Cl)c2)C1	-4.73496
1680	CC(=O)N1CCO[C@H](c2cc(CO[C@H](C)Nc3cccnc3Cl)c(F)cc2F)C1	-4.84312
1681	C=CC(=O)N1CCO[C@H](c2ccc(F)c(CO[C@H](C)Nc3cccnc3Cl)c2)C1	-4.64273
1682	C=CC(=O)N1CCO[C@H](c2cc(F)c(F)c(CO[C@H](C)Nc3cccnc3Cl)c2)C1	-4.54456
1683	C=CC(=O)N1CCO[C@H](c2cc(CO[C@H](C)Nc3cccnc3Cl)c(F)cc2F)C1	-4.57803
1684	CC(=O)N1CCO[C@@H](c2ccc(F)cc2C[C@H](C)Nc2ccc(C#N)cn2)C1	-5.197
1685	CC(=O)N1CCO[C@@H](c2cc(F)c(F)cc2C[C@H](C)Nc2ccc(C#N)cn2)C1	-5.96199
1686	CC(=O)N1CCO[C@@H](c2ccc(F)c(F)c2C[C@H](C)Nc2ccc(C#N)cn2)C1	-5.33735
1687	C=CC(=O)N1CCO[C@@H](c2ccc(F)cc2C[C@H](C)Nc2ccc(C#N)cn2)C1	-6.06289
1688	C=CC(=O)N1CCO[C@@H](c2cc(F)c(F)cc2C[C@H](C)Nc2ccc(C#N)cn2)C1	-5.92771
1689	C=CC(=O)N1CCO[C@@H](c2ccc(F)c(F)c2C[C@H](C)Nc2ccc(C#N)cn2)C1	-5.72181
1690	CC(=O)N1CCO[C@H]([C@H]2COc3ccc(C[C@@H](C)Nc4ccc(C#N)cn4)cc3O2)C1	-5.52397
1691	CC(=O)N1CCO[C@H]([C@@H]2COc3ccc(C[C@H](C)Nc4ccc(C#N)cn4)cc3O2)C1	-5.99303
1692	CC(=O)NCCCC(=O)NCC(=O)NCN1CCN(C(=O)CCl)CC1	-7.5945
1693	CNC(=O)C(NCCNC(C)=O)c1cccc(CN2CCN(C(=O)CCl)CC2)c1	-7.11958
1694	CNCCSC(=O)c1cccc(CN2CCN(C(=O)CCl)CC2)c1	-6.17829
1695	COC1CCCC(Oc2cccc(CN3CCN(C(=O)CCl)CC3)c2)C1	-5.29941
1696	O=C(CNCc1c[nH]c2ccc(F)cc12)NCc1ccc(CN2CCN(C(=O)CCl)CC2)cc1	-5.94531
1697	CC(CO)(COc1c[nH]c2ccc(F)cc12)Cc1cccc(CN2CCN(C(=O)CCl)CC2)c1	-5.6887
1698	O=C(CCl)N1CCN(Cc2cccc(CCCNc3c[nH]c4ccc(F)cc34)c2)CC1	-5.30779
1699	O=S(=O)(Cc1nnc(CN2CCC=C(F)C2)s1)NCCc1ccccc1	-6.25461
1700	O=S(=O)(NCCc1ccccc1)c1nnc(CN2CCC=C(F)C2)s1	-6.64982
1701	Cc1nnc(C(N2CCC=C(F)C2)S(=O)(=O)NCCc2ccccc2)s1	-6.58785
1702	Cc1nnc(CN2CCC=C(F)C2S(=O)(=O)NCCc2ccccc2)s1	-6.50155
1703	Cc1nnc(CN2CCC(S(=O)(=O)NCCc3ccccc3)=C(F)C2)s1	-6.48526
1704	Cc1nnc(CN2CC(F)=CC(S(=O)(=O)NCCc3ccccc3)C2)s1	-6.67489
1705	Cc1nnc(CN2CC(F)=CCC2S(=O)(=O)NCCc2ccccc2)s1	-6.64129
1706	CS(=O)(=O)NC(Cc1ccccc1)c1nnc(CN2CCC=C(F)C2)s1	-6.83343
1707	CS(=O)(=O)NCC(c1ccccc1)c1nnc(CN2CCC=C(F)C2)s1	-6.81883
1708	CS(=O)(=O)NCCc1ccccc1-c1nnc(CN2CCC=C(F)C2)s1	-6.42121
1709	CS(=O)(=O)NCCc1cccc(-c2nnc(CN3CCC=C(F)C3)s2)c1	-6.61768
1710	CS(=O)(=O)NCCc1ccc(-c2nnc(CN3CCC=C(F)C3)s2)cc1	-6.75419
1711	CS(=O)(=O)NCCc1cccc(-c2nnc(CN3CCC=C(F)C3)s2)c1	-6.70466
1712	CS(=O)(=O)NCCc1ccccc1-c1nnc(CN2CCC=C(F)C2)s1	-6.86723
1713	Nc1cnc(F)c(NC(=O)Nc2ccccc2)c1	-6.92002
1714	CNc1cnc(F)c(NC(=O)Nc2ccccc2)c1	-6.85372
1715	CN(C)c1cnc(F)c(NC(=O)Nc2ccccc2)c1	-6.04966
1716	O=C(Nc1ccccc1)Nc1c(F)ncc2ncccc12	-6.18402
1717	O=C(Nc1ccccc1)Nc1c(F)ncn2nccc12	-6.56997
1718	O=C(Nc1ccccc1)Nc1c(F)ncc2nccn12	-6.59998
1719	O=C(Nc1ccccc1)Nc1c(F)ncc2nccnc12	-6.78015
1720	CNc1cnc(F)c(NC(=O)CC2CCCCC2)c1	-6.49099
1721	CN(C)c1cnc(F)c(NC(=O)CC2CCCCC2)c1	-5.56336
1722	O=C(CC1CCCCC1)Nc1c(F)ncc2ncccc12	-5.74434
1723	O=C(CC1CCCCC1)Nc1c(F)ncc2[nH]ccc12	-6.23826
1724	O=C(CC1CCCCC1)Nc1c(F)ncn2nccc12	-6.04567
1725	O=C(CC1CCCCC1)Nc1c(F)ncc2nccn12	-5.95844
1726	O=C(CC1CCCCC1)Nc1c(F)ncc2[nH]ncc12	-6.46698
1727	O=C(CC1CCCCC1)Nc1c(F)ncc2nccnc12	-6.38489
1728	O=C(CC1CCCCC1)Nc1c(F)ncc2ncncc12	-6.62867
1729	O=C(Nc1ccccc1)Nc1c(F)ncc2[nH]ccc12	-6.84362
1730	O=C(Nc1ccccc1)Nc1c(F)ncc2[nH]ncc12	-6.9163
1731	O=C(Nc1ccccc1)Nc1c(F)ncc2[nH]cnc12	-7.14488
1732	O=C(CC1CCCCC1)Nc1c(F)ncc2[nH]cnc12	-6.92721
1733	Nc1cnc(F)c(NC(=O)CC2CCCCC2)c1	-6.43815
1734	O=C(Nc1ccccc1)Nc1c(F)ncc2ncncc12	-6.7403
1735	c1ccc(N2CCC3(CCOC3)C2)nc1	-4.42943
1736	c1cncc(N2CCC3(CCOC3)C2)c1	-4.48953
1737	COc1ccc(-c2nc3ccc(NC(=O)C4CCN(Cc5ccccc5)CC4)cc3o2)cc1	-4.28608
1738	COc1ccc(-c2nc3ccc(NC(=O)C4CCN(Cc5ccc(Br)cc5)CC4)cc3o2)cc1	-4.49556
1739	COc1ccc(-c2nc3ccc(NC(=O)C4CCN(Cc5ccc([N+](=O)[O-])cc5)CC4)cc3o2)cc1	-4.62658
1740	COc1ccc(-c2nc3ccc(NC(=O)C4CCN(Cc5ccc(C(F)(F)F)cc5)CC4)cc3o2)cc1	-4.87184
1741	COc1ccc(-c2nc3ccc(NC(=O)C4CCN(Cc5ccccc5)CC4)cc3o2)c(Br)c1	-4.62984
1742	COc1ccc(-c2nc3ccc(NC(=O)C4CCN(Cc5ccc(C)cc5)CC4)cc3o2)c(Br)c1	-4.71627
1743	COc1ccc(-c2nc3ccc(NC(=O)C4CCN(Cc5ccc([N+](=O)[O-])cc5)CC4)cc3o2)c(Br)c1	-4.89589
1744	CCCCc1ccc(CN2CCC(C(=O)Nc3ccc4nc(-c5ccc(OC)cc5Br)oc4c3)CC2)cc1	-5.05986
1745	COc1ccc(-c2nc3ccc(NC(=O)C4CCN(Cc5ccc(CF)cc5)CC4)cc3o2)c(Br)c1	-4.77503
1746	COc1ccc(-c2nc3ccc(NC(=O)C4CCN(Cc5c(F)cccc5F)CC4)cc3o2)c(Br)c1	-4.61313
1747	COc1ccc(-c2nc3ccc(NC(=O)C4CCN(CC(=O)c5ccc(Cl)cc5)CC4)cc3o2)c(Br)c1	-4.78052
1748	COc1ccc(-c2nc3ccc(NC(=O)C4CCN(CC(=O)c5ccccc5)CC4)cc3o2)c(Br)c1	-4.52305
1749	Cc1ccc(CN2CCC(C(=O)Nc3nnc(-c4ccccn4)o3)CC2)cc1	-5.02898
1750	COc1ccc(-c2nc3c(Cl)nc(NC(=O)Cc4ccc(Cl)cc4)nc3n2C)cc1	-4.92168
1751	COc1ccc(-c2nc3c(Cl)nc(NC(=O)C4CCN(Cc5ccc([N+](=O)[O-])cc5)CC4)nc3n2C)cc1	-4.95193
1752	COc1ccc(-c2nc3c(Cl)nc(NC(=O)C4CCN(Cc5ccc(Br)cc5)CC4)nc3n2C)cc1	-4.95125
1753	Cc1ccc(CN2CCC(C(=O)Nc3nnc(-c4ccccn4)o3)CC2)cc1	-4.93699
1754	OCc1ccncc1-c1cc(CCc2cn[nH]c2)ccn1	-5.83956
1755	O=C(O)C(C(O)c1cccc(O)c1)n1cccc1	-7.61133
1756	O=C1NCC[C@H]1c1cc(Oc2ccccc2)nc(B(O)O)c1	-7.70153
1757	N#Cc1cc([C@@H]2CCNC2=O)cc(Cc2ccccc2)n1	-6.13336
1758	N#Cc1cc([C@@H]2CCNC2=O)cc(Oc2ccccc2)n1	-6.03416
1759	O=C1NCC[C@H]1c1cc(Cc2ccccc2)nc(B(O)O)c1	-7.70688
1760	C=CC(=O)CN(C(=O)Nc1cccc(Cl)c1)c1cncnc1	-6.21324
1761	CC(=O)NCCc1c[nH]c2c1NC(=O)C1CC3(CN(C(=O)Cl)CCN3CC(=N)N)SC21	-7.27736
1762	CC(=O)NCCc1c[nH]c2c1cc(Cl)c1cc(CCCC(=N)N)sc12	-7.51725
1763	C=C(C)CCCc1c[nH]c2c1NC(=O)C1CC(CCCC(=N)N)SC21	-7.3277
1764	CC(=O)c1ccc(C)c(S(=O)(=O)N2CCN(C(=O)N(C(C)=O)C3=CNCC=C3C)CC2)c1	-6.3149
1765	CC(=O)N(C(=O)N1CCN(S(=O)(=O)c2ccc(Cl)c(C)c2)CC1)C1=CNCC=C1C	-6.42746
1766	CCNc1ncc(C#N)cc1NC(=O)Nc1cccnc1	-7.31541
1767	N#Cc1cccc(NC(=O)Nc2cccnc2)c1	-6.52485
1768	N#Cc1cccc(N(CN2CCOCC2)C(=O)Nc2cccnc2)c1	-5.50446
1769	CCNc1ncc(C#N)cc1N(CN1CCOCC1)C(=O)Nc1cccnc1	-6.84329
1770	N#Cc1cccc(N(CN2CCC(O)CC2)C(=O)Nc2cccnc2)c1	-6.35681
1771	CCNc1ncc(C#N)cc1N(CN1CCC(O)CC1)C(=O)Nc1cccnc1	-7.11848
1772	N#Cc1cccc(N(CCC(=N)N)C(=O)Nc2cccnc2)c1	-7.5791
1773	CCNc1ncc(C#N)cc1N(CCC(=N)N)C(=O)Nc1cccnc1	-7.65865
1774	N#Cc1cccc(N(CCC2CC2)C(=O)Nc2cccnc2)c1	-5.24342
1775	N#Cc1cccc(N(CCN2CCCOCC2)C(=O)Nc2cccnc2)c1	-5.53639
1776	CCNc1ncc(C#N)cc1N(CCN1CCCOCC1)C(=O)Nc1cccnc1	-6.54754
1777	N#Cc1cccc(N(CN2CCNCC2)C(=O)Nc2cccnc2)c1	-6.29895
1778	CCNc1ncc(C#N)cc1N(CN1CCNCC1)C(=O)Nc1cccnc1	-7.28253
1779	CN1CCN(CN(C(=O)Nc2cccnc2)c2cccc(C#N)c2)CC1	-5.93975
1780	CCNc1ncc(C#N)cc1N(CN1CCN(C)CC1)C(=O)Nc1cccnc1	-6.18228
1781	N#Cc1cccc(N(CCN2CCOCC2)C(=O)Nc2cccnc2)c1	-5.80621
1782	CCNc1ncc(C#N)cc1N(CCN1CCOCC1)C(=O)Nc1cccnc1	-6.66253
1783	N#Cc1cccc(N(CCC2CCCCC2)C(=O)Nc2cccnc2)c1	-5.29601
1784	CCNc1ncc(C#N)cc1N(CCC1CCCCC1)C(=O)Nc1cccnc1	-6.83485
1785	N#Cc1cccc(N(CC2CCCCC2)C(=O)Nc2cccnc2)c1	-5.31708
1786	CCNc1ncc(C#N)cc1N(CC1CCCCC1)C(=O)Nc1cccnc1	-7.04509
1787	CC1CCN(CN(C(=O)Nc2cccnc2)c2cccc(C#N)c2)CC1	-6.0327
1788	CCNc1ncc(C#N)cc1N(CN1CCC(C)CC1)C(=O)Nc1cccnc1	-6.84756
1789	N#Cc1cccc(N(CCN2CCC(O)CC2)C(=O)Nc2cccnc2)c1	-6.25076
1790	CCNc1ncc(C#N)cc1N(CCN1CCC(O)CC1)C(=O)Nc1cccnc1	-6.95499
1791	N#Cc1cccc(N(CCN2CCNCC2)C(=O)Nc2cccnc2)c1	-6.43001
1792	CCNc1ncc(C#N)cc1N(CCN1CCNCC1)C(=O)Nc1cccnc1	-7.13986
1793	CN1CCN(CCN(C(=O)Nc2cccnc2)c2cccc(C#N)c2)CC1	-5.72719
1794	CCNc1ncc(C#N)cc1N(CCN1CCN(C)CC1)C(=O)Nc1cccnc1	-6.56133
1795	N#Cc1cccc(N(CCN2CCCCC2)C(=O)Nc2cccnc2)c1	-5.19303
1796	CCNc1ncc(C#N)cc1N(CCN1CCCCC1)C(=O)Nc1cccnc1	-6.80566
1797	CCNc1nscc1CN1CCC(O)CC1	-6.24754
1798	CCNc1ncc(C#N)cc1CN1CCC(O)CC1	-7.1974
1799	CS(=O)(=O)CCN(Cc1cccc2ccc(CN)cc12)C(=O)Cc1cnccc1N	-6.41848
1800	CCNCC1(C(=O)Nc2cccnc2)CCCCC1	-6.87516
1801	CCNc1ncc(C#N)cc1[C@@H]1CCC[C@@H]1C(N)=O	-7.44639
1802	CN1CCC[C@@H]1Cc1c[nH]c2ccc(CCS(=O)(=O)c3ccccc3)cc12	-4.91353
1803	CNS(=O)(=O)Cc1ccc2[nH]cc(CCN(C)C)c2c1	-6.32443
1804	CNS(=O)(=O)CCc1ccc2[nH]cc(C3CCN(C)CC3)c2c1	-6.66235
1805	CC1COC(c2ccc([S@](C)(=N)=O)cc2)CN(C)C1=O	-4.86921
1806	CC(Cl)C(=O)N1CCC(C(=O)N2CCCCC2)CC1	-5.39408
1807	NS(=O)(=O)c1ccc2c(c1)N(CCCN1CCN(C(=O)CCl)CC1)CCC2	-6.14982
1808	c1ccc(CN2CCNCC2)cc1	-4.71109
1809	CC(=O)N1CCC(Cc2ccccc2)CC1	-4.71279
1810	COC(=O)N1CCC(Cc2ccccc2)CC1	-4.54013
1811	O=C(OCc1ccccc1)N1CCC(Cc2ccccc2)CC1	-5.23171
1812	N=C(N)N1CCC(Cc2ccccc2)CC1	-5.87109
1813	COc1ccc(NC(=O)N2CCC(Cc3ccccc3)CC2)cc1	-4.41379
1814	O=C(Nc1ccccc1C(F)(F)F)N1CCC(Cc2ccccc2)CC1	-4.3255
1815	COc1ccc(CNC(=N)N2CCC(Cc3ccccc3)CC2)cc1	-5.02466
1816	O=C(Nc1ccc(F)c(Cl)c1)N1CCC(Cc2ccccc2)CC1	-4.54654
1817	O=C(c1cc[nH]c1)N1CCC(Cc2ccccc2)CC1	-5.08037
1818	O=C(c1cnccn1)N1CCC(Cc2ccccc2)CC1	-4.92656
1819	CC(C)(C)C(=O)N1CCC(Cc2ccccc2)CC1	-4.09816
1820	COc1ccc(C(=O)N2CCC(Cc3ccccc3)CC2)cc1	-4.27001
1821	O=C(c1ccc(C(F)(F)F)cc1)N1CCC(Cc2ccccc2)CC1	-4.3683
1822	COc1ccccc1NC(=O)N1CCC(Cc2ccccc2)CC1	-4.45034
1823	CCNC(=N)N1CCC(Cc2ccccc2)CC1	-5.80859
1824	O=C(NCC1CCCCC1)c1cccnc1	-4.82026
1825	O=C(Cc1ccccc1)Nc1cccnc1	-6.10184
1826	O=C(Nc1cccnc1)Oc1ccccc1	-5.39852
1827	COc1ccc(-c2nc3ccc(NC(=O)C4CCN(C(=O)c5ccccc5)CC4)cc3o2)cc1	-4.47084
1828	COc1ccc(-c2nc3ccc(NC(=O)C4CCN(C(=O)c5ccc(C(F)(F)F)cc5)CC4)cc3o2)cc1	-5.09741
1829	CN(C)c1nc(NC(=O)C2CCN(C(=O)c3ccccc3)CC2)nc2[nH]cnc12	-6.48172
1830	CN(C)c1nc(NC(=O)C2CCN(S(=O)(=O)c3ccc(F)cc3)CC2)nc2[nH]cnc12	-6.90425
1831	COc1ccc(-c2nc3c(N4CCOCC4)nc(NC(=O)c4cccnc4)nc3n2C)cc1	-5.02679
1832	O=C(Nc1nnc(-c2ccccn2)o1)C1CCN(C(=O)c2ccc(C(F)(F)F)cc2)CC1	-4.70613
1833	O=C(Nc1nnc(-c2ccccn2)o1)C1CCN(C(=O)c2ccc(F)cc2)CC1	-5.19559
1834	O=C(Nc1nnc(-c2ccccn2)o1)C1CCN(C(=O)c2ccc(C(F)(F)F)cc2)CC1	-4.81558
1835	CN(C)c1nc(NC(=O)C2CCN(C(=O)c3ccc([N+](=O)[O-])cc3)CC2)nc2[nH]cnc12	-6.06071
1836	CN(C)c1nc(NC(=O)C2CCN(C(=O)c3ccc(F)cc3)CC2)nc2[nH]cnc12	-6.53411
1837	CN(C)c1nc(NC(=O)C2CCN(C(=O)c3ccc([N+](=O)[O-])cc3)CC2)nc2[nH]cnc12	-7.12751
1838	COc1ccc(-c2nc3ccc(NC(=O)C4CCN(C(=O)c5ccc(CN(C)C)cc5)CC4)cc3o2)cc1	-4.75613
1839	COc1ccc(-c2nc3ccc(NC(=O)C4CCN(C(=O)c5ccc([N+](=O)[O-])cc5)CC4)cc3o2)cc1	-4.58256
1840	COc1ccc(-c2nc3ccc(NC(=O)C4CCN(C(=O)c5ccc(C#N)cc5)CC4)cc3o2)cc1	-4.56963
1841	COc1ccc(-c2nc3ccc(NC(=O)C4CCN(C(=O)c5ccc(C(F)(F)F)cc5)CC4)cc3o2)c(Br)c1	-5.20999
1842	COc1ccc(-c2nc3ccc(NC(=O)C4CCN(C(=O)c5ccc([N+](=O)[O-])cc5)CC4)cc3o2)c(Br)c1	-5.01857
1843	COc1ccc(-c2nc3ccc(NC(=O)C4CCN(C(=O)C5CCCCC5)CC4)cc3o2)c(Br)c1	-5.16113
1844	O=C(Nc1nnc(-c2ccccn2)o1)C1CCN(S(=O)(=O)c2ccc(F)cc2)CC1	-5.1734
1845	COc1ccc(-c2nc3ccc(NC(=O)C4CCN(S(=O)(=O)c5ccc(C)cc5)CC4)cc3o2)cc1	-4.88738
1846	O=C(O)C(C(O)c1cccc(O)c1)n1cccc1	-7.51241
1847	O=C(Nc1cccnc1)Nc1ccccc1-c1nnc(CN2CCC=C(F)C2)s1	-5.80375
1848	O=C(Nc1cccnc1)Nc1cccc(-c2nnc(CN3CCC=C(F)C3)s2)c1	-6.42105
1849	O=C(Nc1ccccc1)Nc1ccc(-c2nnc(CN3CCC=C(F)C3)s2)nc1	-6.06638
1850	O=C(Nc1ccccc1)Nc1cnccc1-c1nnc(CN2CCC=C(F)C2)s1	-5.97392
1851	O=C(Nc1cccnc1)Nc1cccc(-c2nnc(CN3CCC=C(F)C3)s2)c1	-6.15296
1852	O=C(Nc1cccnc1)Nc1cccc(-c2nnc(CN3CCC=C(F)C3)s2)c1	-5.59402
1853	O=C(Nc1ccc(-c2nnc(CN3CCC=C(F)C3)s2)cc1)Nc1cccnc1	-6.24973
1854	O=C(Nc1cccnc1)Nc1ccccc1-c1nnc(CN2CCC=C(F)C2)s1	-5.84155
1855	O=C(Nc1cccnc1)Nc1ccccc1-c1nnc(CN2CCC=C(F)C2)s1	-6.61727
1856	O=C(Nc1cccnc1)Nc1ccccc1C(=O)NCCc1c[nH]c2ccc(F)cc12	-7.06317
1857	O=C(Nc1ccccc1)Nc1ccc(C(=O)NCCc2c[nH]c3ccc(F)cc23)nc1	-6.21294
1858	O=C(Nc1ccccc1)Nc1cncc(C(=O)NCCc2c[nH]c3ccc(F)cc23)c1	-6.72909
1859	O=C(Nc1ccccc1)Nc1cnccc1C(=O)NCCc1c[nH]c2ccc(F)cc12	-6.25476
1860	O=C(Nc1cccnc1)Nc1ccccc1C(=O)NCCc1c[nH]c2ccc(F)cc12	-6.76274
1861	O=C(Nc1cccnc1)Nc1cccc(C(=O)NCCc2c[nH]c3ccc(F)cc23)c1	-6.32945
1862	O=C(Nc1ccc(C(=O)NCCc2c[nH]c3ccc(F)cc23)cc1)Nc1cccnc1	-5.80372
1863	O=C(Nc1cccnc1)Nc1ccccc1C(=O)NCCc1c[nH]c2ccc(F)cc12	-7.12169
1864	O=C(Nc1cccnc1)Nc1cccc(C(=O)NCCc2c[nH]c3ccc(F)cc23)c1	-6.31402
1865	COC(=O)N1CCCC1C(=O)NC(Cc1ccccc1)C(=O)C(=O)N1CCN(c2ccccc2)CC1	-5.85572
1866	O=C(NC(Cc1ccccc1)C(=O)C(=O)N1CCN(c2ccccc2)CC1)C1CCCN1	-6.25774
1867	CN(C)C(Cc1ccccc1)C(=O)NC(Cc1ccccc1)C(=O)C(=O)N1CCN(c2ccccc2)CC1	-4.64644
1868	CN1CCN(C(=O)C(=O)C(Cc2ccccc2)NC(=O)C(Cc2ccccc2)N(C)C)CC1	-6.11524
1869	CN1CCN(C(=O)C(=O)C(Cc2ccccc2)NC(=O)c2ccn(C)n2)CC1	-6.14819
1870	Cn1ccc(C(=O)NC(Cc2ccccc2)C(=O)C(=O)NCc2ccccn2)n1	-6.44554
1871	O=C(NCc1ccccn1)C(=O)C(Cc1ccccc1)NC(=O)C1CCCN1c1ccsc1	-6.23157
1872	O=C(NCc1ccccn1)C(=O)C(Cc1ccccc1)NC(=O)C1CCCN1Cc1ccccn1	-6.00216
1873	O=C(NCc1ccccc1)C(=O)C(Cc1ccccc1)NC(=O)C1CCCN1Cc1ccccc1	-6.17143
1874	NC(=O)C(=O)C(Cc1ccccc1)NC(=O)C1CCCN1Cc1ccccc1	-6.81751
1875	NC(=O)C(=O)C(Cc1ccccc1)NC(=O)C(Cc1ccccc1)n1ccccc1=O	-6.90501
1876	O=C(NCc1ccccc1)C(=O)C(Cc1ccccc1)NC(=O)C(Cc1ccccc1)n1ccccc1=O	-6.81688
1877	O=C(Nc1ccccc1)Nc1cccnc1N1CCN(C(=O)Cc2c[nH]c3ncccc23)CC1	-5.99714
1878	O=C(Nc1cccnc1)Nc1cccc(N2CCN(C(=O)Cc3c[nH]c4ncccc34)CC2)c1	-5.57838
1879	O=C(Nc1ccc(N2CCN(C(=O)Cc3c[nH]c4ncccc34)CC2)cc1)Nc1cccnc1	-6.41616
1880	O=C(Nc1ccccc1)Nc1cccnc1N1CCN(C(=O)Cc2c[nH]c3ncccc23)CC1	-6.31774
1881	O=C(Nc1cccnc1)Nc1ccccc1N1CCN(C(=O)Cc2c[nH]c3ncccc23)CC1	-6.07852
1882	O=C(Nc1ccccc1)Nc1cnccc1N1CCN(C(=O)Cc2c[nH]c3ncccc23)CC1	-6.151
1883	O=C(Nc1ccccc1)Nc1cncc(N2CCN(C(=O)Cc3c[nH]c4ncccc34)CC2)c1	-6.05669
1884	O=C(Nc1ccccc1)Nc1ccc(N2CCN(C(=O)Cc3c[nH]c4ncccc34)CC2)nc1	-5.31824
1885	O=C(Nc1cccnc1)Nc1cccc(N2CCN(C(=O)Cc3c[nH]c4ncccc34)CC2)c1	-6.43213
1886	CNC(=O)c1ccccc1C(=O)c1ccccc1NC(=O)Nc1cccnc1	-6.66712
1887	C[C@H](C(=O)/N=C1\C=C(C2CC2)N=N1)c1ccc(N2CCNC2=O)cc1	-6.80528
1888	CC(=O)N(Cc1cnnn1Cc1ccc(Cl)cc1)C1CCS(=O)(=O)C1	-6.39405
1889	CC(=O)N(Cc1cn(CC(=O)Nc2cccnc2)nn1)C1CCS(=O)(=O)C1	-7.50564
1890	CC(=O)N1CCN(Cc2cn(-c3cccc(S(N)(=O)=O)c3)nn2)CC1	-6.94089
1891	CC(=O)Nc1cnccc1-c1ncccc1NC(=O)Nc1ccccc1	-7.22514
1892	CC(=O)Nc1cnccc1-c1cccc(NC(=O)Nc2cccnc2)c1	-6.70696
1893	CC(=O)Nc1cnccc1-c1ccc(NC(=O)Nc2cccnc2)cc1	-6.49714
1894	Cc1ccncc1NC(=O)c1ccccc1NC(=O)Nc1cccnc1	-6.4248
1895	CC(=O)Nc1cnccc1-c1ccccc1NC(=O)Nc1cccnc1	-7.14985
1896	CC(=O)Nc1cnccc1-c1ccncc1NC(=O)Nc1ccccc1	-7.21446
1897	CC(=O)Nc1cnccc1-c1cncc(NC(=O)Nc2ccccc2)c1	-6.83017
1898	CC(=O)Nc1cnccc1-c1ccc(NC(=O)Nc2ccccc2)cn1	-6.93989
1899	Cc1ccncc1NC(=O)c1cccc(NC(=O)Nc2cccnc2)c1	-6.98454
1900	Cc1ccncc1NC(=O)c1ccccc1NC(=O)Nc1cccnc1	-7.12196
1901	Cc1ccncc1NC(=O)c1cccc(NC(=O)Nc2cccnc2)c1	-6.80369
1902	Cc1ccncc1NC(=O)c1ccc(NC(=O)Nc2cccnc2)cc1	-6.091
1903	CC(=O)Nc1cnccc1-c1cccc(NC(=O)Nc2cccnc2)c1	-6.79097
1904	CC(=O)Nc1cnccc1-c1ncccc1NC(=O)Nc1ccccc1	-6.94822
1905	Cc1ccncc1NC(=O)c1ccncc1NC(=O)Nc1ccccc1	-6.7758
1906	Cc1ccncc1NC(=O)c1cncc(NC(=O)Nc2ccccc2)c1	-7.01221
1907	Cc1ccncc1NC(=O)c1ccc(NC(=O)Nc2ccccc2)cn1	-6.7843
1908	Cc1ccncc1NC(=O)c1ncccc1NC(=O)Nc1ccccc1	-6.65057
1909	NC(=O)C(=O)C(Cc1ccccc1)NC(=O)C(Cc1ccccc1)n1ccccc1=O	-7.01975
1910	COC(=O)N1CCCC1C(=O)NC(Cc1ccccc1)C(=O)C(=O)N1CCN(c2ccccc2)CC1	-5.64941
1911	O=C(NC(Cc1ccccc1)C(=O)C(=O)N1CCN(c2ccccc2)CC1)C1CCCN1	-6.50812
1912	O=C(NCc1ccccc1)C(=O)C(Cc1ccccc1)NC(=O)C(Cc1ccccc1)n1ccccc1=O	-6.82432
1913	O=C(NCc1ccccn1)C(=O)C(Cc1ccccc1)NC(=O)C1CCCN1Cc1ccccn1	-6.24977
1914	Cn1ccc(C(=O)NC(Cc2ccccc2)C(=O)C(=O)NCc2ccccn2)n1	-6.26002
1915	CN1CCN(C(=O)C(=O)C(Cc2ccccc2)NC(=O)C(Cc2ccccc2)N(C)C)CC1	-5.6845
1916	O=C(NCc1ccccn1)C(=O)C(Cc1ccccc1)NC(=O)C1CCCN1c1ccsc1	-6.23148
1917	O=C(NCc1ccccc1)C(=O)C(Cc1ccccc1)NC(=O)C1CCCN1Cc1ccccc1	-7.0862
1918	CN1CCN(C(=O)C(=O)C(Cc2ccccc2)NC(=O)c2ccn(C)n2)CC1	-6.08304
1919	NC(=O)C(=O)C(Cc1ccccc1)NC(=O)C1CCCN1Cc1ccccc1	-6.76508
1920	CN(C)C(Cc1ccccc1)C(=O)NC(Cc1ccccc1)C(=O)C(=O)N1CCN(c2ccccc2)CC1	-4.78963
1921	O=C(Cn1cc(CN(C(=O)CCl)C2CCS(=O)(=O)C2)nn1)Nc1cccnc1	-7.69829
1922	O=C(CCl)N(Cc1cnnn1Cc1ccc(Cl)cc1)C1CCS(=O)(=O)C1	-6.20853
1923	NS(=O)(=O)c1cccc(-n2cc(CN3CCN(C(=O)CCl)CC3)nn2)c1	-6.85346
1924	C=CS(=O)(=O)CN(C(=O)Nc1cccc(Cl)c1)c1cncnc1	-6.50258
1925	Cc1cccc(CO)c1NC(=O)NC(Cc1ccc(O)cc1)C(=O)N(CCCC(N)=O)CCNS(N)(=O)=O	-7.8106
1926	NC(=O)CCCN(CCNS(N)(=O)=O)C(=O)C(Cc1ccc(O)cc1)NC(=O)Nc1c(F)cc(F)cc1F	-7.55152
1927	NC(=O)CCCN(CCNS(N)(=O)=O)C(=O)C(Cc1ccc(O)cc1)NC(=O)Nc1ncc[nH]1	-8.09229
1928	N#Cc1ccc(NCc2ccccc2NC(=O)Nc2cccnc2)nc1	-6.94273
1929	N#Cc1ccc(NCc2ccc(NC(=O)Nc3ccccc3)cn2)nc1	-6.69912
1930	N#Cc1ccc(NCc2cncc(NC(=O)Nc3ccccc3)c2)nc1	-6.75793
1931	N#Cc1ccc(NCc2ccncc2NC(=O)Nc2ccccc2)nc1	-6.7109
1932	N#Cc1ccc(NCc2ccccc2NC(=O)Nc2cccnc2)nc1	-6.98961
1933	N#Cc1ccc(NCc2cccc(NC(=O)Nc3cccnc3)c2)nc1	-7.047
1934	N#Cc1ccc(NCc2ccc(NC(=O)Nc3cccnc3)cc2)nc1	-6.60015
1935	N#Cc1ccc(Nc2cccc(NC(=O)Nc3cccnc3)c2)nc1	-6.95628
1936	N#Cc1ccc(Nc2ncccc2NC(=O)Nc2ccccc2)nc1	-7.11337
1937	N#Cc1ccc(Nc2ncccc2NC(=O)Nc2ccccc2)nc1	-6.85366
1938	N#Cc1ccc(Nc2cccc(NC(=O)Nc3cccnc3)c2)nc1	-6.96473
1939	N#Cc1ccc(Nc2ccc(NC(=O)Nc3cccnc3)cc2)nc1	-7.0252
1940	N#Cc1ccc(NCc2cccc(NC(=O)Nc3cccnc3)c2)nc1	-7.12128
1941	N#Cc1ccc(Nc2ccccc2NC(=O)Nc2cccnc2)nc1	-6.99347
1942	N#Cc1ccc(Nc2ccncc2NC(=O)Nc2ccccc2)nc1	-6.27828
1943	N#Cc1ccc(Nc2cncc(NC(=O)Nc3ccccc3)c2)nc1	-6.84042
1944	N#Cc1ccc(Nc2ccc(NC(=O)Nc3ccccc3)cn2)nc1	-7.17102
1945	N#Cc1ccc(NCc2ccccc2NC(=O)Nc2cccnc2)nc1	-7.12011
1946	Nc1ccc(C2CCN(C(=O)CCl)CO2)cc1	-5.35985
1947	NCc1ccc(C2CCN(C(=O)CCl)CO2)cc1	-4.98297
1948	O=C(CCl)N1CCC(c2ccc(O)cc2)OC1	-5.26233
1949	O=C(CCl)N1CCC(c2ccc(CO)cc2)OC1	-5.23628
1950	O=C(CCl)N1CCC(c2ccc(S)cc2)OC1	-4.62204
1951	O=C(CCl)N1CCC(c2ccc(CS)cc2)OC1	-4.60349
1952	CC(=O)Nc1ccc(C2CCN(C(=O)CCl)CO2)cc1	-6.12442
1953	CC(=O)NCc1ccc(C2CCN(C(=O)CCl)CO2)cc1	-5.82701
1954	CC(=O)Oc1ccc(C2CCN(C(=O)CCl)CO2)cc1	-5.11499
1955	CC(=O)OCc1ccc(C2CCN(C(=O)CCl)CO2)cc1	-4.90598
1956	CC(=O)Sc1ccc(C2CCN(C(=O)CCl)CO2)cc1	-4.89011
1957	CC(=O)SCc1ccc(C2CCN(C(=O)CCl)CO2)cc1	-4.83638
1958	COc1ccc(-c2cccc(S(=O)(=O)N3CCN(C(C)=O)CC3)c2)cc1	-4.70755
1959	CC(=O)N1CCN(S(=O)(=O)c2cccc(-c3ccccc3)c2)CC1	-4.87556
1960	NC(/C=C/S(=O)(=O)Nc1c[nH]cn1)Cc1ccc2cc[nH]c2c1	-7.47975
1961	COC(=O)c1ccc(C(N)=O)cc1	-5.45433
1962	COc1ccc(-c2nc3ccc(NC(=O)C4CCN(S(=O)(=O)c5ccccc5)CC4)cc3o2)cc1	-4.67453
1963	COc1ccc(-c2nc3ccc(NC(=O)C4CCN(S(=O)(=O)C5CC5)CC4)cc3o2)cc1	-5.33004
1964	COc1ccc(-c2nc3ccc(NC(=O)C4CCN(S(=O)(=O)c5ccc([N+](=O)[O-])cc5)CC4)cc3o2)cc1	-4.84518
1965	COc1ccc(-c2nc3ccc(NC(=O)C4CCN(S(=O)(=O)Cc5ccccc5)CC4)cc3o2)c(Br)c1	-4.82396
1966	COc1ccc(-c2nc3ccc(NC(=O)C4CCN(S(=O)(=O)c5ccc([N+](=O)[O-])cc5)CC4)cc3o2)c(Br)c1	-5.23217
1967	COc1ccc(-c2nc3ccc(NC(=O)C4CCN(S(=O)(=O)c5ccc(C)cc5)CC4)cc3o2)c(Br)c1	-5.02676
1968	COc1ccc(-c2nc3ccc(NC(=O)C4CCN(S(=O)(=O)c5ccccc5)CC4)cc3o2)c(Br)c1	-4.73243
1969	COc1ccc(-c2nc3ccc(-c4ccc(NC(=O)c5ccccc5)nc4)cc3o2)cc1	-4.26284
1970	COc1ccc(-c2nc3ccc(-c4ccc(NC(=O)c5ccc(F)cc5)nc4)cc3o2)cc1	-4.39186
1971	COc1ccc(-c2nc3ccc(-c4ccc(NCc5ccccc5)nc4)cc3o2)cc1	-4.3767
1972	COc1ccc(-c2nc3ccc(-c4ccc(NCc5ccc(C(C)(C)C)cc5)nc4)cc3o2)cc1	-5.06987
1973	CCCCc1ccc(CNc2ccc(-c3ccc4nc(-c5ccc(OC)cc5)oc4c3)cn2)cc1	-4.66877
1974	O=C(Nc1nnc(-c2ccc(Br)s2)s1)C1CCN(C(=O)c2ccccc2)CC1	-4.8225
1975	O=C(Nc1nnc(-c2ccc(Br)s2)s1)c1ccccc1	-4.97567
1976	O=C(Nc1nnc(-c2ccc(Br)s2)s1)C1CCCC1	-4.89087
1977	O=C(Nc1nnc(-c2ccc(Br)s2)s1)c1ccc(F)cc1	-5.11644
1978	Brc1ccc(-c2nnc(NCc3ccccc3)s2)s1	-4.70767
1979	CC(=O)NCCc1c[nH]c2ccc(Cl)cc12	-5.73687
1980	CC(=O)NCCc1c[nH]c2ccccc12	-6.6949
1981	CC(=O)NCCc1cn(C)c2ccc(F)cc12	-5.9053
1982	CC(=O)OCCc1c[nH]c2ccc(F)cc12	-5.58208
1983	CC(=O)NCCc1c(O)[nH]c2ccc(F)cc12	-7.11849
1984	Cn1c(O)c(ONC(N)=S)c2ccccc21	-7.10143
1985	Cn1c(O)c(/N=N/C(N)=O)c2ccccc21	-6.80804
1986	Cn1c(O)c(NOC(N)=S)c2ccccc21	-6.86732
1987	Cn1c(O)c(NCC(N)=O)c2ccccc21	-7.25103
1988	Cn1c(O)c(CNC(N)=O)c2ccccc21	-7.35579
1989	Cn1c(O)c(/C=C/C(N)=O)c2ccccc21	-6.92524
1990	Cn1c(O)c(CCC(N)=O)c2ccccc21	-7.10061
1991	Cn1c(O)c(NCC(N)=O)c2ccccc21	-6.97544
1992	NS(=O)(=O)Cc1cn(CC(=O)N2CCC(O)CC2)nn1	-7.55532
1993	Cc1[nH]c(C(=O)S(N)(=O)=O)c(Cc2cc(CN3CCC(O)CC3)cs2)c1C=O	-7.28574
1994	NS(=O)(=O)CCC(=O)Nc1cscc1CN1CCC(O)CC1	-7.62255
1995	CC(OC1C=C(C(=O)O)CCC1Nc1cscc1CN1CCC(O)CC1)S(N)(=O)=O	-8.03686
1996	NS(=O)(=O)CSCCc1cscc1CN1CCC(O)CC1	-6.98512
1997	NS(=O)(=O)CNCCc1cscc1CN1CCC(O)CC1	-7.4566
1998	NS(=O)(=O)C(=O)NCCC(=O)NCN1CCC(O)CC1	-7.75756
1999	NS(=O)(=O)N1CCOC(c2cccc(N3CCC(O)CC3)c2)C1	-6.99954
[truncated: 2,523 more rows]

## Sheet: S1.7
Dataset containing 1561 molecules with recorded activity data submitted at PostEra/ Predictions on the Effective Permeability (logPe) of the molecules at pH 7.4, performed by the ensemble model EnsembleNN
Molecule IDs				Activity data															Predicted LogPe
ID	SMILES	CID	canonical_CID	r_inhibition_at_20_uM	r_inhibition_at_50_uM	*r_avg_IC50	f_inhibition_at_20_uM	f_inhibition_at_50_uM	*f_avg_IC50	f_avg_pIC50	relative_solubility_at_20_uM	relative_solubility_at_100_uM	trypsin_IC50	NMR_std_ratio	acrylamide	chloroacetamide	series	frag_id
1	O=C1CC(C(=O)Nc2cncc3ccccc23)c2cc(Cl)cc(Cl)c2N1	MAT-POS-f39f51fd-1	MAT-POS-f39f51fd-1						2.45061	5.61073					FALSE	FALSE	3-aminopyridine-like			-6.07952
2	Cn1c(=O)[nH]c2cncc(NC(=O)C3CCOc4ccc(Cl)cc43)c21	EDG-MED-0e5afe9d-1	EDG-MED-0e5afe9d-1						20.6748	4.68456					FALSE	FALSE	3-aminopyridine-like			-5.60414
3	O=C(Nc1cncc2[nH]c(=O)[nH]c12)C1CCOc2ccc(Cl)cc21	EDG-MED-0e5afe9d-2	EDG-MED-0e5afe9d-2						62.7831	4.20216					FALSE	FALSE	3-aminopyridine-like			-7.1693
4	COC1(C(=O)Nc2cncc3ccccc23)CCOc2ccc(Cl)cc21	EDG-MED-0e5afe9d-3	EDG-MED-0e5afe9d-3						0.185607	6.7314					FALSE	FALSE	3-aminopyridine-like			-4.75381
5	C=CC(=O)N(C(=O)C1CCOc2ccc(Cl)cc21)c1cncc2ccccc12	MAT-POS-090737b9-1	MAT-POS-090737b9-1						0.12196	6.91378					TRUE	FALSE	3-aminopyridine-like			-4.8818
6	NC[C@]1(C(=O)Nc2cncc3ccccc23)CCOc2ccc(Cl)cc21	MAT-POS-2bb0cf2b-1	MAT-POS-2bb0cf2b-1						82.2406	4.08491					FALSE	FALSE	3-aminopyridine-like			-5.05748
7	Cn1cnc2cncc(NC(=O)C3CCOc4ccc(Cl)cc43)c21	MAT-POS-2bb0cf2b-2	MAT-POS-2bb0cf2b-2						13.045	4.88456					FALSE	FALSE	3-aminopyridine-like			-4.98752
8	O=C(NCCc1cccc(F)c1)C(c1cccnc1)N(C(=O)c1c[nH]cn1)c1ccc(Cl)cc1	ALP-POS-1245c3fa-1	ALP-POS-1245c3fa-1						99.5						FALSE	FALSE	Ugi			-5.0333
9	O=C1CC(O)(C(=O)Nc2cncc3ccccc23)c2cc(Cl)ccc2N1	MAT-POS-c7771779-1	MAT-POS-c7771779-1						20.7559	4.68286					FALSE	FALSE	3-aminopyridine-like			-6.0189
10	CN(C)c1ccc(N(Cc2cccc(Cl)c2)C(=O)Cc2cncc3ccccc23)nc1	MAT-POS-6c284e65-1	MAT-POS-6c284e65-1						0.286816	6.5424					FALSE	FALSE	3-aminopyridine-like			-4.48444
11	CC(C)(C)c1ccc(N(C(=O)c2cc(C3(O)COC3)on2)C(C(=O)NCCc2cccc(F)c2)c2cccnc2)cc1	ALP-POS-305f6ec3-1	ALP-POS-305f6ec3-1						26.162	4.58233					FALSE	FALSE				-5.04252
12	CC(C)(C)c1ccc(N(C(=O)c2c[nH]c(=O)s2)C(C(=O)NCCc2cccc(F)c2)c2cccnc2)cc1	ALP-POS-305f6ec3-2	ALP-POS-305f6ec3-2						29.0908	4.53624					FALSE	FALSE	Ugi			-5.43308
13	CC(C)(C)c1ccc(N(C(=O)c2scnc2Cl)C(C(=O)NCCc2cccc(F)c2)c2cccnc2)cc1	ALP-POS-305f6ec3-3	ALP-POS-305f6ec3-3						99.5						FALSE	FALSE				-4.90455
14	CC(C)(C)c1ccc(N(C(=O)c2cnc(C(C)(C)CF)o2)C(C(=O)NCCc2cccc(F)c2)c2cccnc2)cc1	ALP-POS-305f6ec3-4	ALP-POS-305f6ec3-4						99.5						FALSE	FALSE				-5.15892
15	CC(C)(C)c1ccc(N(C(=O)c2nc3c(s2)CCC3)C(C(=O)NCCc2cccc(F)c2)c2cccnc2)cc1	ALP-POS-305f6ec3-5	ALP-POS-305f6ec3-5						99.5						FALSE	FALSE				-5.1774
16	CC(C)(C)c1ccc(N(C(=O)c2nc(=O)[nH][nH]2)C(C(=O)NCCc2cccc(F)c2)c2cccnc2)cc1	ALP-POS-305f6ec3-6	ALP-POS-305f6ec3-6						99.5						FALSE	FALSE	Ugi			-5.89608
17	Cc1nc(C2CC2)oc1C(=O)N(c1ccc(C(C)(C)C)cc1)C(C(=O)NCCc1cccc(F)c1)c1cccnc1	ALP-POS-305f6ec3-7	ALP-POS-305f6ec3-7						99.5						FALSE	FALSE				-4.80904
18	Cc1nc(C(=O)N(c2ccc(C(C)(C)C)cc2)C(C(=O)NCCc2cccc(F)c2)c2cccnc2)nn1-c1nnc[nH]1	ALP-POS-305f6ec3-8	ALP-POS-305f6ec3-8						99.5						FALSE	FALSE				-5.72263
19	CN1CCn2nc(C(=O)N(c3ccc(C(C)(C)C)cc3)C(C(=O)NCCc3cccc(F)c3)c3cccnc3)cc2S1(=O)=O	ALP-POS-305f6ec3-9	ALP-POS-305f6ec3-9						99.5						FALSE	FALSE				-5.2708
20	CC(C)(C)c1ccc(N(C(=O)c2cn(CCN3CCOCC3)nn2)C(C(=O)NCCc2cccc(F)c2)c2cccnc2)cc1	ALP-POS-305f6ec3-11	ALP-POS-305f6ec3-11						10.4905	4.9792					FALSE	FALSE				-4.71511
21	Cn1cnc(C(=O)N(c2ccc(C(C)(C)C)cc2)C(C(=O)NCCc2cccc(F)c2)c2cccnc2)cc1=O	ALP-POS-305f6ec3-12	ALP-POS-305f6ec3-12						99.5						FALSE	FALSE	Ugi			-4.65742
22	Cn1c(=O)[nH]c(=O)c2ccc(C(=O)N(c3ccc(C(C)(C)C)cc3)C(C(=O)NCCc3cccc(F)c3)c3cccnc3)nc21	ALP-POS-305f6ec3-13	ALP-POS-305f6ec3-13						99.5						FALSE	FALSE				-5.45849
23	CC(C)(C)c1ccc(N(C(=O)c2c[nH]nn2)C(C(=O)NCCc2cccc(F)c2)c2cccnc2)cc1	ALP-POS-305f6ec3-14	ALP-POS-305f6ec3-14						1.17055	5.93161					FALSE	FALSE	Ugi			-5.50732
24	CCc1nc(-c2nnc[nH]2)sc1C(=O)N(c1ccc(C(C)(C)C)cc1)C(C(=O)NCCc1cccc(F)c1)c1cccnc1	ALP-POS-305f6ec3-15	ALP-POS-305f6ec3-15						99.5						FALSE	FALSE				-5.49475
25	CC(O)Cc1c(C(=O)N(c2ccc(C(C)(C)C)cc2)C(C(=O)NCCc2cccc(F)c2)c2cccnc2)[nH][nH]c1=O	ALP-POS-305f6ec3-16	ALP-POS-305f6ec3-16						99.5						FALSE	FALSE				-6.02704
26	CC(C)(C)c1ccc(N(C(=O)c2nc3cnccc3s2)C(C(=O)NCCc2cccc(F)c2)c2cccnc2)cc1	ALP-POS-305f6ec3-17	ALP-POS-305f6ec3-17						99.5						FALSE	FALSE				-4.8724
27	CC(C)(C)c1ccc(N(C(=O)c2cc(=O)c3c(O)cccc3o2)C(C(=O)NCCc2cccc(F)c2)c2cccnc2)cc1	ALP-POS-305f6ec3-18	ALP-POS-305f6ec3-18						99.5						FALSE	FALSE				-4.70785
28	CC(C)(C)c1ccc(N(C(=O)c2ocnc2C(F)(F)F)C(C(=O)NCCc2cccc(F)c2)c2cccnc2)cc1	ALP-POS-305f6ec3-19	ALP-POS-305f6ec3-19						99.5						FALSE	FALSE				-4.83875
29	CCOC(=O)Cn1cc(C(=O)N(c2ccc(C(C)(C)C)cc2)C(C(=O)NCCc2cccc(F)c2)c2cccnc2)nn1	ALP-POS-305f6ec3-21	ALP-POS-305f6ec3-21						44.0092	4.35646					FALSE	FALSE				-5.8319
30	CC(C)(C)c1ccc(N(C(=O)c2sc(N3CCOCC3)nc2Cl)C(C(=O)NCCc2cccc(F)c2)c2cccnc2)cc1	ALP-POS-305f6ec3-22	ALP-POS-305f6ec3-22						99.5						FALSE	FALSE				-5.06944
31	COc1cc(C(=O)N(c2ccc(C(C)(C)C)cc2)C(C(=O)NCCc2cccc(F)c2)c2cccnc2)sn1	ALP-POS-305f6ec3-23	ALP-POS-305f6ec3-23						99.5						FALSE	FALSE	Ugi			-4.75256
32	Cn1c(=O)c2cc(C(=O)N(c3ccc(C(C)(C)C)cc3)C(C(=O)NCCc3cccc(F)c3)c3cccnc3)n(C)c2n(C)c1=O	ALP-POS-305f6ec3-24	ALP-POS-305f6ec3-24						99.5						FALSE	FALSE				-5.60738
33	Cn1nc2c(c1C(=O)N(c1ccc(C(C)(C)C)cc1)C(C(=O)NCCc1cccc(F)c1)c1cccnc1)CS(=O)(=O)CC2	ALP-POS-305f6ec3-25	ALP-POS-305f6ec3-25						99.5						FALSE	FALSE				-5.74192
34	Cn1nc(C(=O)N2CCOCC2)cc1C(=O)N(c1ccc(C(C)(C)C)cc1)C(C(=O)NCCc1cccc(F)c1)c1cccnc1	ALP-POS-305f6ec3-26	ALP-POS-305f6ec3-26						92.0649	4.03591					FALSE	FALSE				-4.88495
35	Cn1nncc1C(=O)N(c1ccc(C(C)(C)C)cc1)C(C(=O)NCCc1cccc(F)c1)c1cccnc1	ALP-POS-305f6ec3-27	ALP-POS-305f6ec3-27						99.5						FALSE	FALSE	Ugi			-5.28659
36	CC(C)(C)c1ccc(N(C(=O)c2ccc(=O)[nH]n2)C(C(=O)NCCc2cccc(F)c2)c2cccnc2)cc1	ALP-POS-305f6ec3-28	ALP-POS-305f6ec3-28						99.5						FALSE	FALSE	Ugi			-5.42867
37	CC(C)(C)c1ccc(N(C(=O)c2cnc(C3CCOC3)s2)C(C(=O)NCCc2cccc(F)c2)c2cccnc2)cc1	ALP-POS-305f6ec3-29	ALP-POS-305f6ec3-29						99.5						FALSE	FALSE				-5.08729
38	Cn1cc(-c2cc(C(=O)N(c3ccc(C(C)(C)C)cc3)C(C(=O)NCCc3cccc(F)c3)c3cccnc3)on2)cn1	ALP-POS-305f6ec3-30	ALP-POS-305f6ec3-30						99.5						FALSE	FALSE				-4.85983
39	CC(C)(C)c1ccc(N(C(=O)c2cc(=O)n3ncnc3[nH]2)C(C(=O)NCCc2cccc(F)c2)c2cccnc2)cc1	ALP-POS-305f6ec3-31	ALP-POS-305f6ec3-31						99.5						FALSE	FALSE				-5.04377
40	Cc1cn2nnc(C(=O)N(c3ccc(C(C)(C)C)cc3)C(C(=O)NCCc3cccc(F)c3)c3cccnc3)c2c(=O)[nH]1	ALP-POS-305f6ec3-32	ALP-POS-305f6ec3-32						99.5						FALSE	FALSE				-6.07454
41	CC(C)(C)c1ccc(N(C(=O)c2c[nH]c(=O)cn2)C(C(=O)NCCc2cccc(F)c2)c2cccnc2)cc1	ALP-POS-305f6ec3-33	ALP-POS-305f6ec3-33						77.1169	4.11285					FALSE	FALSE	Ugi			-5.3023
42	CC(C)(C)c1ccc(N(C(=O)c2nc3ncc(CCO)cn3n2)C(C(=O)NCCc2cccc(F)c2)c2cccnc2)cc1	ALP-POS-305f6ec3-34	ALP-POS-305f6ec3-34						99.5						FALSE	FALSE				-5.21966
43	CC(C)(C)c1ccc(N(C(=O)c2n[nH]c(=O)[nH]c2=O)C(C(=O)NCCc2cccc(F)c2)c2cccnc2)cc1	ALP-POS-305f6ec3-35	ALP-POS-305f6ec3-35						99.5						FALSE	FALSE	Ugi			-5.98024
44	COCc1nc(C)c(C(=O)N(c2ccc(C(C)(C)C)cc2)C(C(=O)NCCc2cccc(F)c2)c2cccnc2)s1	ALP-POS-305f6ec3-36	ALP-POS-305f6ec3-36						99.5						FALSE	FALSE				-4.77847
45	CC(C)(C)c1ccc(N(C(=O)c2cn(C3COCC3=O)nn2)C(C(=O)NCCc2cccc(F)c2)c2cccnc2)cc1	ALP-POS-305f6ec3-37	ALP-POS-305f6ec3-37						19.5123	4.70969					FALSE	FALSE				-5.03139
46	CC(C)(C)c1ccc(N(C(=O)c2cc(CO)[nH]n2)C(C(=O)NCCc2cccc(F)c2)c2cccnc2)cc1	ALP-POS-305f6ec3-38	ALP-POS-305f6ec3-38						18.7712	4.72651					FALSE	FALSE	Ugi			-4.94778
47	CC(C)(C)c1ccc(N(C(=O)c2cc(=O)[nH]c(=O)[nH]2)C(C(=O)NCCc2cccc(F)c2)c2cccnc2)cc1	ALP-POS-305f6ec3-39	ALP-POS-305f6ec3-39						99.5						FALSE	FALSE	Ugi			-5.4435
48	CC(C)(C)c1ccc(N(C(=O)c2nnc(O)cc2O)C(C(=O)NCCc2cccc(F)c2)c2cccnc2)cc1	ALP-POS-305f6ec3-40	ALP-POS-305f6ec3-40						99.5						FALSE	FALSE	Ugi			-5.39501
49	CC(C)(C)c1ccc(N(C(=O)c2cncs2)C(C(=O)NCCc2cccc(F)c2)c2cccnc2)cc1	ALP-POS-305f6ec3-41	ALP-POS-305f6ec3-41						24.1984	4.61621					FALSE	FALSE	Ugi			-4.85619
50	CC(C)(C)c1ccc(N(C(=O)c2nnc(S)[nH]c2=O)C(C(=O)NCCc2cccc(F)c2)c2cccnc2)cc1	ALP-POS-305f6ec3-42	ALP-POS-305f6ec3-42						99.5						FALSE	FALSE				-5.53563
51	CO[C@@H]1COC[C@H]1n1cc(C(=O)N(c2ccc(C(C)(C)C)cc2)C(C(=O)NCCc2cccc(F)c2)c2cccnc2)nn1	ALP-POS-305f6ec3-43	ALP-POS-305f6ec3-43						99.5						FALSE	FALSE				-5.03458
52	Cc1cnoc1C(=O)N(c1ccc(C(C)(C)C)cc1)C(C(=O)NCCc1cccc(F)c1)c1cccnc1	ALP-POS-305f6ec3-44	ALP-POS-305f6ec3-44						99.5						FALSE	FALSE	Ugi			-4.6585
53	COc1c(C(=O)N(c2ccc(C(C)(C)C)cc2)C(C(=O)NCCc2cccc(F)c2)c2cccnc2)[nH]c(=O)[nH]c1=O	ALP-POS-305f6ec3-45	ALP-POS-305f6ec3-45						99.5						FALSE	FALSE				-5.29336
54	Cn1ncc(C(=O)N(c2ccc(C(C)(C)C)cc2)C(C(=O)NCCc2cccc(F)c2)c2cccnc2)n1	ALP-POS-305f6ec3-46	ALP-POS-305f6ec3-46						17.6001	4.75449					FALSE	FALSE	Ugi			-5.14489
55	CC(C)(C)c1ccc(N(C(=O)c2cnco2)C(C(=O)NCCc2cccc(F)c2)c2cccnc2)cc1	ALP-POS-305f6ec3-49	ALP-POS-305f6ec3-49						4.17621	5.37922					FALSE	FALSE	Ugi			-4.91401
56	Cn1cc(C(=O)N(c2ccc(C(C)(C)C)cc2)C(C(=O)NCCc2cccc(F)c2)c2cccnc2)ncc1=O	ALP-POS-305f6ec3-50	ALP-POS-305f6ec3-50						99.5						FALSE	FALSE	Ugi			-4.99974
57	CC(C)(C)c1ccc(N(C(=O)c2[nH]nc(O)c2CCO)C(C(=O)NCCc2cccc(F)c2)c2cccnc2)cc1	ALP-POS-305f6ec3-51	ALP-POS-305f6ec3-51						99.5						FALSE	FALSE				-5.46329
58	CC(C)(C)c1ccc(N(C(=O)c2c[nH]c(=O)[nH]2)C(C(=O)NCCc2cccc(F)c2)c2cccnc2)cc1	ALP-POS-305f6ec3-52	ALP-POS-305f6ec3-52						15.9178	4.79812					FALSE	FALSE	Ugi			-5.75657
59	COCCn1nc(C(=O)N(c2ccc(C(C)(C)C)cc2)C(C(=O)NCCc2cccc(F)c2)c2cccnc2)ccc1=O	ALP-POS-305f6ec3-53	ALP-POS-305f6ec3-53						99.5						FALSE	FALSE				-4.66986
60	Cn1cnc(C(=O)N(c2ccc(C(C)(C)C)cc2)C(C(=O)NCCc2cccc(F)c2)c2cccnc2)n1	ALP-POS-305f6ec3-55	ALP-POS-305f6ec3-55						74.151	4.12988					FALSE	FALSE	Ugi			-5.3471
61	Cn1cc(C(=O)N(c2ccc(C(C)(C)C)cc2)C(C(=O)NCCc2cccc(F)c2)c2cccnc2)n(C)c1=O	ALP-POS-305f6ec3-56	ALP-POS-305f6ec3-56						99.5						FALSE	FALSE	Ugi			-5.19993
62	Cn1c(C(=O)N(c2ccc(C(C)(C)C)cc2)C(C(=O)NCCc2cccc(F)c2)c2cccnc2)c[nH]c1=O	ALP-POS-305f6ec3-57	ALP-POS-305f6ec3-57						99.5						FALSE	FALSE	Ugi			-5.06296
63	CC(C)(C)c1ccc(N(C(=O)c2nc(CN3CCOCC3)cs2)C(C(=O)NCCc2cccc(F)c2)c2cccnc2)cc1	ALP-POS-305f6ec3-58	ALP-POS-305f6ec3-58						99.5						FALSE	FALSE				-4.75074
64	CC(C)(C)c1ccc(N(C(=O)c2cc(=O)[nH][nH]2)C(C(=O)NCCc2cccc(F)c2)c2cccnc2)cc1	ALP-POS-305f6ec3-59	ALP-POS-305f6ec3-59						39.7009	4.4012					FALSE	FALSE	Ugi			-5.71872
65	CC(=O)N1CCN(CC(=O)Nc2cnccc2C2CC2)CC1	EDJ-MED-3c65e9ce-2	EDJ-MED-3c65e9ce-2						99.5						FALSE	FALSE	3-aminopyridine-like			-6.75121
66	CC(=O)N1CCN(CC(=O)Nc2cnccc2-c2ccccc2)CC1	EDJ-MED-3c65e9ce-3	EDJ-MED-3c65e9ce-3						99.5						FALSE	FALSE	3-aminopyridine-like			-6.01073
67	Cc1ccncc1NC(=O)CN1CCC(C)CC1	EDJ-MED-3c65e9ce-4	EDJ-MED-3c65e9ce-4						49.1501	4.30848					FALSE	FALSE	3-aminopyridine-like			-5.54338
68	O=C(Nc1cncc2ccccc12)[C@@H]1COc2ccc(Cl)cc21	EDJ-MED-12c115cc-1	EDJ-MED-12c115cc-1						0.318618						FALSE	FALSE	3-aminopyridine-like			-4.4799
69	O=C(Nc1cncc2ccccc12)[C@H]1COc2ccc(Cl)cc21	EDJ-MED-12c115cc-2	EDJ-MED-12c115cc-2						26.9463						FALSE	FALSE	3-aminopyridine-like			-4.89203
70	O=C(NCc1cccs1)[C@@H](c1ccccc1)N1Cc2ccccc2C1=O	LON-WEI-f8a636e2-1	LON-WEI-f8a636e2-1			81.9849			99.5						FALSE	FALSE	Ugi			-5.19252
71	O=C1CCCN1Cc1cccc(C(=O)N2CCC(C3CCNC3)CC2)c1	LON-WEI-b2874fec-1	LON-WEI-b2874fec-1			99			99.5						FALSE	FALSE				-5.6572
72	Cc1ccc(Nc2ccccc2C(=O)N2CCC(C3CCNC3)CC2)cc1	LON-WEI-b2874fec-2	LON-WEI-b2874fec-2			99			99.5						FALSE	FALSE				-5.65787
73	CS(=O)(=O)Nc1ccc(Cl)cc1C(=O)N1CCC(C2CCNC2)CC1	LON-WEI-b2874fec-3	LON-WEI-b2874fec-3			99			99.5						FALSE	FALSE				-7.33751
74	O=C1CCc2cc(C(=O)N3CCC(C4CCNC4)CC3)ccc2N1	LON-WEI-b2874fec-4	LON-WEI-b2874fec-4			99			99.5						FALSE	FALSE				-6.86228
75	Cc1cc(C(=O)N2CCC(C3CCNC3)CC2)cc(S(=O)(=O)N(C)C)c1C	LON-WEI-b2874fec-5	LON-WEI-b2874fec-5			99			99.5						FALSE	FALSE				-5.16132
76	Cc1c(C(=O)N2CCC(C3CCNC3)CC2)cccc1-c1ccccn1	LON-WEI-b2874fec-6	LON-WEI-b2874fec-6			99			99.5						FALSE	FALSE				-5.26313
77	CCCOc1c(Cl)cc(C(=O)N2CCC(C3CCNC3)CC2)cc1OCC	LON-WEI-b2874fec-7	LON-WEI-b2874fec-7			99			99.5						FALSE	FALSE				-6.45061
78	CC(C)OCc1cc(C(=O)N2CCC(C3CCNC3)CC2)ccc1F	LON-WEI-b2874fec-8	LON-WEI-b2874fec-8						99.5						FALSE	FALSE				-5.27207
79	O=C(c1cccc(N2CCCNC2=O)c1)N1CCC(C2CCNC2)CC1	LON-WEI-b2874fec-9	LON-WEI-b2874fec-9			99			99.5						FALSE	FALSE				-6.5926
80	CN1CCN(c2ccc(F)cc2C(=O)N2CCC(C3CCNC3)CC2)CC1	LON-WEI-b2874fec-10	LON-WEI-b2874fec-10			99			99.5						FALSE	FALSE				-6.47696
81	Cc1cc(C(=O)N2CCC(C3CCNC3)CC2)cc(C)c1OC(F)F	LON-WEI-b2874fec-11	LON-WEI-b2874fec-11			99			99.5						FALSE	FALSE				-5.16657
82	CS(=O)(=O)c1ccccc1C(=O)N1CCC(C2CCNC2)CC1	LON-WEI-b2874fec-12	LON-WEI-b2874fec-12			99			99.5						FALSE	FALSE				-6.02062
83	CCc1ccc(S(C)(=O)=O)cc1C(=O)N1CCC(C2CCNC2)CC1	LON-WEI-b2874fec-13	LON-WEI-b2874fec-13			99			99.5						FALSE	FALSE				-6.4835
84	O=C(c1ccc2[nH]c(C(F)F)nc2c1)N1CCC(C2CCNC2)CC1	LON-WEI-b2874fec-14	LON-WEI-b2874fec-14			99			99.5						FALSE	FALSE				-7.18437
85	O=C(Nc1ccccc1)[C@@H](c1ccccc1)N1Cc2ccccc2C1=O	LON-WEI-b2874fec-15	LON-WEI-b2874fec-15			99.8017			99.5						FALSE	FALSE	Ugi			-5.70935
86	O=C(Nc1ccc(Cl)cc1)[C@@H](c1ccccc1)N1Cc2ccccc2C1=O	LON-WEI-b2874fec-16	LON-WEI-b2874fec-16			65.02			99.5						FALSE	FALSE	Ugi			-4.86897
87	Cc1cccc(NC(=O)[C@@H](c2ccccc2)N2Cc3ccccc3C2=O)n1	LON-WEI-b2874fec-17	LON-WEI-b2874fec-17			99			99.5						FALSE	FALSE	Ugi			-5.1232
88	O=C(Nc1ccncc1)[C@@H](c1ccccc1)N1Cc2ccccc2C1=O	LON-WEI-b2874fec-18	LON-WEI-b2874fec-18			99			99.5						FALSE	FALSE	Ugi			-6.53354
89	O=C(Nc1ccc(F)cc1)[C@@H](c1ccccc1)N1Cc2ccccc2C1=O	LON-WEI-b2874fec-19	LON-WEI-b2874fec-19			99			99.5						FALSE	FALSE	Ugi			-6.73586
90	COCCNC(=O)[C@@H](c1ccccc1)N1Cc2ccccc2C1=O	LON-WEI-b2874fec-20	LON-WEI-b2874fec-20			99			99.5						FALSE	FALSE	Ugi			-5.59767
92	O=C(NCCc1ccccc1)[C@@H](c1ccccc1)N1Cc2ccccc2C1=O	LON-WEI-b2874fec-22	LON-WEI-b2874fec-22			99			99.5						FALSE	FALSE	Ugi			-6.6277
93	N#Cc1ccccc1NC(=O)[C@@H](c1ccccc1)N1Cc2ccccc2C1=O	LON-WEI-b2874fec-23	LON-WEI-b2874fec-23			57.8523			99.5						FALSE	FALSE	Ugi			-6.37182
94	O=C(Nc1cccc(F)c1)[C@@H](c1ccccc1)N1Cc2ccccc2C1=O	LON-WEI-b2874fec-24	LON-WEI-b2874fec-24			59.9177			99.5						FALSE	FALSE	Ugi			-6.03207
95	O=C(Nc1cccnc1)[C@@H](c1ccccc1)N1Cc2ccccc2C1=O	LON-WEI-b2874fec-25	LON-WEI-b2874fec-25			59.5944			99.5						FALSE	FALSE	Ugi			-6.22397
96	CNCC1CCCN(C(=O)[C@@H](c2ccccc2)N2Cc3ccccc3C2=O)C1	LON-WEI-b2874fec-26	LON-WEI-b2874fec-26			99			99.5						FALSE	FALSE				-6.26154
97	CN(C)C(=O)C(CNC(=O)[C@@H](c1ccccc1)N1Cc2ccccc2C1=O)c1ccccc1	LON-WEI-b2874fec-27	LON-WEI-b2874fec-27			99			99.5						FALSE	FALSE	Ugi			-5.95216
98	O=C(Nc1cncc2ccccc12)[C@@H]1CCNc2ccc(Cl)cc21	EDJ-MED-92e193ae-1	EDJ-MED-92e193ae-1						0.230226	6.63785					FALSE	FALSE	3-aminopyridine-like			-5.35503
99	O=C(Nc1cncc2ccccc12)[C@H]1CCNc2ccc(Cl)cc21	EDJ-MED-92e193ae-2	EDJ-MED-92e193ae-2						99.5						FALSE	FALSE	3-aminopyridine-like			-5.08056
100	O=C(NCCc1cccc(F)c1)C(c1cccnc1)N(C(=O)c1cnc[nH]1)C1CCN(c2ccccc2F)C1	ALP-POS-e980f4ea-26	ALP-POS-e980f4ea-26						99						FALSE	FALSE	Ugi			-5.97903
101	O=C(NCCc1cccc(F)c1)C(c1cccnc1)N(C(=O)c1cnc[nH]1)C1CCN(c2ccccc2)C1	ALP-POS-e980f4ea-31	ALP-POS-e980f4ea-31						99						FALSE	FALSE	Ugi			-5.42168
102	O=C(NCCc1cccc(F)c1)C(c1cccnc1)N(C(=O)c1cnc[nH]1)c1ccc(OC2CCOC2)cc1	ALP-POS-e980f4ea-32	ALP-POS-e980f4ea-32						25.8154	4.58812					FALSE	FALSE	Ugi			-5.07112
103	CC(c1ccccc1)N(C(=O)c1cnc[nH]1)C(C(=O)NCCc1cccc(F)c1)c1cccnc1	ALP-POS-e980f4ea-54	ALP-POS-e980f4ea-54						99						FALSE	FALSE	Ugi			-5.87495
104	Cc1ccccc1C(C)N(C(=O)c1cnc[nH]1)C(C(=O)NCCc1cccc(F)c1)c1cccnc1	ALP-POS-e980f4ea-58	ALP-POS-e980f4ea-58						99						FALSE	FALSE	Ugi			-5.81483
105	O=C(NCCc1cccc(F)c1)C(c1cccnc1)N(C(=O)c1cnc[nH]1)C1CCCC2(CCC2)C1	ALP-POS-e980f4ea-61	ALP-POS-e980f4ea-61						99						FALSE	FALSE	Ugi			-7.10618
106	NC[C@@]1(C(=O)Nc2cncc3ccccc23)CCOc2ccc(Cl)cc21	EDG-MED-971238d3-5	EDG-MED-971238d3-5						5.02057	5.29925					FALSE	FALSE	3-aminopyridine-like			-5.74089
107	O=C(Nc1cncc2ccccc12)C1CCOc2c(O)cc(Cl)cc21	ALP-POS-ce760d3f-1	ALP-POS-ce760d3f-1						0.579211	6.23716					FALSE	FALSE	3-aminopyridine-like			-4.93814
108	O=C(Nc1cncc2cnccc12)[C@H]1CCOc2ccc(Cl)cc21	ALP-POS-ce760d3f-2	ALP-POS-ce760d3f-2			1.29106									FALSE	FALSE	3-aminopyridine-like			-4.81758
109	O=C(Nc1c[n+]([O-])cc2ccccc12)[C@H]1CCOc2ccc(Cl)cc21	ALP-POS-ce760d3f-4	ALP-POS-ce760d3f-4						25.6758	4.59048					FALSE	FALSE	3-aminopyridine-like			-6.62133
110	O=C1C(c2ccc(Cl)cc2)CCCN1c1cncc2ccccc12	ALP-POS-ce760d3f-8	ALP-POS-ce760d3f-8			16.5365			78.2094	4.10674					FALSE	FALSE	3-aminopyridine-like			-4.38547
111	O=C1NC2(CCOc3ccc(Cl)cc32)C(=O)N1c1cncc2ccccc12	VLA-UCB-29506327-1	VLA-UCB-29506327-1			0.364474			1.316	5.88074					FALSE	FALSE	3-aminopyridine-like			-4.71944
112	COc1ccccc1OCCNC(=O)c1cc(=O)cc[nH]1	MAT-POS-8fd29122-1	MAT-POS-8fd29122-1			99			99.5						FALSE	FALSE				-6.33783
113	O=C(c1cc(=O)cc[nH]1)N1CCN(c2cccc(Cl)c2)CC1	MAT-POS-8fd29122-2	MAT-POS-8fd29122-2			58.9294			99.5						FALSE	FALSE				-4.67416
114	O=C(Cc1ccc(Cl)c(Cl)c1)Nc1cncc2ccccc12	MAT-POS-23a8a11a-1	MAT-POS-23a8a11a-1			0.131608			0.261213	6.58301					FALSE	FALSE	3-aminopyridine-like			-4.26913
115	O=C1CC(C(=O)N2CCN(c3cccc(Cl)c3)CC2)c2ccccc2N1	MAT-POS-450cb4f9-1	MAT-POS-450cb4f9-1						20.9058	4.67973					FALSE	FALSE				-4.7825
116	O=C(Nc1cncc2ccc(F)cc12)C1CCOc2ccc(Cl)cc21	ALP-POS-696356e4-1	ALP-POS-696356e4-1			0.469243			0.766616	6.11542					FALSE	FALSE	3-aminopyridine-like			-4.98152
117	CCN(C(=O)c1ccco1)C(C(=O)NCCc1cccc(F)c1)c1cccnc1	KHR-WEI-75c61062-1	KHR-WEI-75c61062-1						99.5						FALSE	FALSE	Ugi			-5.2423
118	CN(C(=O)c1ccco1)C(C(=O)NCCc1cccc(F)c1)c1cccnc1	KHR-WEI-75c61062-2	KHR-WEI-75c61062-2						99.5						FALSE	FALSE	Ugi			-5.23483
119	O=C(NCCc1cccc(F)c1)C(c1cccnc1)N(Cc1ccccc1)C(=O)c1c[nH]cn1	BRU-THA-92256091-7	BRU-THA-92256091-7						99						FALSE	FALSE	Ugi			-6.20547
120	O=C(NCCc1cccc(F)c1)C(c1cccnc1)N(Cc1cccnc1)C(=O)c1c[nH]cn1	BRU-THA-92256091-11	BRU-THA-92256091-11						99						FALSE	FALSE	Ugi			-5.67739
121	O=C(NCCc1cccc(F)c1)C(c1cccnc1)N(C(=O)c1c[nH]cn1)C1CCCCCC1	BRU-THA-92256091-13	BRU-THA-92256091-13						99						FALSE	FALSE	Ugi			-7.06466
122	CC(C)S(=O)(=O)c1ccc(N(C(=O)c2c[nH]cn2)C(C(=O)NCCc2cccc(F)c2)c2cccnc2)cc1	BRU-THA-92256091-14	BRU-THA-92256091-14						99						FALSE	FALSE	Ugi			-5.74344
123	O=C(NCCc1cccc(F)c1)C(c1cccnc1)N(C(=O)c1c[nH]cn1)c1ccc(OC(F)F)cc1	BRU-THA-92256091-16	BRU-THA-92256091-16						22.1334	4.65495					FALSE	FALSE	Ugi			-6.08046
124	CC(C)Oc1ccc(N(C(=O)c2c[nH]cn2)C(C(=O)NCCc2cccc(F)c2)c2cccnc2)cc1	BRU-THA-92256091-17	BRU-THA-92256091-17						0.712447	6.14725					FALSE	FALSE	Ugi			-5.29151
125	COc1ccc(N(C(=O)c2c[nH]cn2)C(C(=O)NCCc2cccc(F)c2)c2cccnc2)cc1	BRU-THA-92256091-19	BRU-THA-92256091-19						93.7197	4.02817					FALSE	FALSE	Ugi			-5.905
126	CS(=O)(=O)Cc1ccc(N(C(=O)c2c[nH]cn2)C(C(=O)NCCc2cccc(F)c2)c2cccnc2)cc1	BRU-THA-92256091-20	BRU-THA-92256091-20						41.1151	4.386					FALSE	FALSE	Ugi			-6.07491
127	COCc1ccc(N(C(=O)c2c[nH]cn2)C(C(=O)NCCc2cccc(F)c2)c2cccnc2)cc1	BRU-THA-92256091-23	BRU-THA-92256091-23						62.8711	4.20155					FALSE	FALSE	Ugi			-5.46276
128	COc1ccccc1CN(C(=O)c1c[nH]cn1)C(C(=O)NCCc1cccc(F)c1)c1cccnc1	BRU-THA-92256091-28	BRU-THA-92256091-28						99						FALSE	FALSE	Ugi			-5.12649
129	CCOc1ccc(N(C(=O)c2c[nH]cn2)C(C(=O)NCCc2cccc(F)c2)c2cccnc2)cn1	BRU-THA-92256091-31	BRU-THA-92256091-31						99						FALSE	FALSE	Ugi			-5.36206
130	COc1cc(N(C(=O)c2c[nH]cn2)C(C(=O)NCCc2cccc(F)c2)c2cccnc2)ccc1S(=O)(=O)N(C)C	BRU-THA-92256091-44	BRU-THA-92256091-44						99						FALSE	FALSE				-5.38714
131	O=C(NCCc1cccc(F)c1)C(c1cccnc1)N(C(=O)c1c[nH]cn1)C1CCC2OCCC2C1	BRU-THA-92256091-47	BRU-THA-92256091-47						99						FALSE	FALSE	Ugi			-6.32125
132	O=C(NCCc1cccc(F)c1)C(c1cccnc1)N(C(=O)c1c[nH]cn1)C1CCC2(CCO2)CC1	BRU-THA-92256091-49	BRU-THA-92256091-49						99						FALSE	FALSE	Ugi			-6.05228
133	O=C(NCCc1cccc(F)c1)C(c1cccnc1)N(C(=O)c1c[nH]cn1)c1ccc2ncsc2c1	BRU-THA-92256091-51	BRU-THA-92256091-51						99						FALSE	FALSE	Ugi			-6.28248
134	O=C(NCCc1cccc(F)c1)C(c1cccnc1)N(C(=O)c1c[nH]cn1)c1ccc2c(c1)COCC2	BRU-THA-92256091-54	BRU-THA-92256091-54						99						FALSE	FALSE	Ugi			-5.23022
135	Cn1ncc2cc(N(C(=O)c3c[nH]cn3)C(C(=O)NCCc3cccc(F)c3)c3cccnc3)ccc21	BRU-THA-92256091-60	BRU-THA-92256091-60						99						FALSE	FALSE	Ugi			-6.12833
136	Cn1cnc2cc(N(C(=O)c3c[nH]cn3)C(C(=O)NCCc3cccc(F)c3)c3cccnc3)ccc21	BRU-THA-92256091-61	BRU-THA-92256091-61						99						FALSE	FALSE	Ugi			-6.07066
137	Cn1ccc2cc(N(C(=O)c3c[nH]cn3)C(C(=O)NCCc3cccc(F)c3)c3cccnc3)ccc21	BRU-THA-92256091-65	BRU-THA-92256091-65						99						FALSE	FALSE	Ugi			-6.19595
138	Cc1nc2ccc(N(C(=O)c3c[nH]cn3)C(C(=O)NCCc3cccc(F)c3)c3cccnc3)cc2o1	BRU-THA-92256091-67	BRU-THA-92256091-67						99						FALSE	FALSE	Ugi			-5.15212
139	O=C(NCCc1cccc(F)c1)C(c1cccnc1)N(C(=O)c1c[nH]cn1)c1cnc(C2CCC2)nc1	BRU-THA-92256091-75	BRU-THA-92256091-75						99						FALSE	FALSE	Ugi			-6.23911
140	O=C(NCCc1cccc(F)c1)C(c1cccnc1)N(C(=O)c1c[nH]cn1)c1ccc2c(c1)CCCS2(=O)=O	BRU-THA-92256091-76	BRU-THA-92256091-76						99						FALSE	FALSE	Ugi			-6.42131
141	O=C(NCCc1cccc(F)c1)C(c1cccnc1)N(C(=O)c1c[nH]cn1)c1ccc2c(c1)CCC(=O)N2CC(F)F	BRU-THA-92256091-77	BRU-THA-92256091-77						47.765	4.32089					FALSE	FALSE				-6.24461
142	CN1C(=O)CCc2cc(N(C(=O)c3c[nH]cn3)C(C(=O)NCCc3cccc(F)c3)c3cccnc3)ccc21	BRU-THA-92256091-78	BRU-THA-92256091-78						99						FALSE	FALSE	Ugi			-6.19147
143	O=C(NCCc1cccc(F)c1)C(c1cccnc1)N(C(=O)c1c[nH]cn1)c1cccc(C2COC2)c1	BRU-THA-92256091-79	BRU-THA-92256091-79						99						FALSE	FALSE	Ugi			-5.53997
144	O=C(NCCc1cccc(F)c1)C(c1cccnc1)N(C(=O)c1c[nH]cn1)c1ccc(C2COC2)cc1	BRU-THA-92256091-80	BRU-THA-92256091-80						22.6971	4.64403					FALSE	FALSE	Ugi			-5.47319
145	O=C(NCCc1cccc(F)c1)C(c1cccnc1)N(C(=O)c1c[nH]cn1)c1ccc(Cn2cccn2)cc1	BRU-THA-92256091-86	BRU-THA-92256091-86						35.4777	4.45004					FALSE	FALSE	Ugi			-5.91408
146	O=C(NCCc1cccc(F)c1)C(c1cccnc1)N(C(=O)c1c[nH]cn1)c1cccc(Oc2cccnn2)c1	BRU-THA-92256091-92	BRU-THA-92256091-92						99						FALSE	FALSE	Ugi			-5.59316
147	O=C1CC(C(=O)Nc2cncc3ccccc23)c2cc(Cl)ccc2N1	MIC-UNK-45817b9b-1	MIC-UNK-45817b9b-1						0.472706	6.32541					FALSE	FALSE	3-aminopyridine-like			-5.77975
148	NC(=O)N1CCC(C(=O)Nc2cncc3ccccc23)c2cc(Cl)ccc21	RAL-THA-4aa06b95-1	RAL-THA-4aa06b95-1						0.998371	6.00071					FALSE	FALSE	3-aminopyridine-like			-6.30898
149	COc1ccccc1OCCNC(=O)C1CC(=O)Nc2ccccc21	MAT-POS-35d3f55a-1	MAT-POS-35d3f55a-1						99.5						FALSE	FALSE				-5.63169
150	O=C(c1cncc2ccccc12)N1CCN(c2cccc(Cl)c2)CC1	MAT-POS-54c4bf04-3	MAT-POS-54c4bf04-3			0.83323			1.60458	5.79464					FALSE	FALSE				-4.40772
151	CC1CN(C(=O)c2cc(=O)[nH]c3ccccc23)CCN1c1cccc(Cl)c1	MAT-POS-54c4bf04-4	MAT-POS-54c4bf04-4			99			14.7444	4.83137					FALSE	FALSE	quinolones			-5.53194
152	COc1ccc(Cl)cc1OCCNC(=O)c1cc(=O)[nH]c2cccc(OC)c12	MAT-POS-3b536971-1	MAT-POS-3b536971-1			0.190025			0.873922	6.05853					FALSE	FALSE	quinolones			-5.22702
153	COc1cccc2[nH]c(=O)cc(C(=O)N3CCN(c4cccc(Cl)c4)CC3)c12	MAT-POS-3b536971-2	MAT-POS-3b536971-2			1.84453			4.68429	5.32936					FALSE	FALSE	quinolones			-4.45574
154	CC(=O)N1CCC(C(=O)Nc2cncc3ccccc23)c2cc(Cl)ccc21	ALP-POS-966f8da6-2	ALP-POS-966f8da6-2						0.936347	6.02856					FALSE	FALSE	3-aminopyridine-like			-6.66232
155	O=C(Cc1cncc2ccccc12)N1CCOc2ccc(Cl)cc21	JOH-UNI-ea1df7a8-1	JOH-UNI-ea1df7a8-1			3.65577			6.04725	5.21844					FALSE	FALSE	3-aminopyridine-like			-4.35077
156	O=C(Nc1c[n+]([O-])cc2ccccc12)[C@@H]1CCOc2ccc(Cl)cc21	EDJ-MED-eff36d94-1	EDJ-MED-eff36d94-1						99.5						FALSE	FALSE	3-aminopyridine-like			-5.9748
157	N#Cc1ccc2cncc(NC(=O)C3CCOc4ccc(Cl)cc43)c2c1	BEN-DND-c852c98b-1	BEN-DND-c852c98b-1						2.75005	5.56066					FALSE	FALSE	3-aminopyridine-like			-4.63806
158	O=C(Nc1cncc2c1CNCC2)C1CCOc2ccc(Cl)cc21	BEN-DND-c852c98b-10	BEN-DND-c852c98b-10						6.16251	5.21024					FALSE	FALSE	3-aminopyridine-like			-5.01675
159	O=C(Nc1cncc2ccccc12)N1CCOc2ccc(Cl)cc21	BEN-DND-f2e727cd-1	BEN-DND-f2e727cd-1						11.3882	4.94355					FALSE	FALSE	3-aminopyridine-like			-4.28053
160	O=C(Nc1cncc2cnccc12)[C@@H]1CCOc2ccc(Cl)cc21	BEN-DND-4f474d93-1	BEN-DND-4f474d93-1						3.09876	5.50881					FALSE	FALSE	3-aminopyridine-like			-4.80576
161	O=C(Nc1cncc2ccncc12)[C@@H]1CCOc2ccc(Cl)cc21	BEN-DND-4f474d93-2	BEN-DND-4f474d93-2						7.463						FALSE	FALSE	3-aminopyridine-like			-4.47699
162	COc1cccc2[nH]c(=O)cc(C(=O)NCCOc3ccccc3OCC3CC3)c12	EDJ-MED-bbe8e3da-2	EDJ-MED-bbe8e3da-2						1.92203	5.71624					FALSE	FALSE	quinolones			-4.84057
163	COc1cc(Cl)cc2c1OCC[C@@H]2C(=O)Nc1cncc2ccccc12	MAT-POS-43fe65f4-1	MAT-POS-43fe65f4-1			10.2038									FALSE	FALSE	3-aminopyridine-like			-4.81564
164	Cc1ccc(N(Cc2cscn2)C(=O)Cc2cncc3ccccc23)cc1	ALP-POS-c3a96089-1	ALP-POS-c3a96089-1			13.6386			8.08867	5.09212					FALSE	FALSE	3-aminopyridine-like			-4.42778
165	Cc1ccc(N(Cc2cscn2)C(=O)Cc2cncc3ccccc23)nc1	ALP-POS-c3a96089-2	ALP-POS-c3a96089-2						99.5						FALSE	FALSE	3-aminopyridine-like			-4.7454
166	CCC(=O)Nc1ccc(N(Cc2ccccc2)C(=O)n2nnc3ccccc32)cc1	ALP-POS-a1bdc92a-1	ALP-POS-a1bdc92a-1			99			99.5						FALSE	FALSE				-4.87783
167	O=C(Cc1cncc2ccccc12)Nc1cccc(Cl)c1	PET-UNK-8922bd3c-1	PET-UNK-8922bd3c-1			7.20093			6.47076	5.18904					FALSE	FALSE	3-aminopyridine-like			-4.41125
168	O=C(Nc1cncc2ccccc12)C1CCOc2c(O)ccc(Cl)c21	ALP-UNI-4b8a177c-1	ALP-UNI-4b8a177c-1			99			99.5						FALSE	FALSE	3-aminopyridine-like			-4.8908
169	O=C(Nc1c[nH]c(=O)c2ccccc12)C1CCOc2ccc(Cl)cc21	JOH-UNI-f51e3bbc-1	JOH-UNI-f51e3bbc-1			83.7227			99.5						FALSE	FALSE	3-aminopyridine-like			-5.09131
170	O=C1CC(C(=O)Nc2cncc3ccccc23)c2cc(Br)ccc2N1	MAT-POS-8d5af1ef-1	MAT-POS-8d5af1ef-1			1.12199			1.12288	5.94967					FALSE	FALSE	3-aminopyridine-like			-4.54693
171	O=C(c1cc(=O)[nH]c2ccccc12)N1CCN(c2cccc(Cl)c2)C(=O)C1	ERI-UCB-d6de1f3c-1	ERI-UCB-d6de1f3c-1			9.61327			15.8212	4.80076					FALSE	FALSE	quinolones			-5.27852
172	O=C(c1cncc2ccccc12)N1CCN(c2cccc(Cl)c2)C(=O)C1	ERI-UCB-d6de1f3c-2	ERI-UCB-d6de1f3c-2			5.53266			9.18999	5.03668					FALSE	FALSE				-4.25356
173	Cc1cc(C(F)(F)F)nc2c1c(N)nn2C(=O)C1CCOc2ccc(Cl)cc21	ALP-POS-6495d03e-6	ALP-POS-6495d03e-6			57.786			99.5						FALSE	FALSE				-5.50764
174	Nc1nn(C(=O)Cc2cccc(Cl)c2)c2cccnc12	ALP-POS-6495d03e-7	ALP-POS-6495d03e-7			99			99.5						FALSE	FALSE				-5.99424
175	COc1ccc2c(N)nn(C(=O)C3CCOc4ccc(Cl)cc43)c2c1	ALP-POS-79636100-2	ALP-POS-79636100-2			62.0901									FALSE	FALSE				-5.38703
176	Cc1cc(C(F)(F)F)nc2c1c(N)nn2C(=O)Cc1cccc(Cl)c1	ALP-POS-79636100-3	ALP-POS-79636100-3			99			99.5						FALSE	FALSE				-4.82417
177	C=CC(=O)N(c1ccc(I)cc1)C(C(=O)Nc1ccc(Cl)cc1)c1cncnc1	ALP-POS-568d9d36-1	ALP-POS-568d9d36-1			2.75239			26.2744	4.58047					TRUE	FALSE	Ugi			-3.98227
178	Nc1nn(C(=O)Cc2cccc(Cl)c2)c2cc(F)ccc12	ALP-POS-902f21bb-1	ALP-POS-902f21bb-1			99			99.5						FALSE	FALSE				-5.16083
179	Nc1nn(C(=O)C2CCOc3ccc(Cl)cc32)c2ccncc12	ALP-POS-902f21bb-2	ALP-POS-902f21bb-2			95.2435			87.1705	4.05963					FALSE	FALSE				-5.8367
180	CC(=O)c1ccccc1C(=O)N(c1ccc(C(C)(C)C)cc1)C(C(=O)NCCc1cccc(F)c1)c1cccnc1	ALP-POS-02c6a514-6	ALP-POS-02c6a514-6						99.5						FALSE	FALSE				-4.54139
181	CC(C)(C)c1ccc(N(C(=O)c2ccco2)C(C(=O)NCCc2cccc(F)c2)c2snc3ccccc23)cc1	ALP-POS-02c6a514-9	ALP-POS-02c6a514-9						5.3343	5.27292					FALSE	FALSE				-4.74935
182	Nc1ccc2[nH]c(C(=O)N(C(=O)c3ccco3)C(C(=O)NCCc3cccc(F)c3)c3cccnc3)cc2c1	ALP-POS-02c6a514-10	ALP-POS-02c6a514-10						99.5						FALSE	FALSE	Ugi			-5.55763
183	CC(C)(C)c1ccc(N(C(=O)c2ccccc2)C(C(=O)NCCc2cccc(F)c2)c2cccnc2)cc1	ALP-POS-02c6a514-11	ALP-POS-02c6a514-11						99.5						FALSE	FALSE	Ugi			-4.56848
184	COc1cncc(C(C(=O)NCCc2cccc(F)c2)N(C(=O)c2ccco2)c2ccc(C(C)(C)C)cc2)c1C	ALP-POS-02c6a514-13	ALP-POS-02c6a514-13						99.5						FALSE	FALSE	Ugi			-4.64618
185	CC(C)(C)c1ccc(N(C(=O)C2CCCO2)C(C(=O)NCCc2cccc(F)c2)c2cccnc2)cc1	ALP-POS-02c6a514-17	ALP-POS-02c6a514-17						5.56196	5.25477					FALSE	FALSE	Ugi			-4.70331
186	CC(C)(C)c1ccc(N(C(=O)c2ccco2)C(C(=O)NCCc2cccc(F)c2)c2coc3ccccc23)cc1	ALP-POS-02c6a514-19	ALP-POS-02c6a514-19						99.5						FALSE	FALSE	Ugi			-4.62671
187	Cn1cncc1C(=O)N(c1ccc(C(C)(C)C)cc1)C(C(=O)NCCc1cccc(F)c1)c1cccnc1	ALP-POS-02c6a514-22	ALP-POS-02c6a514-22						99.5						FALSE	FALSE	Ugi			-5.06281
188	CC(C)(C)c1ccc(N(C(=O)c2ccncc2)C(C(=O)NCCc2cccc(F)c2)c2cccnc2)cc1	ALP-POS-02c6a514-26	ALP-POS-02c6a514-26						99.5						FALSE	FALSE	Ugi			-4.91879
189	Cn1nc(C(C(=O)NCCc2cccc(F)c2)N(C(=O)c2ccco2)c2ccc(C(C)(C)C)cc2)c2ccccc21	ALP-POS-02c6a514-31	ALP-POS-02c6a514-31						99.5						FALSE	FALSE				-5.05676
190	CC(C)(C)c1ccc(N(C(=O)c2ccco2)C(C(=O)NCCc2cccc(F)c2)c2cncc3ccccc23)cc1	ALP-POS-02c6a514-32	ALP-POS-02c6a514-32						0.402513	6.39522					FALSE	FALSE	Ugi			-4.6376
191	CC(C)(C)c1ccc(N(C(=O)c2cccc(C#N)c2)C(C(=O)NCCc2cccc(F)c2)c2cccnc2)cc1	ALP-POS-02c6a514-33	ALP-POS-02c6a514-33						99.5						FALSE	FALSE	Ugi			-4.53532
192	CC(C)(C)c1ccc(N(C(=O)c2ccco2)C(C(=O)NCCc2cccc(F)c2)c2cnc3ccccn23)cc1	ALP-POS-02c6a514-34	ALP-POS-02c6a514-34						37.4742	4.42627					FALSE	FALSE	Ugi			-4.6576
193	COc1ccccc1C(=O)N(c1ccc(C(C)(C)C)cc1)C(C(=O)NCCc1cccc(F)c1)c1cccnc1	ALP-POS-02c6a514-40	ALP-POS-02c6a514-40						99.5						FALSE	FALSE	Ugi			-4.57801
194	Cc1ccncc1C(C(=O)NCCc1cccc(F)c1)N(C(=O)c1ccco1)c1ccc(C(C)(C)C)cc1	ALP-POS-02c6a514-44	ALP-POS-02c6a514-44						0.111946	6.95099					FALSE	FALSE	Ugi			-4.67479
195	CC(C)(C)c1ccc(N(C(=O)c2cn3ccccc3n2)C(C(=O)NCCc2cccc(F)c2)c2cccnc2)cc1	ALP-POS-02c6a514-45	ALP-POS-02c6a514-45						18.2039	4.73984					FALSE	FALSE	Ugi			-4.78967
196	CC(C)(C)c1ccc(N(C(=O)c2ncc[nH]2)C(C(=O)NCCc2cccc(F)c2)c2cccnc2)cc1	ALP-POS-02c6a514-46	ALP-POS-02c6a514-46						5.28553	5.27691					FALSE	FALSE	Ugi			-5.31513
197	CC(C)(C)c1ccc(N(C(=O)c2ccco2)C(C(=O)NCCc2cccc(F)c2)c2n[nH]c3ccccc23)cc1	ALP-POS-02c6a514-48	ALP-POS-02c6a514-48						99.5						FALSE	FALSE	Ugi			-5.24705
198	CC(C)(C)c1ccc(N(C(=O)c2nccs2)C(C(=O)NCCc2cccc(F)c2)c2cccnc2)cc1	ALP-POS-02c6a514-49	ALP-POS-02c6a514-49						0.800299	6.09675					FALSE	FALSE	Ugi			-5.0008
199	CC(C)(C)c1ccc(N(C(=O)c2cocn2)C(C(=O)NCCc2cccc(F)c2)c2cccnc2)cc1	ALP-POS-02c6a514-50	ALP-POS-02c6a514-50						0.55669	6.25439					FALSE	FALSE	Ugi			-4.74457
200	CC(C)(C)c1ccc(N(C(=O)C2CCCN2)C(C(=O)NCCc2cccc(F)c2)c2cccnc2)cc1	ALP-POS-02c6a514-51	ALP-POS-02c6a514-51						99.5						FALSE	FALSE	Ugi			-5.38888
201	CC(C)(C)c1ccc(N(C(=O)c2ccn[nH]2)C(C(=O)NCCc2cccc(F)c2)c2cccnc2)cc1	ALP-POS-02c6a514-52	ALP-POS-02c6a514-52						1.77935	5.74974					FALSE	FALSE	Ugi			-5.25425
202	CN(C)C(=O)CNC(=O)C(c1cccnc1)N(C(=O)c1ccco1)c1ccc(C(C)(C)C)cc1	ALP-POS-02c6a514-53	ALP-POS-02c6a514-53						10.9306	4.96135					FALSE	FALSE	Ugi			-5.07838
203	CC(C)(C)c1ccc(N(C(=O)c2ccco2)C(C(=O)NCCN2CCOCC2)c2cccnc2)cc1	ALP-POS-02c6a514-55	ALP-POS-02c6a514-55						2.18774	5.66					FALSE	FALSE	Ugi			-4.94982
204	CC(C)(C)c1ccc(N(C(=O)c2ccco2)C(C(=O)Nc2ccccc2)c2cccnc2)cc1	ALP-POS-02c6a514-56	ALP-POS-02c6a514-56						11.2086	4.95045					FALSE	FALSE	Ugi			-4.63711
205	CC(C)(C)c1ccc(N(C(=O)c2ccco2)C(C(=O)NCc2ccccc2)c2cccnc2)cc1	ALP-POS-02c6a514-57	ALP-POS-02c6a514-57						4.36168	5.36035					FALSE	FALSE	Ugi			-4.54513
206	CC1CC(CCN(C(=O)c2ccco2)C(C(=O)NCCc2cccc(F)c2)c2cccnc2)CC(C)(C)C1	ALP-POS-b0bc6a46-1	ALP-POS-b0bc6a46-1						99.5						FALSE	FALSE	Ugi			-5.53737
207	O=C(NCCc1cccc(F)c1)C(c1cccnc1)N(Cc1ccccc1)C(=O)c1ccco1	ALP-POS-b0bc6a46-2	ALP-POS-b0bc6a46-2						99.5						FALSE	FALSE	Ugi			-4.73391
208	CCOC1CC2(C1)CC2N(C(=O)c1ccco1)C(C(=O)NCCc1cccc(F)c1)c1cccnc1	ALP-POS-b0bc6a46-4	ALP-POS-b0bc6a46-4						99.5						FALSE	FALSE	Ugi			-6.80007
209	O=C(NCCc1cccc(F)c1)C(c1cccnc1)N(C(=O)c1ccco1)c1ccc(C2CCCC2)cc1	ALP-POS-b0bc6a46-5	ALP-POS-b0bc6a46-5						0.281678	6.55025					FALSE	FALSE	Ugi			-4.95683
210	O=C(NCCc1cccc(F)c1)C(c1cccnc1)N(Cc1cc(C(F)(F)F)cs1)C(=O)c1ccco1	ALP-POS-b0bc6a46-7	ALP-POS-b0bc6a46-7						99.5						FALSE	FALSE	Ugi			-4.87966
211	COc1ccccc1N(C(=O)c1ccco1)C(C(=O)NCCc1cccc(F)c1)c1cccnc1	ALP-POS-b0bc6a46-8	ALP-POS-b0bc6a46-8						99.5						FALSE	FALSE	Ugi			-4.56075
212	O=C(NCCc1cccc(F)c1)C(c1cccnc1)N(Cc1ccccc1C1CCC1)C(=O)c1ccco1	ALP-POS-b0bc6a46-10	ALP-POS-b0bc6a46-10						1.92934	5.71459					FALSE	FALSE	Ugi			-5.68634
213	CC(C)c1cc(N(C(=O)c2ccco2)C(C(=O)NCCc2cccc(F)c2)c2cccnc2)ccc1C(F)(F)F	ALP-POS-b0bc6a46-11	ALP-POS-b0bc6a46-11						99.5						FALSE	FALSE				-5.04512
214	CC(C)(C)c1cnc(N(C(=O)c2ccco2)C(C(=O)NCCc2cccc(F)c2)c2cccnc2)s1	ALP-POS-b0bc6a46-12	ALP-POS-b0bc6a46-12						3.94024	5.40448					FALSE	FALSE	Ugi			-5.18156
215	O=C(NCCc1cccc(F)c1)C(c1cccnc1)N(C(=O)c1ccco1)c1cccc(CSC2CCOCC2)c1	ALP-POS-b0bc6a46-13	ALP-POS-b0bc6a46-13						99.5						FALSE	FALSE				-4.52674
216	COc1ccc(N(C(=O)c2ccco2)C(C(=O)NCCc2cccc(F)c2)c2cccnc2)cc1NC(=O)C1CCCCC1	ALP-POS-b0bc6a46-14	ALP-POS-b0bc6a46-14						62.7028	4.20271					FALSE	FALSE				-5.15634
217	O=C(NCCc1cccc(F)c1)C(c1cccnc1)N(C(=O)c1ccco1)c1ccc(-c2n[nH]c3c2COCC3)cc1	ALP-POS-b0bc6a46-16	ALP-POS-b0bc6a46-16						43.0301	4.36623					FALSE	FALSE				-4.75866
218	COC(=O)CCSc1cc(Cl)ccc1N(C(=O)c1ccco1)C(C(=O)NCCc1cccc(F)c1)c1cccnc1	ALP-POS-b0bc6a46-17	ALP-POS-b0bc6a46-17						16.6406	4.77883					FALSE	FALSE				-4.85379
219	COc1ccc(N(C(=O)c2ccco2)C(C(=O)NCCc2cccc(F)c2)c2cccnc2)cc1OCCO	ALP-POS-b0bc6a46-18	ALP-POS-b0bc6a46-18						99.5						FALSE	FALSE	Ugi			-5.23406
220	O=C(NCCc1cccc(F)c1)C(c1cccnc1)N(Cc1c(O)ccc2c1CCCC2)C(=O)c1ccco1	ALP-POS-b0bc6a46-19	ALP-POS-b0bc6a46-19						12.0753	4.9181					FALSE	FALSE	Ugi			-5.06973
221	CSc1ccc(CN(C(=O)c2ccco2)C(C(=O)NCCc2cccc(F)c2)c2cccnc2)cc1C#N	ALP-POS-b0bc6a46-20	ALP-POS-b0bc6a46-20						54.8907	4.2605					FALSE	FALSE	Ugi			-5.02686
222	O=C(NCCc1cccc(F)c1)C(c1cccnc1)N(C(=O)c1ccco1)[C@H]1C[C@H](c2cc(F)cc(F)c2)C1	ALP-POS-b0bc6a46-21	ALP-POS-b0bc6a46-21						99.5						FALSE	FALSE	Ugi			-5.17296
223	COc1ccc(N(C(=O)c2ccco2)C(C(=O)NCCc2cccc(F)c2)c2cccnc2)cc1	ALP-POS-b0bc6a46-22	ALP-POS-b0bc6a46-22						30.4977	4.51573					FALSE	FALSE	Ugi			-4.64281
224	CC(=O)c1ccc(N(C(=O)c2ccco2)C(C(=O)NCCc2cccc(F)c2)c2cccnc2)cc1	ALP-POS-b0bc6a46-23	ALP-POS-b0bc6a46-23						56.282	4.24963					FALSE	FALSE	Ugi			-5.31281
225	N#Cc1ccc(N(C(=O)c2ccco2)C(C(=O)NCCc2cccc(F)c2)c2cccnc2)cc1	ALP-POS-b0bc6a46-24	ALP-POS-b0bc6a46-24						10.3952	4.98317					FALSE	FALSE	Ugi			-4.78762
226	COc1cc(C)ccc1N(C(=O)c1ccco1)C(C(=O)NCCc1cccc(F)c1)c1cccnc1	ALP-POS-b0bc6a46-25	ALP-POS-b0bc6a46-25						99.5						FALSE	FALSE	Ugi			-4.49311
227	O=C(NCCc1cccc(F)c1)C(c1cccnc1)N(C(=O)c1ccco1)C1CCCC(c2ccc(F)c(F)c2)C1	ALP-POS-b0bc6a46-26	ALP-POS-b0bc6a46-26						99.5						FALSE	FALSE				-5.64079
228	N#Cc1cc(N(C(=O)c2ccco2)C(C(=O)NCCc2cccc(F)c2)c2cccnc2)ccc1Oc1ccc(C(F)(F)F)cc1	ALP-POS-b0bc6a46-27	ALP-POS-b0bc6a46-27						99.5						FALSE	FALSE				-5.61233
229	O=C(NCCc1cccc(F)c1)C(c1cccnc1)N(C(=O)c1ccco1)C1CCN(c2ccccc2)CC1	ALP-POS-b0bc6a46-28	ALP-POS-b0bc6a46-28						79.6128	4.09902					FALSE	FALSE	Ugi			-4.8007
230	COC(=O)C(C)(CN(C(=O)c1ccco1)C(C(=O)NCCc1cccc(F)c1)c1cccnc1)c1ccccc1F	ALP-POS-b0bc6a46-29	ALP-POS-b0bc6a46-29						99.5						FALSE	FALSE				-5.0602
231	Nc1nn(C(=O)C2CCOc3ccc(Cl)cc32)c2cc(F)ccc12	ALP-POS-e2fddb0f-2	ALP-POS-e2fddb0f-2			53.2516			99.5						FALSE	FALSE				-5.82344
232	Nc1nn(C(=O)Cc2cccc(Cl)c2)c2ccc(F)cc12	ALP-POS-cd485364-1	ALP-POS-cd485364-1			94.2012			99.5						FALSE	FALSE				-5.5786
233	Nc1cncc2c1CCCN2C(=O)Cc1cccc(Cl)c1	ALP-POS-cd485364-2	ALP-POS-cd485364-2			54.2265			32.5061	4.48804					FALSE	FALSE	3-aminopyridine-like	x12202		-4.89651
234	O=C(Nc1cncc2ccccc12)C1=CCCc2ccc(Cl)cc21	MAT-POS-0c8fa4a7-1	MAT-POS-0c8fa4a7-1			0.0810672			0.233267	6.63215					FALSE	FALSE	3-aminopyridine-like			-4.45143
235	COc1ccc2c(c1)c(N)nn2C(=O)Cc1cccc(Cl)c1	MAT-POS-0c8fa4a7-2	MAT-POS-0c8fa4a7-2			99			99.5					0	FALSE	FALSE				-4.84186
236	Nc1nn(C(=O)Cc2cccc(Cl)c2)c2ccccc12	MAT-POS-0c8fa4a7-3	MAT-POS-0c8fa4a7-3			99			99.5						FALSE	FALSE				-5.05375
237	Nc1nn(C(=O)Cc2cccc(Cl)c2)c2cccc(F)c12	MAT-POS-0c8fa4a7-4	MAT-POS-0c8fa4a7-4			52.6459			99.5						FALSE	FALSE				-4.89168
238	COc1ccc2c(N)nn(C(=O)Cc3cccc(Cl)c3)c2c1	MAT-POS-53907a1c-1	MAT-POS-53907a1c-1			99			99.5						FALSE	FALSE				-4.67343
239	Cc1ccncc1NC(=O)N(CCC1CCCCC1)c1cc(Cl)cc(OC(C)C)c1	MAT-POS-53907a1c-2	MAT-POS-53907a1c-2			99			24.5601	4.60977					FALSE	FALSE	3-aminopyridine-like			-5.61146
240	O=C1CC(Oc2cc(Cl)cc(N(CCC3CCCCC3)C(=O)Nc3cncc4ccccc34)c2)N1	MAT-POS-53907a1c-3	MAT-POS-53907a1c-3			1.57531			0.104653	6.98025					FALSE	FALSE	3-aminopyridine-like			-6.10333
241	Cc1nc(CN2C(=O)C(=O)c3cc(Br)ccc32)cs1	LOR-NOR-c954e7ad-1	LOR-NOR-c954e7ad-1			18.0243			99.5					132.673	FALSE	FALSE	Isatins			-5.02327
242	CCCCN1C(=O)C(=O)c2cc(Br)cc(C)c21	LOR-NOR-c954e7ad-2	LOR-NOR-c954e7ad-2			57.5528			99.5					0	FALSE	FALSE	Isatins			-4.54498
243	CC(C)CCN1C(=O)C(=O)c2cc(Br)ccc21	LOR-NOR-c954e7ad-3	LOR-NOR-c954e7ad-3			24.2786			99.5					59.218	FALSE	FALSE	Isatins			-4.87494
244	CCc1ccc2c(c1)C(=O)C(=O)N2CC(=O)O	LOR-NOR-c954e7ad-4	LOR-NOR-c954e7ad-4			99			99.5					0	FALSE	FALSE	Isatins			-6.78164
245	O=C(O)CN1C(=O)C(=O)c2cc([N+](=O)[O-])ccc21	LOR-NOR-c954e7ad-5	LOR-NOR-c954e7ad-5			99			99.5					0	FALSE	FALSE	Isatins			-7.65181
246	O=C1C(=O)N(Cc2ccccc2)c2ccc([N+](=O)[O-])cc21	LOR-NOR-c954e7ad-6	LOR-NOR-c954e7ad-6			26.9074			99.5					50.6134	FALSE	FALSE	Isatins			-7.0984
247	CN1CCC(C(=O)Nc2cncc3ccccc23)c2cc(Cl)ccc21	MIC-UNK-91acba05-6	MIC-UNK-91acba05-6						0.442977	6.35362					FALSE	FALSE	3-aminopyridine-like			-4.8319
248	Cc1ccc(N(Cc2cccc(Cl)c2)C(=O)Cn2nnc3ccccc32)cc1	CHO-MSK-00c5269a-1	CHO-MSK-00c5269a-1			3.30229			2.33428	5.63185					FALSE	FALSE	3-aminopyridine-like			-4.22308
249	COc1ccc(N(Cc2cccc(Cl)c2)C(=O)Cn2nnc3ccccc32)cc1	CHO-MSK-00c5269a-2	CHO-MSK-00c5269a-2			5.65406			1.13776	5.94395					FALSE	FALSE	3-aminopyridine-like	x12177		-4.13669
250	O=C(Cn1nnc2ccccc21)N(Cc1cccc(Cl)c1)c1ccc(N2CCOCC2)cc1	CHO-MSK-00c5269a-4	CHO-MSK-00c5269a-4			3.7871			3.70094	5.43169					FALSE	FALSE	3-aminopyridine-like			-4.29246
251	O=C(Cn1nnc2ccccc21)N(Cc1cccc(Cl)c1)c1ccc(N2CCCCC2)cc1	CHO-MSK-00c5269a-5	CHO-MSK-00c5269a-5			6.01954			3.64674	5.4381					FALSE	FALSE	3-aminopyridine-like			-4.77306
252	O=C(Cc1cncc2ccccc12)N(CCC1CCCCC1)Cc1cccs1	ALP-POS-64a710fa-1	ALP-POS-64a710fa-1			3.02151			9.86113	5.00607					FALSE	FALSE				-5.31716
253	CN(C)CCCN(Cc1cccs1)C(=O)Cc1cncc2ccccc12	ALP-POS-64a710fa-2	ALP-POS-64a710fa-2			99			99.5						FALSE	FALSE				-4.76273
254	O=C(Cc1cccc(Cl)c1)Nc1cncc2c1CCC2	MAT-POS-199e2e7c-1	MAT-POS-199e2e7c-1			4.64891			5.16341	5.28706				216.851	FALSE	FALSE	3-aminopyridine-like	x12000		-4.46704
255	O=C(Nc1cncc2ccccc12)C1COc2c(Cl)cccc21	FRA-DIA-c7e803f4-1	FRA-DIA-c7e803f4-1			5.35933			4.7575	5.32262					FALSE	FALSE	3-aminopyridine-like			-4.34746
256	O=C(Cc1cccc(Cl)c1)Nc1nnc2ccccn12	PET-UNK-e44ffd04-1	PET-UNK-e44ffd04-1			93.8621			99.5					158.279	FALSE	FALSE	3-aminopyridine-like	x12026		-4.71158
257	COc1ccc2c(NC(=O)Cc3cccc(Cl)c3)noc2c1	EDJ-MED-c8e7a002-1	EDJ-MED-c8e7a002-1			99			99.5					0	FALSE	FALSE	3-aminopyridine-like			-4.39219
258	COc1ccc2n[nH]c(NC(=O)Cc3cccc(Cl)c3)c2c1	EDJ-MED-c8e7a002-2	EDJ-MED-c8e7a002-2			99			99.5					0	FALSE	FALSE	3-aminopyridine-like			-5.15477
259	COc1ccc2c(NC(=O)Cc3cccc(Cl)c3)[nH]nc2c1	EDJ-MED-c8e7a002-3	EDJ-MED-c8e7a002-3			52.0494			99.5						FALSE	FALSE	3-aminopyridine-like			-5.03231
260	Cc1ccn2cnnc2c1NC(=O)Cc1cccc(Cl)c1	EDJ-MED-c8e7a002-4	EDJ-MED-c8e7a002-4			83.3781			75.2574	4.12345					FALSE	FALSE	3-aminopyridine-like			-5.15853
261	Cc1cc(C(F)(F)F)nc2n[nH]c(NC(=O)Cc3cccc(Cl)c3)c12	EDJ-MED-c8e7a002-5	EDJ-MED-c8e7a002-5			81.9779			99.5						FALSE	FALSE	3-aminopyridine-like			-4.77916
262	Cc1nn(C)c2[nH]nc(NC(=O)Cc3cccc(Cl)c3)c12	EDJ-MED-c8e7a002-6	EDJ-MED-c8e7a002-6			99			99.5						FALSE	FALSE	3-aminopyridine-like			-6.8961
263	O=C(Cc1cccc(Cl)c1)Nc1n[nH]c2ccc(F)cc12	EDJ-MED-c8e7a002-9	EDJ-MED-c8e7a002-9			88.584			99.5						FALSE	FALSE	3-aminopyridine-like			-5.06432
264	O=C(Cc1cccc(Cl)c1)Nc1[nH]nc2cc(F)ccc12	EDJ-MED-c8e7a002-10	EDJ-MED-c8e7a002-10			91.4887			99.5						FALSE	FALSE	3-aminopyridine-like			-5.34
265	O=C(Cc1cccc(Cl)c1)Nc1n[nH]c2ccccc12	EDJ-MED-c8e7a002-11	EDJ-MED-c8e7a002-11			99			99.5						FALSE	FALSE	3-aminopyridine-like			-4.69631
266	O=C(Cc1cccc(Cl)c1)Nc1cccc2cn[nH]c12	EDJ-MED-c8e7a002-12	EDJ-MED-c8e7a002-12			99			99.5					269.583	FALSE	FALSE	3-aminopyridine-like			-5.50675
267	O=C(Cc1cccc(Cl)c1)Nc1[nH]nc2cccc(F)c12	EDJ-MED-c8e7a002-13	EDJ-MED-c8e7a002-13			81.7563			99.5						FALSE	FALSE	3-aminopyridine-like			-5.2106
268	O=C(Cc1cccc(Cl)c1)Nc1[nH]nc2cccnc12	EDJ-MED-c8e7a002-14	EDJ-MED-c8e7a002-14			99			99.5						FALSE	FALSE	3-aminopyridine-like			-5.75593
269	O=C(Cc1cccc(Cl)c1)Nc1n[nH]c2ccnc(Br)c12	EDJ-MED-c8e7a002-15	EDJ-MED-c8e7a002-15			99			99.5					0	FALSE	FALSE	3-aminopyridine-like			-4.9772
270	O=C(Cc1cccc(Cl)c1)Nc1n[nH]c2ccncc12	EDJ-MED-c8e7a002-16	EDJ-MED-c8e7a002-16			99			99.5					99.6721	FALSE	FALSE	3-aminopyridine-like			-5.82738
271	O=C1CC(NC(=O)C2CCOc3ccc(Cl)cc32)CCN1	ALP-POS-8b8a49e1-4	ALP-POS-8b8a49e1-4			99									FALSE	FALSE	3-aminopyridine-like			-6.11234
272	O=C(Nc1[nH]nc2cccc(F)c12)C1CCOc2ccc(Cl)cc21	JAG-UCB-52b62a6f-5	JAG-UCB-52b62a6f-5			99			99.5						FALSE	FALSE	3-aminopyridine-like			-5.82323
273	O=C(Nc1[nH]nc2ccccc12)C1CCOc2ccc(Cl)cc21	JAG-UCB-52b62a6f-6	JAG-UCB-52b62a6f-6			99			99.5						FALSE	FALSE	3-aminopyridine-like			-4.86895
274	O=C(Nc1[nH]nc2cccnc12)C1CCOc2ccc(Cl)cc21	JAG-UCB-52b62a6f-7	JAG-UCB-52b62a6f-7			99			99.5						FALSE	FALSE	3-aminopyridine-like			-5.53583
275	COc1ccc2n[nH]c(NC(=O)C3CCOc4ccc(Cl)cc43)c2c1	JAG-UCB-52b62a6f-8	JAG-UCB-52b62a6f-8			99									FALSE	FALSE	3-aminopyridine-like			-5.54865
276	O=C(Nc1[nH]nc2cc(F)ccc12)C1CCOc2ccc(Cl)cc21	JAG-UCB-52b62a6f-9	JAG-UCB-52b62a6f-9			99									FALSE	FALSE	3-aminopyridine-like			-5.84319
277	COc1ccc2c(NC(=O)C3CCOc4ccc(Cl)cc43)noc2c1	JAG-UCB-52b62a6f-10	JAG-UCB-52b62a6f-10			53.4127			61.5022	4.21111					FALSE	FALSE	3-aminopyridine-like			-4.78522
278	Cc1ccn2cnnc2c1NC(=O)C1CCOc2ccc(Cl)cc21	JAG-UCB-52b62a6f-11	JAG-UCB-52b62a6f-11			99			99.5						FALSE	FALSE	3-aminopyridine-like	x12136		-5.22426
279	COc1ccc2c(NC(=O)C3CCOc4ccc(Cl)cc43)[nH]nc2c1	JAG-UCB-52b62a6f-12	JAG-UCB-52b62a6f-12			99			99.5						FALSE	FALSE	3-aminopyridine-like			-5.19639
280	O=C(Nc1cccc2cn[nH]c12)C1CCOc2ccc(Cl)cc21	JAG-UCB-52b62a6f-13	JAG-UCB-52b62a6f-13			99			99.5						FALSE	FALSE	3-aminopyridine-like			-5.11335
281	O=C(Nc1n[nH]c2ccnc(Br)c12)C1CCOc2ccc(Cl)cc21	JAG-UCB-52b62a6f-15	JAG-UCB-52b62a6f-15			74.1728			99.5						FALSE	FALSE	3-aminopyridine-like			-4.88467
282	O=C(Nc1n[nH]c2ccncc12)C1CCOc2ccc(Cl)cc21	JAG-UCB-52b62a6f-16	JAG-UCB-52b62a6f-16						70.2526	4.15334					FALSE	FALSE	3-aminopyridine-like			-5.79857
283	Cc1cc(C(F)(F)F)nc2n[nH]c(NC(=O)C3CCOc4ccc(Cl)cc43)c12	JAG-UCB-52b62a6f-19	JAG-UCB-52b62a6f-19			98.0886			25.9776	4.5854					FALSE	FALSE	3-aminopyridine-like			-6.02162
284	O=C(Nc1cc[nH]c(=O)c1)C1CCOc2ccc(Cl)cc21	BEN-DND-b89db3f2-2	BEN-DND-b89db3f2-2			99			99.5						FALSE	FALSE	3-aminopyridine-like			-6.46685
285	Cc1ccncc1NC(=O)Cc1cc(Cl)cc(OCCN2CCOCC2C)c1	MAT-POS-500ca5bf-1	MAT-POS-500ca5bf-1		23.88				99.5						FALSE	FALSE	3-aminopyridine-like			-4.82594
286	O=C(Cc1cccc(Cl)c1)N[C@H]1CCNC1=O	MAT-POS-500ca5bf-2	MAT-POS-500ca5bf-2		0	99									FALSE	FALSE	Ugi			-6.7046
287	Cn1cc(CN(C(=O)Cn2nnc3ccccc32)c2ccc(N3CCCCC3)cc2)cn1	ALP-POS-7c842ab8-1	ALP-POS-7c842ab8-1			99			99.5					127.115	FALSE	FALSE	3-aminopyridine-like			-5.69394
288	O=C(Cc1cc(Cl)cc(CC2CC(=O)N2)c1)Nc1cncc2ccccc12	EDJ-MED-50011917-1	EDJ-MED-50011917-1			4.42082			4.56705	5.34036					FALSE	FALSE	3-aminopyridine-like			-5.01302
289	C[C@@H]1C[C@H](C(=O)Nc2cncc3ccccc23)c2cc(Cl)ccc2O1	MAT-POS-8a69d52e-2	MAT-POS-8a69d52e-2			2.65507			0.67929	6.16794					FALSE	FALSE	3-aminopyridine-like			-4.46765
290	C[C@H]1C[C@H](C(=O)Nc2cncc3ccccc23)c2cc(Cl)ccc2O1	MAT-POS-8a69d52e-3	MAT-POS-8a69d52e-3			99			52.0706	4.28341					FALSE	FALSE	3-aminopyridine-like			-4.55272
291	C[C@H]1COc2ccc(Cl)cc2[C@H]1C(=O)Nc1cncc2ccccc12	MAT-POS-8a69d52e-5	MAT-POS-8a69d52e-5			79.5697			99.5					170.528	FALSE	FALSE	3-aminopyridine-like			-4.36704
292	C[C@@H]1COc2ccc(Cl)cc2[C@H]1C(=O)Nc1cncc2ccccc12	MAT-POS-8a69d52e-6	MAT-POS-8a69d52e-6			35.1264			99.5					83.8297	FALSE	FALSE	3-aminopyridine-like			-4.46224
293	C[C@@H]1COc2ccc(Cl)cc2[C@@H]1C(=O)Nc1cncc2ccccc12	MAT-POS-8a69d52e-7	MAT-POS-8a69d52e-7			1.82971			1.71349	5.76612				111.513	FALSE	FALSE	3-aminopyridine-like	x12073		-4.41699
294	O=C(NC1N=Nc2ccccc21)C1CCOc2ccc(Cl)cc21	DAR-DIA-6a508060-7	DAR-DIA-6a508060-7			99			99.5								3-aminopyridine-like			-4.97137
295	COc1ccccc1OCCNC(=O)c1cncc2ccccc12	MAR-UCB-f313ec4d-2	MAR-UCB-f313ec4d-2			5.78068			3.2413	5.48928				91.3435	FALSE	FALSE		x11813		-4.41814
296	COc1ccccc1OCCC(=O)Nc1cncc2ccccc12	MAR-UCB-f313ec4d-3	MAR-UCB-f313ec4d-3			85.4111			96.482					0	FALSE	FALSE				-4.47445
297	COc1ccccc1NCCNC(=O)c1cc(=O)[nH]c2ccccc12	MAR-UCB-f313ec4d-4	MAR-UCB-f313ec4d-4			99			99.5						FALSE	FALSE	quinolones			-5.78382
298	O=C(c1cncc2ccccc12)N1CCN(c2ccccc2)CC1	MAR-UCB-f313ec4d-6	MAR-UCB-f313ec4d-6			7.2537			5.4456	5.26395				88.85	FALSE	FALSE		x11812		-4.51102
299	O=C(c1cc(=O)[nH]c2ccccc12)N1CCN(c2cccc(Cl)c2)CC1	ERI-UCB-a0b0dbcb-2	ERI-UCB-a0b0dbcb-2		65.66	2.18952			2.16406	5.66473				99.075	FALSE	FALSE	quinolones			-4.56665
300	O=C(c1cc(=O)[nH]c2ccccc12)N1CCN(c2cccc(C(F)(F)F)c2)CC1	ERI-UCB-a0b0dbcb-4	ERI-UCB-a0b0dbcb-4		70.965	5.64647			3.79972	5.42025				82.8944	FALSE	FALSE	quinolones	x11616		-5.66311
301	COc1ccccc1OC1CCN(C(=O)c2cc(=O)[nH]c3ccccc23)C1	ERI-UCB-a0b0dbcb-6	ERI-UCB-a0b0dbcb-6			99			99.5					0	FALSE	FALSE	quinolones			-4.95928
302	COc1ccccc1NC1CN(C(=O)c2cc(=O)[nH]c3ccccc23)C1	ERI-UCB-a0b0dbcb-8	ERI-UCB-a0b0dbcb-8			99			99.5					97.9584	FALSE	FALSE	quinolones	x12025		-5.73499
303	COc1ccccc1OC1CN(C(=O)c2cc(=O)[nH]c3ccccc23)C1	ERI-UCB-a0b0dbcb-9	ERI-UCB-a0b0dbcb-9			99			99.5					82.8153	FALSE	FALSE	quinolones	x12064		-5.31724
304	COc1cccc(CN2CCN(C(=O)c3cc(=O)[nH]c4ccccc34)CC2)c1	ERI-UCB-a0b0dbcb-11	ERI-UCB-a0b0dbcb-11			99			27.3389	4.56322				80.1385	FALSE	FALSE	quinolones			-4.66243
305	O=C(c1cc(=O)[nH]c2ccccc12)N1CCN(Cc2cccc(Cl)c2)CC1	ERI-UCB-a0b0dbcb-12	ERI-UCB-a0b0dbcb-12		50.93				4.57134	5.33996				76.926	FALSE	FALSE	quinolones			-4.68711
306	O=C(c1cc(=O)[nH]c2ccccc12)N1CCN(Cc2cccc(C(F)(F)F)c2)CC1	ERI-UCB-a0b0dbcb-13	ERI-UCB-a0b0dbcb-13		24.82				34.1673	4.46639				71.7067	FALSE	FALSE	quinolones			-5.46256
307	O=C(Cc1cncc2ccccc12)N(CCC1CCCCC1)c1cccc(Cl)c1	MAT-POS-173a45da-1	MAT-POS-173a45da-1			1.02109			2.11246	5.67521					FALSE	FALSE	3-aminopyridine-like			-4.92695
308	Cc1ccncc1NC(=O)Cc1cc(Cl)cc(OCc2n[nH]c3ccccc23)c1	MAT-POS-173a45da-2	MAT-POS-173a45da-2		9.6				99.5					53.8284	FALSE	FALSE	3-aminopyridine-like			-4.21239
309	O=C(Cc1cc(Cl)ccn1)Nc1cncc2ccccc12	PET-UNK-3c72d439-1	PET-UNK-3c72d439-1			11.3807			3.39727	5.46887				163.305	FALSE	FALSE	3-aminopyridine-like	x11810		-4.70198
310	O=C(Cc1cc(Cl)cc(Cc2ccn[nH]2)c1)Nc1cncc2ccccc12	PET-UNK-372a2f82-1	PET-UNK-372a2f82-1			9.39101			5.04079	5.2975					FALSE	FALSE	3-aminopyridine-like			-4.25832
311	C[C@]1(C(=O)Nc2cncc3ccccc23)CCOc2ccc(Cl)cc21	MAT-POS-8e4737f4-1	MAT-POS-8e4737f4-1			23.9762			19.4983	4.71					FALSE	FALSE	3-aminopyridine-like			-4.58864
312	O=C(Nc1cncc2ccccc12)[C@H]1COc2ccc(Cl)cc2C1	MAT-POS-8e4737f4-2	MAT-POS-8e4737f4-2			37.7208			99.5						FALSE	FALSE				-4.26582
313	O=C(Cc1cccc(Cl)c1)Nc1cncc2c1CCCN2	MAT-POS-14ad9fe9-1	MAT-POS-14ad9fe9-1			4.03951			7.27198	5.13835					FALSE	FALSE	3-aminopyridine-like			-5.28199
314	O=C(Cc1cccc(Cl)n1)Nc1cncc2ccccc12	MAT-POS-afd4d4fd-2	MAT-POS-afd4d4fd-2			99			40.6504	4.39094					FALSE	FALSE	3-aminopyridine-like			-4.5096
315	CNC(=O)Nc1ccc(N(Cc2ccsc2)C(=O)Cn2nnc3ccccc32)cc1	ROB-IMP-e811baff-1	ROB-IMP-e811baff-1			15.3273			1.42043	5.84758				148.953	FALSE	FALSE	3-aminopyridine-like	x11798		-5.82957
316	CN(C)c1ccc(N(Cc2ccsc2)C(=O)Cc2cncc3ccccc23)cc1	PET-UNK-1901c25b-1	PET-UNK-1901c25b-1			0.834211			0.284634	6.54571				91	FALSE	FALSE	3-aminopyridine-like	x11790		-4.51714
317	O=C(Nc1cncc2ccccc12)C1CCCc2ccc(Cl)cc21	ALP-POS-477dc5b7-1	ALP-POS-477dc5b7-1			0.289493			0.323872	6.48963				0	FALSE	FALSE	3-aminopyridine-like			-4.35722
318	O=C(Nc1cncc2ccccc12)C1CCNc2ccc(Cl)cc21	ALP-POS-477dc5b7-2	ALP-POS-477dc5b7-2			0.720403			0.258757	6.58711					FALSE	FALSE	3-aminopyridine-like	x12171		-5.19173
319	O=C(Nc1cncc2ccccc12)C1(CCC2CC2)CCOc2ccc(Cl)cc21	ALP-POS-477dc5b7-3	ALP-POS-477dc5b7-3			93.9234			40.7111	4.39029					FALSE	FALSE	3-aminopyridine-like			-4.99622
320	C[C@@H]1C[C@@H](C(=O)Nc2cncc3ccccc23)c2cc(Cl)ccc2O1	EDJ-MED-e4b030d8-2	EDJ-MED-e4b030d8-2			0.52371			0.231302	6.63582					FALSE	FALSE	3-aminopyridine-like			-4.44012
321	C[C@H]1C[C@@H](C(=O)Nc2cncc3ccccc23)c2cc(Cl)ccc2O1	EDJ-MED-e4b030d8-3	EDJ-MED-e4b030d8-3			45.4033			20.0767	4.69731					FALSE	FALSE	3-aminopyridine-like			-4.43688
322	COc1cc(Cl)cc2c1OCC[C@H]2C(=O)Nc1cncc2ccccc12	EDJ-MED-e4b030d8-7	EDJ-MED-e4b030d8-7			99			99.5						FALSE	FALSE	3-aminopyridine-like			-4.5802
323	Cc1c(Cl)ccc2c1[C@H](C(=O)Nc1cncc3ccccc13)CCO2	EDJ-MED-e4b030d8-8	EDJ-MED-e4b030d8-8						3.66881	5.43547					FALSE	FALSE	3-aminopyridine-like			-4.37746
324	C[C@H]1COc2ccc(Cl)cc2[C@@H]1C(=O)Nc1cncc2ccccc12	EDJ-MED-e4b030d8-11	EDJ-MED-e4b030d8-11			0.163839			0.16863	6.77306				0	FALSE	FALSE	3-aminopyridine-like			-4.55422
325	O=C(Nc1cncc2ccccc12)[C@@H]1COc2ccc(Cl)cc2C1	EDJ-MED-e4b030d8-12	EDJ-MED-e4b030d8-12			3.55605			99.5						FALSE	FALSE				-4.32873
326	C[C@@]1(C(=O)Nc2cncc3ccccc23)CCOc2ccc(Cl)cc21	EDJ-MED-e4b030d8-13	EDJ-MED-e4b030d8-13			0.338697			0.283626	6.54725					FALSE	FALSE	3-aminopyridine-like	x12207		-4.29217
327	O=C(Nc1cncc2ccccc12)C1CCOc2ccc(Br)cc21	MAT-POS-11b63608-1	MAT-POS-11b63608-1		90.59	1.44281			0.850903	6.07012				129.923	FALSE	FALSE	3-aminopyridine-like			-4.32755
328	Cc1ccncc1NC(=O)[C@@H](C)OC(F)F	MAT-POS-5d20d11c-1	MAT-POS-5d20d11c-1			99								1.18245	FALSE	FALSE		x11708		-4.39757
329	O=C(Cc1cc(Cl)cc2c1OCC2)Nc1cncc2ccccc12	MAT-POS-bbbbc21a-3	MAT-POS-bbbbc21a-3		78.32	0.4919			1.44887	5.83897				349.783	FALSE	FALSE	3-aminopyridine-like	x11831		-4.47145
330	O=C(Nc1cncc2ccccc12)[C@@H]1CCOc2ccc(Cl)cc21	MAT-POS-b3e365b9-1	MAT-POS-b3e365b9-1		52.82	0.245516			0.189592	6.72218				269.266	FALSE	FALSE	3-aminopyridine-like	x11612		-4.30746
331	O=C(Nc1cncc2ccccc12)[C@H]1CCOc2ccc(Cl)cc21	MAT-POS-b3e365b9-2	MAT-POS-b3e365b9-2		83.315	58.7943			49.8					121.511	FALSE	FALSE	3-aminopyridine-like			-4.46043
332	Cc1ccncc1NC(=O)[C@H]1CCOc2ccc(Cl)cc21	MAT-POS-b3e365b9-3	MAT-POS-b3e365b9-3			6.37918			4.94628	5.30572				152.626	FALSE	FALSE	3-aminopyridine-like			-4.52097
333	Cc1ccncc1NC(=O)[C@@H]1CCOc2ccc(Cl)cc21	MAT-POS-b3e365b9-4	MAT-POS-b3e365b9-4			99			99.5					64.7234	FALSE	FALSE	3-aminopyridine-like	x11809		-4.73848
334	O=C(Cc1cccc(Cl)c1)Nn1nnc2ccccc21	MAT-POS-bfb445d4-2	MAT-POS-bfb445d4-2			31.043			5.80242	5.23639				178.511	FALSE	FALSE	3-aminopyridine-like	x11789		-4.7297
335	CC(C)(C)c1ccc(N(C(=O)c2ccco2)[C@H](C(=O)NCCc2cccc(F)c2)c2cccnc2)cc1	MAT-POS-f2460aef-1	MAT-POS-f2460aef-1		100	0.414394			0.100287	6.99876				91.9685	FALSE	FALSE	Ugi	N0050		-4.60133
336	CC(C)(C)c1ccc(N(C(=O)c2ccco2)[C@@H](C(=O)NCCc2cccc(F)c2)c2cccnc2)cc1	MAT-POS-f2460aef-2	MAT-POS-f2460aef-2		100	14.4674			15.6246	4.80619				140.504	FALSE	FALSE	Ugi			-4.58074
337	CC(C)(C)c1ccc(N(C(=O)c2c[nH]cn2)C(C(=O)NCCc2cccc(F)c2)c2cccnc2)cc1	MAT-POS-f2460aef-3	MAT-POS-f2460aef-3		100	1.04957			0.291719	6.53503				56.8984	FALSE	FALSE	Ugi			-5.38454
338	CC(C)(C)c1ccc(N(C(=O)c2ccc(Cl)o2)C(C(=O)NCCc2cccc(F)c2)c2cccnc2)cc1	MAT-POS-f2460aef-4	MAT-POS-f2460aef-4		69.315	0.514713			0.314848	6.5019				0	FALSE	FALSE	Ugi			-4.61013
339	CC(C)(C)c1ccc(N(C(=O)c2cn[nH]c2)C(C(=O)NCCc2cccc(F)c2)c2cccnc2)cc1	MAT-POS-f2460aef-5	MAT-POS-f2460aef-5		100	4.83549			5.83006	5.23433				126.03	FALSE	FALSE	Ugi			-5.03654
340	CC(C)C[C@H](NC(=O)OCc1ccccc1)C(=O)N[C@@H](CC1CCNC1=O)C(O)S(=O)(=O)O	JOH-MSK-46727e7b-1	JOH-MSK-46727e7b-1			0.0258596			0.0300604	7.52201					FALSE	FALSE				-6.6231
341	COc1ccc(OC)c(CNC(=O)Nc2cn(C)c(=O)c3ccccc23)c1	LON-WEI-4d77710c-1	LON-WEI-4d77710c-1			99	24.9925	3.39723							FALSE	FALSE				-5.38482
342	O=S(=O)(Cc1ccccc1F)c1oc(-c2ccc(F)cc2)nc1S(=O)(=O)c1ccccc1	LON-WEI-4d77710c-2	LON-WEI-4d77710c-2			0.0992118	49.0266	95.885	0.397483	6.40068					FALSE	FALSE				-5.19501
343	CC(C)N(C(=O)Cc1c(O)c2ccccc2[nH]c1=O)C(C)C	LON-WEI-4d77710c-3	LON-WEI-4d77710c-3			99	-0.198083	-0.251331							FALSE	FALSE				-5.80572
344	Cc1ccc(NC(=O)Nc2cn(CC(C)C)c(=O)c3ccccc23)c(Br)c1	LON-WEI-4d77710c-4	LON-WEI-4d77710c-4			99	8.15548	9.66134							FALSE	FALSE	3-aminopyridine-like			-4.7028
345	COc1ccc(NC(=O)Nc2cn(C)c(=O)c3ccccc23)cc1OC	LON-WEI-4d77710c-5	LON-WEI-4d77710c-5			99	1.60383	10.7774							FALSE	FALSE	3-aminopyridine-like			-5.5985
346	CC(=O)c1cccc(NC(=O)Nc2cn(C)c(=O)c3ccccc23)c1	LON-WEI-4d77710c-6	LON-WEI-4d77710c-6			99	22.3983	11.9382							FALSE	FALSE	3-aminopyridine-like			-6.38757
347	CCOC(=O)c1c(C)n(S(C)(=O)=O)c2ccc(N(C(=O)c3ccco3)S(C)(=O)=O)cc12	LON-WEI-4d77710c-8	LON-WEI-4d77710c-8			0.147204	67.4675	98.6113	0.281744	6.55015					FALSE	FALSE				-6.01571
348	Cc1cc(NC(=O)Nc2cn(CC(C)C)c(=O)c3ccccc23)no1	LON-WEI-4d77710c-9	LON-WEI-4d77710c-9			99	54.6816	7.97444							FALSE	FALSE	3-aminopyridine-like			-6.42407
349	O=C(NCc1ccc2c(c1)OCO2)c1nc(S(=O)(=O)Cc2ccccc2)ncc1Cl	LON-WEI-4d77710c-10	LON-WEI-4d77710c-10			0.509155	98.5091	99.8317	1.39703	5.85479					FALSE	FALSE				-6.25109
350	COC(=O)c1c(C)n(S(C)(=O)=O)c2ccc(N(C(=O)c3ccco3)S(C)(=O)=O)cc12	LON-WEI-4d77710c-11	LON-WEI-4d77710c-11			0.334574	47.7146	97.8104	0.934926	6.02922					FALSE	FALSE				-6.18231
351	CCOC(=O)c1ccc(NC(=O)Nc2cn(C)c(=O)c3ccccc23)cc1	LON-WEI-4d77710c-12	LON-WEI-4d77710c-12			99	17.1033	4.90096							FALSE	FALSE	3-aminopyridine-like			-5.37961
352	CC(C)Cn1cc(NC(=O)NCC2CCCO2)c2ccccc2c1=O	LON-WEI-4d77710c-13	LON-WEI-4d77710c-13			99	-0.419595	6.75186							FALSE	FALSE				-6.14709
353	COc1ccc(NC(=O)Nc2cn(C)c(=O)c3ccccc23)c(OC)c1	LON-WEI-4d77710c-18	LON-WEI-4d77710c-18			99	7.05644	17.8978							FALSE	FALSE	3-aminopyridine-like			-5.52099
354	O=C(O)[C@@H](c1ccccc1)N1Cc2ccccc2C1=O	LON-WEI-4d77710c-19	LON-WEI-4d77710c-19			1.15659	96.3152	99.3951	1.7804	5.74948					FALSE	FALSE				-7.06172
355	CC(C)Cn1cc(NC(=O)NCCc2c[nH]c3ccccc23)c2ccccc2c1=O	LON-WEI-4d77710c-20	LON-WEI-4d77710c-20			99	1.66347	6.6901							FALSE	FALSE				-6.39739
356	Cc1cccnc1NC(=O)Nc1cn(CC(C)C)c(=O)c2ccccc12	LON-WEI-4d77710c-21	LON-WEI-4d77710c-21			99	-0.204473	-1.15868							FALSE	FALSE	3-aminopyridine-like			-6.16122
357	CC(C)Cn1cc(NC(=O)Nc2cccnc2)c2ccccc2c1=O	LON-WEI-4d77710c-22	LON-WEI-4d77710c-22			99	6.09798	6.6262							FALSE	FALSE	3-aminopyridine-like			-6.27087
358	Cn1cc(NC(=O)Nc2cccc(C(F)(F)F)c2)c2ccccc2c1=O	LON-WEI-4d77710c-23	LON-WEI-4d77710c-23				-2.90522	0.168264							FALSE	FALSE	3-aminopyridine-like			-5.09067
359	CCOC(=O)c1cc(-c2ccccc2)sc1NC(=O)Cc1csc(-c2ccccc2)n1	LON-WEI-4d77710c-24	LON-WEI-4d77710c-24			2.68929	91.7636	97.885	4.65508	5.33207					FALSE	FALSE	3-aminopyridine-like			-4.53824
360	CCCc1c(C)[nH]c2[nH]n(-c3ccccc3)c(=O)c2c1=O	LON-WEI-4d77710c-26	LON-WEI-4d77710c-26			99	4.23003	2.80937							FALSE	FALSE				-6.61098
361	CC(C)Cn1cc(NC(=O)NC2CCCCCC2)c2ccccc2c1=O	LON-WEI-4d77710c-27	LON-WEI-4d77710c-27			99	4.78594	2.29819							FALSE	FALSE	3-aminopyridine-like			-6.15294
362	COc1ccc(OC)c(CNC(=O)Nc2cn(CC(C)C)c(=O)c3ccccc23)c1	LON-WEI-4d77710c-28	LON-WEI-4d77710c-28			99	18.4771	0.630458							FALSE	FALSE				-4.97443
363	CCOC(=O)Cc1csc(NC(=O)Nc2cn(CC(C)C)c(=O)c3ccccc23)n1	LON-WEI-4d77710c-29	LON-WEI-4d77710c-29			99	23.1693	2.55378							FALSE	FALSE	3-aminopyridine-like			-5.38417
364	CC(C)Cn1cc(NC(=O)Nc2nc3ccccc3s2)c2ccccc2c1=O	LON-WEI-4d77710c-30	LON-WEI-4d77710c-30			99	3.78701	12.1853							FALSE	FALSE	3-aminopyridine-like			-5.29422
365	N#Cc1ccc(CN2CCC(C3CCNC3)CC2)cc1	LON-WEI-4d77710c-32	LON-WEI-4d77710c-32			1.36062	97.1203	98.869	2.05849	5.68645					FALSE	FALSE				-4.85415
366	COc1cc2c(cc1OC)C(C)N(C(=O)Nc1cn(C)c(=O)c3ccccc13)CC2	LON-WEI-4d77710c-33	LON-WEI-4d77710c-33			99	51.1523	5.22684							FALSE	FALSE				-5.07115
367	COc1cc(Cl)c(C)cc1NC(=O)Nc1cn(C)c(=O)c2ccccc12	LON-WEI-4d77710c-36	LON-WEI-4d77710c-36			99	23.7167	5.81257							FALSE	FALSE	3-aminopyridine-like			-5.1367
368	CCN(CC)S(=O)(=O)c1ccc(NC(=O)Nc2cn(C)c(=O)c3ccccc23)cc1	LON-WEI-4d77710c-37	LON-WEI-4d77710c-37			99	0.771033	-1.21193							FALSE	FALSE	3-aminopyridine-like			-5.54261
369	CC(CCc1ccco1)NC(=O)Nc1cn(C)c(=O)c2ccccc12	LON-WEI-4d77710c-39	LON-WEI-4d77710c-39			99	32.5687	67.9489	44.4816	4.35182					FALSE	FALSE				-5.97031
370	CC(C)Cn1cc(NC(=O)NCCC2=CCCCC2)c2ccccc2c1=O	LON-WEI-4d77710c-40	LON-WEI-4d77710c-40			99	25.6975	0.930777							FALSE	FALSE				-6.18789
371	COc1ccc(N2C(=O)CCS2(=O)=O)cc1S(=O)(=O)Nc1cccc2cccnc12	LON-WEI-4d77710c-41	LON-WEI-4d77710c-41			99	65.3461	37.3738							FALSE	FALSE				-5.53349
372	CC(C)Cn1cc(NC(=O)NC2CCCc3ccccc32)c2ccccc2c1=O	LON-WEI-4d77710c-42	LON-WEI-4d77710c-42			99	26.3919	12.2023							FALSE	FALSE	3-aminopyridine-like			-5.644
373	COc1cc(Cl)c(C)cc1NC(=O)Nc1cn(CC(C)C)c(=O)c2ccccc12	LON-WEI-4d77710c-43	LON-WEI-4d77710c-43			99	5.69968	9.03088							FALSE	FALSE	3-aminopyridine-like			-4.69726
374	CC(C)Cn1cc(NC(=O)NCc2ccco2)c2ccccc2c1=O	LON-WEI-4d77710c-44	LON-WEI-4d77710c-44				50.5495	90.3003	29.643	4.52808					FALSE	FALSE				-5.64149
375	COc1ccc(OC)c(CCNC(=O)Nc2cn(CC(C)C)c(=O)c3ccccc23)c1	LON-WEI-4d77710c-48	LON-WEI-4d77710c-48			99	1.12034	2.4984							FALSE	FALSE				-5.03846
376	Cn1cc(NC(=O)NCc2ccccn2)c2ccccc2c1=O	LON-WEI-4d77710c-49	LON-WEI-4d77710c-49			99	-2.84345	-6.89883							FALSE	FALSE				-6.45776
377	Cc1noc(C)c1CCNC(=O)Nc1cn(CC(C)C)c(=O)c2ccccc12	LON-WEI-4d77710c-51	LON-WEI-4d77710c-51			99	38.9649	94.524	27.6581	4.55818					FALSE	FALSE				-6.30579
378	CC(C)Cn1cc(NC(=O)N2CCCN(Cc3ccccc3F)C2)c2ccccc2c1=O	LON-WEI-4d77710c-53	LON-WEI-4d77710c-53				-1.36954	-3.78062							FALSE	FALSE				-4.96838
379	CC(C)Cn1cc(NC(=O)NCc2ccc3c(c2)OCO3)c2ccccc2c1=O	LON-WEI-4d77710c-55	LON-WEI-4d77710c-55			99	15.2737	11.1715							FALSE	FALSE				-4.98254
380	COC(=O)c1sccc1NC(=O)Nc1cn(CC(C)C)c(=O)c2ccccc12	LON-WEI-4d77710c-56	LON-WEI-4d77710c-56			99	-3.98296	-0.958466							FALSE	FALSE	3-aminopyridine-like			-6.21345
381	COc1ccc2nc(NC(=O)Nc3cn(CC(C)C)c(=O)c4ccccc34)sc2c1	LON-WEI-4d77710c-58	LON-WEI-4d77710c-58			99	21.3184	17.5676							FALSE	FALSE	3-aminopyridine-like			-5.12729
382	O=[N+]([O-])c1cnc(Sc2nnc(-c3ccco3)n2-c2ccc(OCc3ccccc3)cc2)s1	LON-WEI-4d77710c-61	LON-WEI-4d77710c-61			0.65952	31.7551	94.377	7.2951	5.13697					FALSE	FALSE				-4.81542
383	Nc1n[nH]c2cc(O)nc(O)c12	LON-WEI-4d77710c-62	LON-WEI-4d77710c-62			99	6.14483	30.8647							FALSE	FALSE				-6.86165
384	COC(=O)c1c(C)nn(-c2ccccc2)c1-c1cc(C)on1	LON-WEI-4d77710c-63	LON-WEI-4d77710c-63			99	18.7625	3.15655							FALSE	FALSE				-4.39859
385	O=S(=O)(Nc1ccccc1SCc1cccc(Cl)c1F)c1cc(Cl)sc1Cl	LON-WEI-4d77710c-64	LON-WEI-4d77710c-64			1.91906	90.3365	81.2673	2.22864	5.65196					FALSE	FALSE				-4.73903
386	CC(C)(C)c1ccc(-c2nnc(Sc3cnc([N+](=O)[O-])s3)o2)cc1	LON-WEI-4d77710c-65	LON-WEI-4d77710c-65			0.164208	8.30458	69.8786	4.16351	5.38054					FALSE	FALSE				-5.37579
387	COC(=O)c1c(C)nn(C(=O)c2cccs2)c1-c1snnc1C	LON-WEI-4d77710c-66	LON-WEI-4d77710c-66			0.52172	34.9691	77.0373	5.72029	5.24258					FALSE	FALSE				-6.28124
388	O=[N+]([O-])c1cnc(Sc2nnc(-c3ccc(Cl)cc3)o2)s1	LON-WEI-4d77710c-67	LON-WEI-4d77710c-67			0.319067	28.9223	71.2034	0.880807	6.05512					FALSE	FALSE				-5.08689
389	O=C(Nc1cccc(C(F)(F)F)c1)Nc1ccccc1Sc1ncc([N+](=O)[O-])s1	LON-WEI-4d77710c-69	LON-WEI-4d77710c-69			0.218572	55.8679	76.3493	6.26234	5.20326					FALSE	FALSE	3-aminopyridine-like			-5.69491
390	N#Cc1cnn(C(=O)c2cccs2)c1C1CC1	LON-WEI-4d77710c-70	LON-WEI-4d77710c-70			0.363179	33.1906	68.9521	3.23766	5.48977					FALSE	FALSE				-5.98614
391	O=[N+]([O-])c1cnc(Sc2nccc(-c3cccnc3)n2)s1	LON-WEI-4d77710c-71	LON-WEI-4d77710c-71			1.43696	9.62939	37.4803							FALSE	FALSE				-5.47874
392	Cc1cc(C)c(C#N)c(Sc2ncnc3c2nnn3Cc2ccccc2)n1	LON-WEI-4d77710c-73	LON-WEI-4d77710c-73			0.255405	78.9627	97.7359	0.649331	6.18753					FALSE	FALSE				-4.64176
393	CCOC(=O)c1ccc(NC(=O)CC2SC(=O)N(c3ccccc3)C2=O)cc1	LON-WEI-4d77710c-74	LON-WEI-4d77710c-74			0.634919	78.9691	80.7029	2.3992	5.61993					FALSE	FALSE	3-aminopyridine-like			-4.97018
394	Cc1ccccc1NC(=O)CC1SC(=O)N(c2ccccc2)C1=O	LON-WEI-4d77710c-75	LON-WEI-4d77710c-75			0.658114	92.5687	94.9052	0.443179	6.35342					FALSE	FALSE	3-aminopyridine-like			-4.97031
395	c1ccc(-c2cc(Sc3nnc(-c4cccs4)o3)n3ncnc3n2)cc1	LON-WEI-4d77710c-76	LON-WEI-4d77710c-76			0.152483	47.1374	96.656	0.221232	6.65515					FALSE	FALSE				-4.5553
396	CN(C)c1ccc(N(Cc2ccn[nH]2)C(=O)Cn2nnc3ccccc32)cc1	PET-UNK-7374c256-2	PET-UNK-7374c256-2			90.7576			15.9361	4.79762				97.8481	FALSE	FALSE	3-aminopyridine-like	x11797		-5.65108
397	Cc1noc(COc2cc(Cl)cc(CC(=O)Nc3cnccc3C)c2)n1	CHO-MSK-6e55470f-5	CHO-MSK-6e55470f-5			24.2584			23.9245	4.62116				347.755	FALSE	FALSE	3-aminopyridine-like	x11723		-4.71397
398	Cc1ccncc1NC(=O)Cc1cc(Cl)cc(OCc2nnc(C3CCCCC3)o2)c1	CHO-MSK-6e55470f-7	CHO-MSK-6e55470f-7		100	13.3324			20.6464	4.68516				295.123	FALSE	FALSE	3-aminopyridine-like			-5.09501
399	COc1cc(COc2cc(Cl)cc(CC(=O)Nc3cnccc3C)c2)ccc1OC(F)F	CHO-MSK-6e55470f-14	CHO-MSK-6e55470f-14			7.39426			99.5					0	FALSE	FALSE	3-aminopyridine-like			-4.61762
400	CCOC(=O)c1c(COc2cc(Cl)cc(CC(=O)Nc3cnccc3C)c2)oc2ccccc12	CHO-MSK-6e55470f-17	CHO-MSK-6e55470f-17			99			99.5						FALSE	FALSE	3-aminopyridine-like			-4.6357
401	Cc1ccncc1NC(=O)Cc1cc(Cl)cc(OCc2cc(-c3ccc(Cl)cc3)no2)c1	CHO-MSK-6e55470f-19	CHO-MSK-6e55470f-19		41.78	48.7709			99.5					0	FALSE	FALSE	3-aminopyridine-like			-4.09907
402	Cc1ccncc1NC(=O)Cc1cc(Cl)cc(OCc2ccc(OCc3ccccc3F)cc2)c1	CHO-MSK-6e55470f-21	CHO-MSK-6e55470f-21			99									FALSE	FALSE	3-aminopyridine-like			-4.31254
403	COc1ccc(-c2cc(COc3cc(Cl)cc(CC(=O)Nc4cnccc4C)c3)on2)cc1	CHO-MSK-6e55470f-22	CHO-MSK-6e55470f-22		67.345	13.7881			71.4887	4.14576				0	FALSE	FALSE	3-aminopyridine-like			-4.25287
404	Cc1ccncc1NC(=O)Cc1cc(Cl)cc(OCc2nn(C(=O)OC(C)(C)C)c3ccccc23)c1	CHO-MSK-6e55470f-24	CHO-MSK-6e55470f-24			99			99.5					52.6786	FALSE	FALSE	3-aminopyridine-like			-4.98571
405	CN(C)c1ccc(N(Cc2cscn2)C(=O)Cn2nnc3ccccc32)cc1	ALP-POS-87c86d55-1	ALP-POS-87c86d55-1			14.297			4.85168	5.31411					FALSE	FALSE	3-aminopyridine-like	x12143		-5.10784
406	CCC(=O)Nc1ccc(N(Cc2cscn2)C(=O)Cn2nnc3ccccc32)cc1	ALP-POS-87c86d55-2	ALP-POS-87c86d55-2			46.0774			24.9603	4.60275					FALSE	FALSE	3-aminopyridine-like			-5.91003
407	O=C1OC(c2cccs2)=N/C1=C\c1ccc(N2CCOCC2)s1	MAT-POS-fa06b69f-6	MAT-POS-fa06b69f-6		91.695	0.706179			0.695683	6.15759					FALSE	FALSE				-4.75547
408	CCC(=O)Nc1ccc(N(Cc2ccccc2)C(=O)Nn2nnc3ccccc32)cc1	ALP-POS-a3de0cb1-1	ALP-POS-a3de0cb1-1			3.72689			3.58899	5.44503					FALSE	FALSE	3-aminopyridine-like			-5.3598
409	COc1ccc(C(Cc2ccsc2)C(=O)Nc2n[nH]c3ccccc23)cc1	ALP-POS-a3de0cb1-3	ALP-POS-a3de0cb1-3			99			99.5					45.6429	FALSE	FALSE	3-aminopyridine-like			-4.50844
410	Cc1ccc(C(Cc2cnn(C)c2)C(=O)Nc2n[nH]c3ccccc23)cc1	ALP-POS-a3de0cb1-5	ALP-POS-a3de0cb1-5						99.5						FALSE	FALSE	3-aminopyridine-like			-6.00537
411	Cc1ccc(C(Cc2ccccc2)C(=O)Nc2nnn3ccccc23)cc1	ALP-POS-a3de0cb1-6	ALP-POS-a3de0cb1-6			99			99.5						FALSE	FALSE	3-aminopyridine-like			-4.98197
412	CN(C)c1ccc(C(Cc2ccsc2)C(=O)Nn2cnc3ccccc32)cc1	ALP-POS-a3de0cb1-7	ALP-POS-a3de0cb1-7			99			99.5					0	FALSE	FALSE	3-aminopyridine-like			-4.78115
413	CN(C)c1ccc(C(Cc2ccsc2)C(=O)Nc2nnc3ccccn23)cc1	ALP-POS-a3de0cb1-10	ALP-POS-a3de0cb1-10			99			99.5					72.2582	FALSE	FALSE	3-aminopyridine-like			-4.97615
414	O=C(Nn1cnc2ccccc21)C(Cc1cccc(Cl)c1)c1ccc(N2CCOCC2)cc1	ALP-POS-a3de0cb1-12	ALP-POS-a3de0cb1-12			99			99.5						FALSE	FALSE	3-aminopyridine-like			-4.11449
415	O=C(Nn1nnc2ccccc21)C(Cc1cccc(Cl)c1)c1ccc(N2CCCCC2=O)cc1	ALP-POS-a3de0cb1-13	ALP-POS-a3de0cb1-13			81.8242			50.9205	4.29311				197.052	FALSE	FALSE	3-aminopyridine-like			-4.85738
416	COc1ccc(C(Cc2cnn(C)c2)C(=O)Nc2c[nH]c3ccccc23)cc1	ALP-POS-a3de0cb1-14	ALP-POS-a3de0cb1-14			99			99.5						FALSE	FALSE	3-aminopyridine-like			-5.14234
417	COc1ccc(N(Cc2ccccc2)C(=O)Cc2c[nH]c3ccccc23)cc1	ALP-POS-a3de0cb1-15	ALP-POS-a3de0cb1-15			99			99.5					59.1451	FALSE	FALSE	3-aminopyridine-like			-4.3489
418	O=C1CCCCN1c1ccc(N(Cc2ccccc2)C(=O)Cc2n[nH]c3ccccc23)cc1	ALP-POS-a3de0cb1-16	ALP-POS-a3de0cb1-16						39.4352	4.40412				0	FALSE	FALSE	3-aminopyridine-like			-4.91136
419	O=C(Cc1nnn2ccccc12)N(Cc1ccccc1)c1ccc(N2CCCCC2)cc1	ALP-POS-8ed8d9ec-13	ALP-POS-8ed8d9ec-13						99.5						FALSE	FALSE	3-aminopyridine-like			-4.47442
420	CC(=O)N1CCN(CC(=O)Nc2cncc3ccccc23)CC1	ALP-POS-6747fa38-1	ALP-POS-6747fa38-1		42.445	72.5482			71.6881					134.178	FALSE	FALSE	3-aminopyridine-like	x11541		-6.18991
421	COC(=O)C(C(=O)Nc1cnccc1C)c1cccc(Cl)c1	MAT-POS-1e5f28a7-1	MAT-POS-1e5f28a7-1			17.0914			23.7123	4.62503				146.848	FALSE	FALSE	3-aminopyridine-like	x11488		-5.23103
422	O=C(Nc1cncc2ccccc12)C1COc2ccc(Cl)cc21	MAT-POS-f7918075-2	MAT-POS-f7918075-2		76.965	0.509059			0.764139	6.11683				170.371	FALSE	FALSE	3-aminopyridine-like			-4.52189
423	O=C(Cc1cccc(Cl)c1)Nc1cncc2ccncc12	MAT-POS-f7918075-5	MAT-POS-f7918075-5			2.1305			4.27326	5.36924				231.399	FALSE	FALSE	3-aminopyridine-like	x11499		-4.87348
424	O=C(Cc1cccc(Cl)c1)Nc1cncc2nc[nH]c12	MAT-POS-f7918075-8	MAT-POS-f7918075-8		79.45	7.96693			13.2609	4.87743				255.398	FALSE	FALSE	3-aminopyridine-like	x11742		-6.10677
425	CN(C)c1ccc(N(Cc2ccccc2)C(=O)Cn2nnc3ccccc32)cc1	ALP-POS-6d04362c-1	ALP-POS-6d04362c-1			1.56502			5.05327	5.29643					FALSE	FALSE	3-aminopyridine-like	x12419		-4.43961
426	CN(C)c1ccc(N(Cc2cccc(Cl)c2)C(=O)Cn2nnc3ccccc32)cc1	ALP-POS-6d04362c-2	ALP-POS-6d04362c-2			0.391491			0.496759	6.30385					FALSE	FALSE	3-aminopyridine-like	x12423		-4.91646
427	O=C(Cn1nnc2ccccc21)N(Cc1ccsc1)c1ccc(N2CCCCC2)cc1	ALP-POS-6d04362c-3	ALP-POS-6d04362c-3			6.28759			6.56136	5.18301					FALSE	FALSE	3-aminopyridine-like			-4.99841
428	O=C(Cn1nnc2ccccc21)N(Cc1ccsc1)c1ccc(N2CCOCC2)cc1	ALP-POS-6d04362c-4	ALP-POS-6d04362c-4			21.3174			11.6229	4.93469					FALSE	FALSE	3-aminopyridine-like			-4.21757
429	O=C(Cn1nnc2ccccc21)N(Cc1ccccc1)c1ccc(N2CCOCC2)cc1	ALP-POS-6d04362c-5	ALP-POS-6d04362c-5			18.1671			19.7611	4.70419					FALSE	FALSE	3-aminopyridine-like			-3.88847
430	Cc1ccncc1NC(=O)Cc1cc(Cl)cc(-c2ccc(C3CC3(F)F)cc2)c1	MAT-POS-f42f3716-1	MAT-POS-f42f3716-1			2.832			8.43885	5.07372					FALSE	FALSE	3-aminopyridine-like			-4.26859
431	Cc1ccncc1NC(=O)Cc1cc(Cl)cc(-c2ccc(S(C)(=O)=O)cc2Cl)c1	MAT-POS-f42f3716-2	MAT-POS-f42f3716-2			19.548			99.5					260.141	FALSE	FALSE	3-aminopyridine-like			-4.63487
432	COC(=O)c1ccc(-c2cc(Cl)cc(CC(=O)Nc3cnccc3C)c2)c(OC)c1	MAT-POS-f42f3716-3	MAT-POS-f42f3716-3			11.988			12.7033	4.89608				257.464	FALSE	FALSE	3-aminopyridine-like			-4.39996
433	CCc1cc(F)ccc1-c1cc(Cl)cc(CC(=O)Nc2cnccc2C)c1	MAT-POS-f42f3716-4	MAT-POS-f42f3716-4			26.003			31.5625	4.50083					FALSE	FALSE	3-aminopyridine-like			-4.22196
434	Cc1ccncc1NC(=O)Cc1cc(Cl)cc(-c2ccc(C3(C)CCO3)cc2)c1	MAT-POS-f42f3716-5	MAT-POS-f42f3716-5			15.2682			8.95275	5.04804				221.428	FALSE	FALSE	3-aminopyridine-like			-4.25082
435	Cc1ccncc1NC(=O)Cc1cc(Cl)cc(-c2ccc(C)c(F)c2F)c1	MAT-POS-f42f3716-6	MAT-POS-f42f3716-6			56.1805			31.9195	4.49594					FALSE	FALSE	3-aminopyridine-like	x11564		-4.28063
436	Cc1ccncc1NC(=O)Cc1cc(Cl)cc(-c2cnn(C)c2C(F)F)c1	MAT-POS-f42f3716-7	MAT-POS-f42f3716-7			16.0044			19.2679	4.71517				207.671	FALSE	FALSE	3-aminopyridine-like			-5.47569
437	Cc1ccncc1NC(=O)Cc1cc(Cl)cc(/C=C(/c2ccccc2)C(F)(F)F)c1	MAT-POS-f42f3716-8	MAT-POS-f42f3716-8			15.3225			22.7683	4.64267				194.265	FALSE	FALSE	3-aminopyridine-like			-4.22607
438	CCOC(=O)c1cc(-c2cc(Cl)cc(CC(=O)Nc3cnccc3C)c2)n[nH]1	MAT-POS-f42f3716-9	MAT-POS-f42f3716-9			99			99.5						FALSE	FALSE	3-aminopyridine-like			-5.75396
439	Cc1ccncc1NC(=O)Cc1cc(Cl)cc(NC2CCCC2O)c1	MAT-POS-044491d2-1	MAT-POS-044491d2-1		61.545	38.8559			19.7025	4.70548				190.45	FALSE	FALSE	3-aminopyridine-like	x11764		-5.82115
440	Cc1ccncc1NC(=O)Cc1cc(Cl)cc(NC2CCC(F)(F)C2O)c1	MAT-POS-044491d2-2	MAT-POS-044491d2-2			25.7053			23.0318	4.63767				183.896	FALSE	FALSE	3-aminopyridine-like			-6.29941
441	Cc1ccncc1NC(=O)Cc1cc(Cl)cc(NC2CC2C(F)(F)F)c1	MAT-POS-044491d2-3	MAT-POS-044491d2-3			19.7246			25.3164	4.5966					FALSE	FALSE	3-aminopyridine-like	x12321		-4.75639
442	Cc1ccncc1NC(=O)Cc1cc(Cl)cc(NC2(C)CCC(F)(F)CC2)c1	MAT-POS-044491d2-6	MAT-POS-044491d2-6			45.4843			14.7271	4.83188					FALSE	FALSE	3-aminopyridine-like			-6.25141
443	Cc1ccncc1NC(=O)Cc1cc(Cl)cc(NCC(C)(C)C#N)c1	MAT-POS-044491d2-7	MAT-POS-044491d2-7			32.878			36.5317	4.43733					FALSE	FALSE	3-aminopyridine-like	x12300		-4.93386
444	Cc1cc(C)[n+](C)c(C#N)n1	AAR-RCN-9f0de475-1	AAR-RCN-9f0de475-1			99			99.5						FALSE	FALSE				-5.50623
445	COc1cc(OC)[n+](C)c(C#N)n1	AAR-RCN-390aeb1f-1	AAR-RCN-390aeb1f-1			99			99.5						FALSE	FALSE				-6.7053
446	O=C(COc1cccc(Cl)c1)Nc1cncc2ccccc12	ALP-POS-f13221e1-2	ALP-POS-f13221e1-2			6.01626			11.1725	4.95185				208.099	FALSE	FALSE				-4.21566
447	O=C(CCc1cccc(Cl)c1)Nc1cncc2ccccc12	ALP-POS-f13221e1-3	ALP-POS-f13221e1-3			19.323			20.7934	4.68207				216.082	FALSE	FALSE				-4.38366
448	Cc1ccncc1NC(=O)CCc1cccc(Cl)c1	ALP-POS-f13221e1-4	ALP-POS-f13221e1-4			99			99.5					152.228	FALSE	FALSE		x11513		-4.77907
449	Cn1cc(NC(=O)Cc2cccc(Cl)c2)c2ccccc2c1=O	MAT-POS-4211dce8-1	MAT-POS-4211dce8-1			99			99.5					0	FALSE	FALSE	3-aminopyridine-like			-4.82792
450	OCCn1c(CSc2nc3ccccc3o2)nc2ccc(Cl)cc21	MAT-POS-e10a589d-1	MAT-POS-e10a589d-1			99			0.326703	6.48585				28.8177	FALSE	FALSE				-4.48388
451	N#Cc1ncn(CC(=O)Nc2ccc(Br)cc2Cl)n1	MAT-POS-e10a589d-4	MAT-POS-e10a589d-4			2.86907			15.7309	4.80325				0	FALSE	FALSE	3-aminopyridine-like			-5.63733
452	Cn1nc(-c2ccc(C(F)(F)F)cc2)nc2c(=O)n(C)c(=O)nc1-2	MAT-POS-1e0c1c67-1	MAT-POS-1e0c1c67-1			99			2.4006	5.61968				0	FALSE	FALSE				-5.61306
453	C[n+]1ccn(CCCc2cccc(Cl)c2)c1C#N	AAR-RCN-dbf5c5ee-1	AAR-RCN-dbf5c5ee-1			99			99.5						FALSE	FALSE				-5.65189
454	C[n+]1ccn(CCc2cccc(Cl)c2)c1C#N	AAR-RCN-521d1733-1	AAR-RCN-521d1733-1						99.5						FALSE	FALSE				-5.48228
455	N#Cc1nccn1CCCc1cccc(Cl)c1	AAR-RCN-845f9611-1	AAR-RCN-845f9611-1			99			99.5						FALSE	FALSE				-4.47301
456	CC(Cn1ccnc1C#N)c1cccc(Cl)c1	AAR-RCN-78cf61f7-1	AAR-RCN-78cf61f7-1			99			99.5						FALSE	FALSE				-4.98383
457	CC1(C)OB(c2cnc(C#N)nc2)OC1(C)C	AAR-RCN-67438d21-1	AAR-RCN-67438d21-1			99			99.5						FALSE	FALSE				-7.74282
458	N#Cc1nccc(Cl)n1	AAR-RCN-37d0aa00-1	AAR-RCN-37d0aa00-1			99			99.5						FALSE	FALSE				-5.04858
459	N#Cc1ncc(Cl)cn1	AAR-RCN-934be69e-1	AAR-RCN-934be69e-1			99			99.5						FALSE	FALSE				-4.94994
461	Cc1cc(C)nc(C#N)n1	AAR-RCN-8752a6eb-1	AAR-RCN-8752a6eb-1			99			99.5						FALSE	FALSE				-6.04343
462	N#Cc1nccn1CCc1cccc(Cl)c1	AAR-RCN-28a8122f-1	AAR-RCN-28a8122f-1			99			99.5						FALSE	FALSE				-4.45606
463	N#Cc1ncc(Br)cn1	AAR-RCN-98de6bc7-1	AAR-RCN-98de6bc7-1			99			99.5						FALSE	FALSE				-4.83614
464	O=C(Cc1cccc(Cl)c1)Nc1cncc2cnccc12	MAT-POS-bb423b95-1	MAT-POS-bb423b95-1			3.70893			7.94166	5.10009				278.441	FALSE	FALSE	3-aminopyridine-like	x11542		-4.47964
465	O=C(Cc1cccc(Cl)c1)Nc1cncc2cccnc12	MAT-POS-bb423b95-2	MAT-POS-bb423b95-2			6.21925			7.01875	5.15374				264.351	FALSE	FALSE	3-aminopyridine-like	x11530		-4.45814
466	CC(C)c1ccncc1NC(=O)Cc1cccc(Cl)c1	MAT-POS-bb423b95-5	MAT-POS-bb423b95-5			26.3771			19.509	4.70977				262.656	FALSE	FALSE	3-aminopyridine-like			-4.57554
467	CN(C(=O)Cc1cccc(Cl)c1)c1cncc2ccccc12	MAT-POS-bb423b95-7	MAT-POS-bb423b95-7			48.1935			34.3682	4.46384				17.2948	FALSE	FALSE	3-aminopyridine-like	x11501		-4.473
468	O=C(Cc1cccc(Cl)c1)Nc1cncc2c(Cl)cccc12	MAT-POS-bb423b95-9	MAT-POS-bb423b95-9			99			99.5						FALSE	FALSE	3-aminopyridine-like			-4.26959
469	Cc1cc2c(cc1C)C(C(=O)N1CCCCC1c1cn[nH]c1)CO2	MAT-POS-6da3605a-1	MAT-POS-6da3605a-1			99			99.5					0	FALSE	FALSE				-4.98382
470	OC(Cc1cccc(Cl)c1)Cn1cncn1	MAT-POS-6da3605a-2	MAT-POS-6da3605a-2			99			65.3054	4.18505				28.6606	FALSE	FALSE		x11426		-4.83704
471	COc1cccc(Oc2cc(Cl)cc(NC(=O)Cc3cncc4ccccc34)c2)n1	MAT-POS-6344a35d-1	MAT-POS-6344a35d-1			1.0039			3.78369	5.42208				0	FALSE	FALSE	3-aminopyridine-like	x11642		-4.26527
472	O=C(Cc1cccc(Cl)c1)NC1C(=O)Nc2ccccc21	VLA-UCB-1dbca3b4-1	VLA-UCB-1dbca3b4-1			99			99.5					22.4965	FALSE	FALSE	Ugi			-5.41846
473	O=C(Nc1cncc2ccccc12)C1CCOc2ccc(Cl)cc21	VLA-UCB-1dbca3b4-15	VLA-UCB-1dbca3b4-15			0.42396			0.359483	6.44432				91.3389	FALSE	FALSE	3-aminopyridine-like	x11498		-4.36131
474	O=C(Cc1cc(Cl)cc(OC2CCC(=O)N2)c1)Nc1cncc2ccccc12	MAT-POS-9ff17035-1	MAT-POS-9ff17035-1		27.42				85.874	4.06614				252.41	FALSE	FALSE	3-aminopyridine-like			-4.97645
475	O=C(Cc1cc(Cl)cc(Oc2cccc(=O)[nH]2)c1)Nc1cncc2ccccc12	MAT-POS-9ff17035-2	MAT-POS-9ff17035-2		41.805				1.97563	5.70429				269.018	FALSE	FALSE	3-aminopyridine-like			-4.43001
476	O=C(Cc1cc(Cl)cc(Oc2cccnc2)c1)Nc1cncc2ccccc12	MAT-POS-9ff17035-3	MAT-POS-9ff17035-3			1.47559			1.3369	5.8739				193.192	FALSE	FALSE	3-aminopyridine-like			-4.03268
477	C=CC(=O)N(Cc1ccccc1Cl)C(C(=O)NC)c1cncc2ccccc12	NIR-WEI-f9286bb6-1	NIR-WEI-f9286bb6-1						99.5						TRUE	FALSE	Ugi			-6.1903
478	C=CC(=O)N(Cc1ccccc1Cl)C(C(=O)NC(C)(C)C)c1cccnc1	NIR-WEI-f9286bb6-2	NIR-WEI-f9286bb6-2			99			99.5						TRUE	FALSE	Ugi			-6.36866
479	C=CC(=O)N(Cc1ccccc1Cl)C(C(=O)NC)c1cccnc1	NIR-WEI-f9286bb6-3	NIR-WEI-f9286bb6-3			99			99.5						TRUE	FALSE	Ugi			-5.91752
480	C=CC(=O)N(Cc1ccccc1Cl)C(C(=O)NC(C)(C)C)c1cncc2ccccc12	NIR-WEI-f9286bb6-4	NIR-WEI-f9286bb6-4			99			99.5						TRUE	FALSE	Ugi			-5.90788
481	COc1cc(OC)nc(C#N)n1	AAR-RCN-748c104b-1	AAR-RCN-748c104b-1			99			99.5						FALSE	FALSE				-5.09348
482	CC(C)(C)c1ccc(N(C(=O)c2ccco2)C(C(=O)NCCc2cccc(F)c2)c2ccccc2)cc1	MAT-POS-02ae579f-1	MAT-POS-02ae579f-1			99	-6.78593	0.0077025							FALSE	FALSE	Ugi			-4.59006
483	O=C(Nc1cccnc1)NC1(C#Cc2c[nH]cn2)CC1	MAT-POS-02ae579f-2	MAT-POS-02ae579f-2			44.5352	0.695153	2.28765						0	FALSE	FALSE	3-aminopyridine-like			-6.97904
484	O=C(Cc1cccc(Cl)c1)Nc1cncc2ncccc12	MIC-UNK-08cd9c58-1	MIC-UNK-08cd9c58-1			57.927			67.1124	4.1732				303.56	FALSE	FALSE	3-aminopyridine-like	x11548		-4.79112
485	CC1CCNC(=O)C1NC(=O)Cc1cccc(Cl)c1	MAT-POS-0bc33984-1	MAT-POS-0bc33984-1			99			43.7143	4.35938				9.13005	FALSE	FALSE	Ugi			-6.73407
486	CC1(NC(=O)Cc2cccc(Cl)c2)CCNC1=O	MAT-POS-0bc33984-2	MAT-POS-0bc33984-2			99			99.5					12.5451	FALSE	FALSE	Ugi			-6.57574
487	O=C(Cc1cccc(Cl)c1)Nc1cnc2ccccn12	PET-UNK-8df914d1-2	PET-UNK-8df914d1-2						8.03395	5.09507				151.096	FALSE	FALSE	3-aminopyridine-like	x11454		-4.79981
488	Cn1cncc1NC(=O)Cc1cccc(Cl)c1	PET-UNK-8df914d1-4	PET-UNK-8df914d1-4			99			93.8839	4.02741				161.958	FALSE	FALSE	3-aminopyridine-like	x11473		-5.54922
489	O=C(Nc1cncc2ccccc12)N(CCC1CCCCC1)c1cccc(Cl)c1	EDJ-MED-c314995a-1	EDJ-MED-c314995a-1			0.980907			0.260667	6.58391				0	FALSE	FALSE	3-aminopyridine-like			-5.69712
490	O=C(Cc1cccc(Cl)c1)Nc1cncc2c1OCCC2	EDJ-MED-976da9a6-1	EDJ-MED-976da9a6-1			9.85585			11.8845	4.92502					FALSE	FALSE	3-aminopyridine-like			-4.48802
491	CC(=O)NC(C)c1cc(Cl)cc(-c2ccc(S(N)(=O)=O)cc2)c1	EDJ-MED-8698005e-1	EDJ-MED-8698005e-1						99.5					40.507	FALSE	FALSE				-5.93296
492	CCC(=O)Nc1ccc(N(C)C(=O)Cn2nnc3ccccc32)cc1	EDJ-MED-06d94977-1	EDJ-MED-06d94977-1			99			99.5					145.083	FALSE	FALSE	3-aminopyridine-like			-5.39737
493	CN(Cc1cccc(Cl)c1)C(=O)Cn1nnc2ccccc21	EDJ-MED-06d94977-2	EDJ-MED-06d94977-2			99			99.5					149.194	FALSE	FALSE		x11432		-5.2874
494	C#Cc1cccc(CC(=O)Nc2cncc3ccccc23)c1	PET-UNK-c9c1e0d8-2	PET-UNK-c9c1e0d8-2						9.38335	5.02764				218.889	FALSE	FALSE	3-aminopyridine-like	x11458		-4.56751
495	O=C1C(c2cccc(Cl)c2)CCCN1c1cncc2ccccc12	PET-UNK-c9c1e0d8-3	PET-UNK-c9c1e0d8-3			0.731634			1.1415	5.94252					FALSE	FALSE	3-aminopyridine-like			-4.57006
496	O=C1C(c2cccc(Cl)c2)CCN1c1cncc2ccccc12	PET-UNK-c9c1e0d8-4	PET-UNK-c9c1e0d8-4			0.865708			1.2681	5.89685				46.4328	FALSE	FALSE	3-aminopyridine-like	N0066		-4.57762
497	COc1ccc(Cl)cc1CC(=O)Nc1cncc2ccccc12	MAT-POS-3b92565d-1	MAT-POS-3b92565d-1		79.31	1.34684			1.20236	5.91997				155.565	FALSE	FALSE	3-aminopyridine-like	x11609		-4.2086
498	O=C(Cc1cc(Cl)cc(OC2CC(=O)N2)c1)Nc1cc(=O)[nH]c2ccccc12	MAT-POS-3b92565d-6	MAT-POS-3b92565d-6			99			83.281	4.07945				205.512	FALSE	FALSE	3-aminopyridine-like			-6.20001
499	Cc1ccncc1NC(=O)Cc1cc(Cl)cc(OCc2ncc[nH]2)c1	RAL-THA-6b94ceba-1	RAL-THA-6b94ceba-1			99			99.5					40.4091	FALSE	FALSE	3-aminopyridine-like			-5.16225
500	Cc1ccncc1NC(=O)Cc1cc(Cl)cc(OCc2ncn[nH]2)c1	RAL-THA-6b94ceba-2	RAL-THA-6b94ceba-2			81.0153			37.0308	4.43144					FALSE	FALSE	3-aminopyridine-like			-5.89955
501	CC(=O)NCc1cc(Cl)cc(CC(=O)Nc2cnccc2C)c1	RAL-THA-6b94ceba-5	RAL-THA-6b94ceba-5			55.521			41.33	4.38373				195.371	FALSE	FALSE	3-aminopyridine-like	x11801		-6.49547
502	CNC(=O)c1cc(Cl)cc(CC(=O)Nc2cnccc2C)c1	RAL-THA-6b94ceba-7	RAL-THA-6b94ceba-7			43.8929			51.4892	4.28828					FALSE	FALSE	3-aminopyridine-like			-6.33292
503	Cc1ccncc1NC(=O)Cc1cc(Cl)cc(-c2ncc[nH]2)c1	RAL-THA-6b94ceba-9	RAL-THA-6b94ceba-9			99			99.5						FALSE	FALSE	3-aminopyridine-like			-5.60488
504	Cc1ccncc1NC(=O)Cc1cc(Cl)cc(CNS(C)(=O)=O)c1	RAL-THA-6b94ceba-12	RAL-THA-6b94ceba-12			32.2114			16.5862	4.78025				233.096	FALSE	FALSE	3-aminopyridine-like			-6.29506
505	Cc1ccncc1NC(=O)Cc1cc(Cl)cc(S(N)(=O)=O)c1	RAL-THA-6b94ceba-13	RAL-THA-6b94ceba-13		63.995	13.0921			14.6133	4.83525				194.807	FALSE	FALSE	3-aminopyridine-like			-6.87116
506	O=C(Cc1cccc(Cl)c1)Nc1cncc2c1CCCC2	EDJ-MED-a364e151-1	EDJ-MED-a364e151-1			1.8419			99.5					251.494	FALSE	FALSE	3-aminopyridine-like	x11431		-4.85851
507	COc1ccc2c(c1F)NC(=O)C2=O	LOR-NOR-f9b26152-1	LOR-NOR-f9b26152-1		7.79449		-1.14905	3.01645						0	FALSE	FALSE	Isatins			-6.48027
508	Cn1cc(NC(=O)NCCc2ccc(Cl)cc2)c2ccccc2c1=O	MAT-POS-2492181e-1	MAT-POS-2492181e-1			99	-6.46858	-3.21619							FALSE	FALSE				-5.55153
509	CC(C)Cn1cc(NC(=O)NCCc2ccc(Cl)cc2)c2ccccc2c1=O	MAT-POS-2492181e-4	MAT-POS-2492181e-4			95.9469	22.5367	-1.58253							FALSE	FALSE				-5.0197
510	Cn1cc(NC(=O)NCCc2ccsc2)c2ccccc2c1=O	MAT-POS-2492181e-5	MAT-POS-2492181e-5			99	14.5154	8.3557							FALSE	FALSE				-5.94528
511	CC(C)Cn1cc(NC(=O)NCCCN2CCC(C)CC2)c2ccccc2c1=O	MAT-POS-2492181e-6	MAT-POS-2492181e-6			98.2442	-1.81683	-1.61448							FALSE	FALSE				-7.32363
512	CCCCN(CCNC(=O)Nc1cn(C)c(=O)c2ccccc12)Cc1ccco1	MAT-POS-b5746674-34	MAT-POS-b5746674-34			99	6.21938	12.5112							FALSE	FALSE				-5.35736
513	Cn1cc(NC(=O)N2CCN(C(=O)c3ccco3)CC2)c2ccccc2c1=O	MAT-POS-b5746674-36	MAT-POS-b5746674-36			99	-4.83067	-2.87966							FALSE	FALSE				-5.73495
514	Cn1cc(NC(=O)N(Cc2ccco2)CC2CCCO2)c2ccccc2c1=O	MAT-POS-b5746674-37	MAT-POS-b5746674-37			99	2.80511	0.168264							FALSE	FALSE				-4.61881
515	CC(C)OCCCN(Cc1ccco1)C(=O)Nc1cn(C)c(=O)c2ccccc12	MAT-POS-b5746674-38	MAT-POS-b5746674-38			99	-0.402556	0.922257							FALSE	FALSE		x12350		-4.8016
516	CCc1ccccc1N(CC)C(=O)Nc1cn(C)c(=O)c2ccccc12	MAT-POS-b5746674-42	MAT-POS-b5746674-42			99	-3.05644	22.3088							FALSE	FALSE	3-aminopyridine-like			-4.9276
517	COC(=O)c1c(NCCCc2ccccc2)c2cc(F)ccc2[nH]c1=O	MAT-POS-b5746674-78	MAT-POS-b5746674-78			68.5515	20.5495	7.56124							FALSE	FALSE				-5.73383
518	CCOC(=O)N1CCC(NC(=O)Nc2cn(C)c(=O)c3ccccc23)CC1	MAT-POS-b5746674-97	MAT-POS-b5746674-97			99	-1.07774	1.91693							FALSE	FALSE	3-aminopyridine-like			-6.34281
519	Cn1cc(NC(=O)NCCCN2CCc3ccccc3C2)c2ccccc2c1=O	MAT-POS-b5746674-98	MAT-POS-b5746674-98			99	-2.25346	1.39084							FALSE	FALSE				-5.60433
520	CC(C)Cn1cc(NC(=O)NCCCN2CCCC2=O)c2ccccc2c1=O	MAT-POS-b5746674-100	MAT-POS-b5746674-100			99	-2.541	3.7721							FALSE	FALSE				-6.79275
521	CC(C)Cn1cc(NC(=O)N2CCC(c3ccccc3)C2)c2ccccc2c1=O	MAT-POS-b5746674-101	MAT-POS-b5746674-101			99	-2.21299	0.973376							FALSE	FALSE				-6.05172
522	CCCCN(CCCNC(=O)Nc1cn(CC(C)C)c(=O)c2ccccc12)c1ccccc1	MAT-POS-b5746674-102	MAT-POS-b5746674-102			82.6908	-4.25559	-3.25453							FALSE	FALSE				-6.6581
523	CC(C)Cn1cc(NC(=O)N2CCC(Cc3ccccc3)CC2)c2ccccc2c1=O	MAT-POS-b5746674-107	MAT-POS-b5746674-107			99	-4.26837	3.43344							FALSE	FALSE				-5.03308
524	Cc1ccc(CN2CCC(CNC(=O)Nc3cn(CC(C)C)c(=O)c4ccccc34)C2)cc1	MAT-POS-b5746674-108	MAT-POS-b5746674-108			92.3348	-3.00532	0.926518							FALSE	FALSE				-4.97317
525	CC(C)Cn1cc(NC(=O)NCCN2CCOCC2)c2ccccc2c1=O	MAT-POS-b5746674-109	MAT-POS-b5746674-109			99	-1.08413	-1.8147							FALSE	FALSE				-5.92318
526	COc1cccc(C2=N/C(=C/c3sccc3C)C(=O)O2)c1	MAT-POS-ea426761-9	MAT-POS-ea426761-9		77.585	5.07117			1.17008	5.93178					FALSE	FALSE				-4.30551
527	COc1cccc(C(=O)Nc2n[nH]c(SCc3ccc(Cl)cc3)n2)c1	MAT-POS-ea426761-10	MAT-POS-ea426761-10			0.200179	8.77316	32.4665							FALSE	FALSE				-5.07184
528	O=c1oc(Nc2ccccc2)nc2ccccc12	MAT-POS-ea426761-13	MAT-POS-ea426761-13			0.362832	68.5644	90.4324	1.56934	5.80428					FALSE	FALSE				-5.05053
529	O=C(Cc1ccsc1)N1CCN(c2cc(-c3cccs3)n[nH]2)CC1	MAT-POS-ea426761-45	MAT-POS-ea426761-45			78.2085	13.0522	42.1874							FALSE	FALSE				-5.13524
530	CCCCc1nc(-c2nccn2CC(F)(F)F)c[nH]1	MAT-POS-ea426761-49	MAT-POS-ea426761-49			99			23.052	4.63729					FALSE	FALSE				-4.61053
531	CCCCc1nc(-c2nccn2CCc2ccccn2)c[nH]1	MAT-POS-ea426761-52	MAT-POS-ea426761-52			99			21.7433	4.66267					FALSE	FALSE				-5.98287
532	CCCCc1nc(-c2nccn2Cc2ccoc2)c[nH]1	MAT-POS-ea426761-53	MAT-POS-ea426761-53						14.3421	4.84339					FALSE	FALSE				-5.404
533	O=C(Cc1cccc(Cl)c1)Nc1nncc2ccccc12	EDJ-MED-50fe53e8-1	EDJ-MED-50fe53e8-1						21.6514	4.66451				261.972	FALSE	FALSE	3-aminopyridine-like	x11508		-4.49417
534	O=C(Cc1cccc(Cl)c1)Nc1cnnc2ccccc12	EDJ-MED-50fe53e8-2	EDJ-MED-50fe53e8-2			99			99.5					202.369	FALSE	FALSE	3-aminopyridine-like			-4.66002
535	O=C(Cc1cccc(Cl)c1)Nc1ncn2ccccc12	EDJ-MED-50fe53e8-3	EDJ-MED-50fe53e8-3			99			99.5					215.345	FALSE	FALSE	3-aminopyridine-like	x11493		-4.55614
536	COc1ccc2cncc(NC(=O)Cc3cccc(Cl)c3)c2c1	EDJ-MED-00c1612e-1	EDJ-MED-00c1612e-1			0.549994			0.8978	6.04682				122.73	FALSE	FALSE	3-aminopyridine-like			-4.2345
537	O=C(Cc1cccc(Cl)c1)Nc1cnccc1-c1ccccc1	ALP-POS-0c2c77e1-1	ALP-POS-0c2c77e1-1			25.1338			40.8917	4.38836				198.74	FALSE	FALSE	3-aminopyridine-like	x11507		-4.24222
538	O=C(Cc1cc(Cl)cc(OC2CC(=O)N2)c1)Nc1cncc2ccccc12	ALP-POS-3b848b35-2	ALP-POS-3b848b35-2			0.157257			0.202959	6.69259				123.339	FALSE	FALSE	3-aminopyridine-like			-5.26214
539	CC(C)(C)c1ccc(N(C(=O)c2ccco2)C(C(=O)NCCc2cccc(F)c2)c2cccnc2)cc1	LON-WEI-2e27a2e5-1	LON-WEI-2e27a2e5-1			0.452568			2.53316	5.59634				0	FALSE	FALSE	Ugi			-4.59982
540	CC(C)(C)c1ccc(N(C(=O)c2cccnc2)C(C(=O)NCCc2cccc(F)c2)c2cccnc2)cc1	LON-WEI-2e27a2e5-2	LON-WEI-2e27a2e5-2			99	-5.55352	-6.33725							FALSE	FALSE	Ugi			-4.85635
541	Cn1cc(NC(=O)Nc2ccccn2)c2ccccc2c1=O	MAT-POS-af71705c-1	MAT-POS-af71705c-1		0		-2.16683	-0.727192						0	FALSE	FALSE	3-aminopyridine-like			-6.96386
542	CC(C)Cn1cc(NC(=O)NC2=NN(c3ccccc3)CC2)c2ccccc2c1=O	MAT-POS-af71705c-2	MAT-POS-af71705c-2		-5.97294		1.36883	5.44878							FALSE	FALSE	3-aminopyridine-like			-5.23485
543	CNc1ccc(N(C(=O)Cn2nnc3ccccc32)c2cccc(Cl)c2)cc1	MAT-POS-06036648-5	MAT-POS-06036648-5			10.5597			5.33746	5.27267					FALSE	FALSE	3-aminopyridine-like			-4.60828
544	COC(=O)C(c1ccccc1Cl)N1CCC(S)/C(=C/C(=O)O)C1	JOH-UNI-591f77bd-1	JOH-UNI-591f77bd-1			99	-2.05088	1.77285							FALSE	FALSE				-6.12811
545	O=C(Nc1nncn1C1CC1)C1CCOc2ccccc21	EDJ-MED-0e996074-1	EDJ-MED-0e996074-1			99	-1.26866	2.15274						0	FALSE	FALSE	3-aminopyridine-like	x11159		-5.89889
546	C=CC(=O)N(Cc1cccc(Cl)c1)C(C(=O)NCCc1cccc(F)c1)c1cnccc1C	MAT-POS-c0143b99-1	MAT-POS-c0143b99-1			99			99.5						TRUE	FALSE	Ugi			-5.07929
547	CC(C)(C)NC(=O)C(Nc1ccc(CCC#N)cc1)c1cccnc1	MAT-POS-3d050446-1	MAT-POS-3d050446-1	0			1.81722	14.2096			0.99	0.99			FALSE	FALSE				-4.8736
548	COc1ccc(Cl)cc1OCCNC(=O)c1cc(=O)[nH]c2ccccc12	ALP-POS-05819dc4-1	ALP-POS-05819dc4-1			0.691763			99.5						FALSE	FALSE	quinolones			-5.3549
549	Cc1ccncc1OCCNC(=O)C(C)(C)c1cccc(Cl)c1	WIL-UNI-2e73223c-4	WIL-UNI-2e73223c-4			99			99.5					29.9685	FALSE	FALSE				-4.36577
550	Cc1ccncc1NC(=O)C(C(=O)c1cc(=O)[nH]c2ccccc12)c1cccc(Cl)c1	ALP-POS-ddb41b15-1	ALP-POS-ddb41b15-1			22.8724			15.8	4.80134				0	FALSE	FALSE	3-aminopyridine-like			-5.75876
551	CN(C)c1cncc(CN(C(=O)c2cc(=O)[nH]c3ccccc23)c2cccc(Cl)c2)c1	ALP-POS-ddb41b15-3	ALP-POS-ddb41b15-3			99			57.7128	4.23873					FALSE	FALSE	quinolones			-5.03018
552	COc1cccc(CCN(C(=O)c2cc(=O)[nH]c3ccccc23)c2cccc(Cl)c2)c1	ALP-POS-ddb41b15-4	ALP-POS-ddb41b15-4			99			4.07314	5.39007				94.3195	FALSE	FALSE	quinolones			-4.27464
553	Cn1c(C(NC(=O)Cc2cc3ccccc3[nH]2)c2cccc(Cl)c2)nc2ccccc21	ALP-POS-ddb41b15-8	ALP-POS-ddb41b15-8			31.3592			99.5					0	FALSE	FALSE				-5.41269
554	COc1cccc(C(NC(=O)Cc2cccc(Cl)c2)c2nc3ccccc3[nH]2)c1	ALP-POS-ddb41b15-9	ALP-POS-ddb41b15-9						99.5					38.225	FALSE	FALSE				-4.25381
555	O=C1CC(NC(=O)Cc2cccc(Cl)c2)C(=O)N1	MIC-UNK-fc94cdb5-1	MIC-UNK-fc94cdb5-1			99			99.5					14.8259	FALSE	FALSE	Ugi			-7.29326
556	O=C(Cc1cccc(Cl)c1)NC1CCCNC1=O	MIC-UNK-4c7b8ba7-1	MIC-UNK-4c7b8ba7-1			99			99.5					0	FALSE	FALSE	Ugi			-6.18881
557	O=C1CC(NC(=O)Cc2cccc(Cl)c2)CN1	MIC-UNK-42806bd5-2	MIC-UNK-42806bd5-2			99								0	FALSE	FALSE	3-aminopyridine-like			-6.56585
558	O=C1CC(NC(=O)C2CCOc3ccc(Cl)cc32)CN1	MIC-UNK-42806bd5-3	MIC-UNK-42806bd5-3						99.5						FALSE	FALSE	3-aminopyridine-like			-6.56455
559	O=C1Nc2cc(N3CCCC3)ccc2C1=O	LOR-NOR-30067bb9-1	LOR-NOR-30067bb9-1		0		7.45925	37.2623						0	FALSE	FALSE	Isatins			-6.38521
560	Cc1cccc(COC(=O)c2cccc3c2NC(=O)C3=O)c1	LOR-NOR-30067bb9-2	LOR-NOR-30067bb9-2		83.6882	17.2876	-1.0989	0.0383509						136.019	FALSE	FALSE	Isatins			-5.57497
561	O=C1C(=O)N(CCCOc2ccc(Cl)cc2)c2ccccc21	LOR-NOR-30067bb9-3	LOR-NOR-30067bb9-3		7.22822		-0.218305	3.47076						236.376	FALSE	FALSE	Isatins			-4.60263
562	COc1ccccc1OCCN1C(=O)C(=O)c2cc(Br)cc(C)c21	LOR-NOR-30067bb9-4	LOR-NOR-30067bb9-4		48.0703		-2.63589	-0.706542							FALSE	FALSE	Isatins			-4.55905
563	Cc1ccc(OCCN2C(=O)C(=O)c3cccc(Cl)c32)cc1	LOR-NOR-30067bb9-5	LOR-NOR-30067bb9-5		77.0006	2.1463	0.315657	5.65381						78.2365	FALSE	FALSE	Isatins			-4.29689
564	CCOc1ccccc1CN1C(=O)C(=O)c2cc(Br)ccc21	LOR-NOR-30067bb9-6	LOR-NOR-30067bb9-6		72.1822	12.4077	0.566413	3.64039						429.54	FALSE	FALSE	Isatins			-4.53607
565	COc1ccc(CN2C(=O)C(=O)c3cc(Br)cc(C)c32)cc1OC	LOR-NOR-30067bb9-7	LOR-NOR-30067bb9-7		99.2708	1.2306	-2.83797	0.559038						43.8513	FALSE	FALSE	Isatins			-4.75901
566	Cc1cccc(NC(=O)CN2C(=O)C(=O)c3ccccc32)c1	LOR-NOR-30067bb9-8	LOR-NOR-30067bb9-8		53.6831	42.3633	-4.73634	-1.42046						56.9935	FALSE	FALSE	Ugi			-6.26864
567	CCc1cccc(CC)c1NC(=O)CN1C(=O)C(=O)c2cc(OC)ccc21	LOR-NOR-30067bb9-9	LOR-NOR-30067bb9-9		12.9626		-6.58308	-0.84077						48.5345	FALSE	FALSE	Ugi			-6.02404
568	N#Cc1ccc(CN2C(=O)C(=O)c3cccc(Br)c32)c(F)c1	LOR-NOR-30067bb9-10	LOR-NOR-30067bb9-10		72.1136	14.2905	-1.68449	-0.390885						80.6858	FALSE	FALSE	Isatins			-4.81976
569	N#Cc1cccc(CN2C(=O)C(=O)c3cccc(Br)c32)c1	LOR-NOR-30067bb9-11	LOR-NOR-30067bb9-11		91.1823	0.0170131	-5.4237	-2.38218						82.1027	FALSE	FALSE	Isatins			-4.65019
570	CC(C)(C)NC(=O)CN1C(=O)C(=O)c2cccc(Br)c21	LOR-NOR-30067bb9-12	LOR-NOR-30067bb9-12		0		-2.41168	1.27591						0	FALSE	FALSE	Ugi			-5.16614
571	O=C1Nc2ccc(OCCF)cc2C1=O	LOR-NOR-30067bb9-13	LOR-NOR-30067bb9-13		56.1676	45.2374	-6.85891	-2.92499						0	FALSE	FALSE	Isatins			-6.65058
572	COC(=O)c1cc(Br)cc2c1NC(=O)C2=O	LOR-NOR-30067bb9-15	LOR-NOR-30067bb9-15		61.7045	42.3324	-5.73346	-5.37503						111.511	FALSE	FALSE	Isatins			-5.15053
573	N#CCCCOC(=O)c1cccc2c1NC(=O)C2=O	LOR-NOR-30067bb9-16	LOR-NOR-30067bb9-16		0		-3.64924	-1.21985						0	FALSE	FALSE	Isatins			-6.64995
574	Cc1cccc(C)c1NC(=O)CN1C(=O)C(=O)c2ccccc21	LOR-NOR-30067bb9-17	LOR-NOR-30067bb9-17		0		-5.56088	-2.08865						37.7335	FALSE	FALSE	Ugi			-5.96397
575	O=C1C(=O)N(Cc2ncon2)c2ccc(Br)cc21	LOR-NOR-30067bb9-18	LOR-NOR-30067bb9-18		94.0515	3.79449	-1.87919	-2.39546						101.149	FALSE	FALSE	Isatins			-5.32075
576	O=C1CC(Oc2cc(Cl)cc(CC(=O)Nn3cnc4ccccc4c3=O)c2)N1	JAN-GHE-74b8b0cb-1	JAN-GHE-74b8b0cb-1			99			99.5					0	FALSE	FALSE	3-aminopyridine-like			-5.90309
577	O=C1CC(Oc2cc(Cl)cc(CC(=O)Nn3cnc4ccccc43)c2)N1	MAT-POS-c478e61b-1	MAT-POS-c478e61b-1			99			82.1185	4.08556				34.1643	FALSE	FALSE	3-aminopyridine-like			-5.53347
578	COc1cc(Cl)cc(CC(=O)Nc2cnccc2C)c1	MAT-POS-c9973a83-1	MAT-POS-c9973a83-1			43.6028	24.6173	48.2987	36.7823	4.43436				240.43	FALSE	FALSE	3-aminopyridine-like	x11271		-5.01898
579	Cc1nnc(NC(=O)C2COc3ccc(Cl)cc32)n1C1CC1	JAG-UCB-47403a7c-1	JAG-UCB-47403a7c-1		0		-63.1705	-2.40546						43.9244	FALSE	FALSE	3-aminopyridine-like			-5.29808
580	O=C(COc1ccccc1F)Nc1ncnc2[nH]cnc12	COM-UCB-8c7d23dc-1	COM-UCB-8c7d23dc-1			99	-6.54281	-3.69242						0	FALSE	FALSE				-7.09334
581	O=C1C(Nc2ncnc3[nH]cnc23)CCN1Cc1ccccc1	COM-UCB-8c7d23dc-6	COM-UCB-8c7d23dc-6			99	-6.26338	-5.35733						0	FALSE	FALSE				-6.94518
582	Cn1c(-c2ccc(NC(=O)C3CCCCC(=O)N3)cc2)nc2ccccc21	COM-UCB-8c7d23dc-7	COM-UCB-8c7d23dc-7			99	-3.32654	-2.97048						0	FALSE	FALSE	Ugi			-6.69233
583	Cc1[nH]c2ncnc(NC(=O)c3cc4ccccc4c(=O)o3)c2c1C	COM-UCB-8c7d23dc-12	COM-UCB-8c7d23dc-12			99	-7.32409	-4.98023							FALSE	FALSE				-6.52232
584	O=C1CCCCC(C(=O)Nc2ccc(-c3nc[nH]n3)cc2F)N1	COM-UCB-8c7d23dc-13	COM-UCB-8c7d23dc-13			99	-4.07465	-3.07048						0	FALSE	FALSE	Ugi			-7.44544
585	O=C(Nc1c[nH]nc1-c1ccccn1)c1cccc2nccn12	COM-UCB-8c7d23dc-15	COM-UCB-8c7d23dc-15			99	2.58965	9.0147						0	FALSE	FALSE				-6.50444
586	Cc1[nH]c2ncnc(NC(=O)C3CCN(c4ccc(Cl)cn4)CC3)c2c1C	COM-UCB-8c7d23dc-16	COM-UCB-8c7d23dc-16			99	-8.15491	-5.20873						0	FALSE	FALSE				-5.22705
587	Cc1[nH]c2ncnc(NC(=O)c3cccc4c3oc(=O)n4C)c2c1C	COM-UCB-8c7d23dc-18	COM-UCB-8c7d23dc-18				2.8588	6.10403						0	FALSE	FALSE				-7.46508
588	COc1c(Cl)cccc1OCCNC(=O)c1cc(=O)[nH]c2ccccc12	ALP-POS-3fc1724e-1	ALP-POS-3fc1724e-1			16.5435			6.38861	5.19459				125.763	FALSE	FALSE	quinolones			-4.90424
589	Cc1ccncc1NC(=O)Cc1cc(Cl)cc(C2COC2)c1	WIL-MOD-03b86a88-2	WIL-MOD-03b86a88-2			56.9033			19.0909	4.71917				209.612	FALSE	FALSE	3-aminopyridine-like			-4.50185
590	Cc1ccncc1NC(=O)Cc1cc(Cl)cc(OC2COC2)c1	WIL-MOD-03b86a88-4	WIL-MOD-03b86a88-4			15.2817			15.9534	4.79715				201.045	FALSE	FALSE	3-aminopyridine-like			-4.5044
591	Cc1ccncc1NC(=O)Cc1cc(Cl)cc(NS(C)(=O)=O)c1	WIL-MOD-03b86a88-5	WIL-MOD-03b86a88-5		54.615				21.7972	4.6616				219.641	FALSE	FALSE	3-aminopyridine-like			-6.49272
592	Cc1ccncc1NC(=O)Cc1cc(Cl)cc(NS(N)(=O)=O)c1	WIL-MOD-03b86a88-6	WIL-MOD-03b86a88-6		87.94	14.4718			11.2566	4.94859				214.689	FALSE	FALSE	3-aminopyridine-like	x11743		-7.43359
593	O=C(Nc1nncn1C1CC1)[C@@H]1CCOc2ccc(Cl)cc21	JAG-UCB-119787ef-1	JAG-UCB-119787ef-1		-10.442	99	-7.3841	19.4514			0.99	0.99	99	153.576	FALSE	FALSE	3-aminopyridine-like	x10898		-5.5041
594	O=C(Nc1nncn1C1CC1)[C@H]1CCOc2ccc(Cl)cc21	MAT-POS-968e8d9c-1	MAT-POS-968e8d9c-1		-19.4052	99	-13.2932	-7.60957			1.01	1	99	0	FALSE	FALSE	3-aminopyridine-like	x10906		-5.59416
595	CC1(C(=O)Nc2nncn2C2CC2)CCOc2ccccc21	BRU-THA-a358fbdd-2	BRU-THA-a358fbdd-2		0		-3.06217	0.030976						0	FALSE	FALSE	3-aminopyridine-like	x11233		-5.45959
596	O=C(Nc1nncn1C1CC1)C1CCOc2c(F)cccc21	BRU-THA-a358fbdd-7	BRU-THA-a358fbdd-7			99	2.36535	3.56112						49.415	FALSE	FALSE	3-aminopyridine-like			-6.33548
597	Cc1nnc(NC(=O)[C@@H]2COc3ccc(Cl)cc32)n1C1CC1	JAG-UCB-c61058a9-1	JAG-UCB-c61058a9-1								1	1			FALSE	FALSE	3-aminopyridine-like			-5.43735
598	O=C(Nc1cc(=O)[nH]c2ccccc12)C1CCOc2ccc(Cl)cc21	JAG-UCB-c61058a9-45	JAG-UCB-c61058a9-45			48.0182			99.5						FALSE	FALSE	3-aminopyridine-like			-5.08892
599	CN(C)S(=O)(=O)c1cccc(C(=O)Nc2c(-c3ccccc3)nc3sccn23)c1	TAT-ENA-80bfd3e5-1	TAT-ENA-80bfd3e5-1			99			0.974821	6.01108				0	FALSE	FALSE				-5.93565
600	Cc1c(C(=O)CCl)c2ccccn2c1C(=O)c1ccc(F)cc1	TAT-ENA-80bfd3e5-4	TAT-ENA-80bfd3e5-4		94.7	0.706489			0.719126	6.14319					FALSE	FALSE		x11590		-4.50969
601	CSC1=C(C#N)C2(CCCCC2)C(C#N)=C(NC(=O)CCl)N1	TAT-ENA-80bfd3e5-7	TAT-ENA-80bfd3e5-7		97.515	1.52251			1.14079	5.9428					FALSE	TRUE		x11579		-7.23055
602	Cc1cc(C(=O)CCl)c(C)n1CC1COc2ccccc2O1	TAT-ENA-80bfd3e5-32	TAT-ENA-80bfd3e5-32		82.18	4.153			2.81798	5.55006					FALSE	FALSE				-4.56983
603	CCN(c1ccccc1)S(=O)(=O)c1ccc(OC)c(NC(=O)CCl)c1	TAT-ENA-80bfd3e5-36	TAT-ENA-80bfd3e5-36		61.24	6.95659			3.2288	5.49096					FALSE	TRUE				-5.2815
604	Cc1cc(C(=O)CCl)c(C)n1NC(=O)c1n[nH]c(=O)c2ccccc12	TAT-ENA-80bfd3e5-37	TAT-ENA-80bfd3e5-37		42.295				6.0532	5.21801					FALSE	FALSE		x11587		-6.96628
605	CN(CC(=O)Nc1ccccc1Br)C(=O)CCl	TAT-ENA-80bfd3e5-42	TAT-ENA-80bfd3e5-42		52.275				5.90361	5.22888					FALSE	TRUE	Ugi			-5.43544
606	CS(=O)(=O)Nc1cccc(C2=NN(C(=O)CCl)C(c3ccccc3)C2)c1	TAT-ENA-80bfd3e5-45	TAT-ENA-80bfd3e5-45		57.59				5.83066	5.23428					FALSE	TRUE				-5.81325
607	CN(C)c1ncccc1N(C)C(=O)C1CCOc2ccc(Cl)cc21	LON-WEI-0a73fcb8-1	LON-WEI-0a73fcb8-1		0		1.41944	-4.96262			1	0.99		0	FALSE	FALSE	3-aminopyridine-like			-4.42797
608	COc1ncccc1N(C)C(=O)C1CCOc2ccc(Cl)cc21	LON-WEI-0a73fcb8-2	LON-WEI-0a73fcb8-2		0		-2.60592	2.5409			1	0.98		0	FALSE	FALSE	3-aminopyridine-like			-5.08418
609	O=C(Nc1nc2ccc(F)cn2n1)C1CCOc2ccc(Cl)cc21	LON-WEI-0a73fcb8-3	LON-WEI-0a73fcb8-3		0		-28.5025	7.57937			1	0.99		0	FALSE	FALSE	3-aminopyridine-like			-5.03912
610	Cc1nnc(CNC(=O)C2CCOc3ccc(Cl)cc32)n1C1CC1	LON-WEI-0a73fcb8-4	LON-WEI-0a73fcb8-4		0		6.90757	0.28172			1	1		0	FALSE	FALSE				-5.69287
611	CN(C(=O)C1CCOc2ccc(Cl)cc21)c1ccc(Cl)cn1	LON-WEI-0a73fcb8-5	LON-WEI-0a73fcb8-5		0		0.54177	9.8819			0.99	0.98		0	FALSE	FALSE	3-aminopyridine-like			-4.32667
612	CC(C)c1scnc1NC(=O)C1CCOc2ccc(Cl)cc21	LON-WEI-0a73fcb8-6	LON-WEI-0a73fcb8-6		0		10.0336	6.8534			1	0.99		30.2889	FALSE	FALSE	3-aminopyridine-like			-4.68857
613	O=C(Nc1cnccc1CO)C1CCOc2ccc(Cl)cc21	LON-WEI-0a73fcb8-7	LON-WEI-0a73fcb8-7		58.9304	66.3508	64.5465	84.2291	13.672	4.86417	0.94	0.93	99	112.764	FALSE	FALSE	3-aminopyridine-like	x10942		-5.15877
614	O=C(Cn1ccnc1[N+](=O)[O-])NCc1ccccc1	LON-WEI-1908424e-1	LON-WEI-1908424e-1				-7.12214	4.09085							FALSE	FALSE				-6.68315
615	COc1ccc(NC(=O)c2ccc(C(=N)N(C)C)cc2)c(C(=O)Nc2ccc(Cl)cn2)c1	LON-WEI-1908424e-2	LON-WEI-1908424e-2				-17.2941	-3.35075							FALSE	FALSE				-5.26346
616	Nc1cc(C(F)(F)F)c(-c2nc(N3CCOCC3)nc(N3CCOCC3)n2)cn1	LON-WEI-1908424e-3	LON-WEI-1908424e-3				5.18762	5.9734							FALSE	FALSE				-5.40814
617	C[C@@H]1COCCN1c1cc(C2([S@](C)(=N)=O)CC2)nc(-c2cncc3[nH]ccc23)n1	LON-WEI-1908424e-4	LON-WEI-1908424e-4				-0.820751	3.82363							FALSE	FALSE				-5.82581
618	C[C@@H](Cn1ccc(-c2ccc(C#N)c(Cl)c2)n1)NC(=O)c1cc([C@@H](C)O)[nH]n1	LON-WEI-1908424e-5	LON-WEI-1908424e-5				3.15593	-11.8672							FALSE	FALSE				-6.47916
619	COc1cc(OC)nc(O[C@H](C(=O)O)C(OC)(c2ccccc2)c2ccccc2)n1	LON-WEI-1908424e-6	LON-WEI-1908424e-6				-28.351	2.41848							FALSE	FALSE				-5.45858
620	O=C(Nc1cnn2ccc(N3CCC[C@@H]3c3cc(F)ccc3F)nc12)N1CC[C@H](O)C1	LON-WEI-1908424e-7	LON-WEI-1908424e-7				-17.2373	-4.23647							FALSE	FALSE				-6.33208
621	CC(C)CCC(=O)C[C@H]1c2ccccc2C(=O)N1c1ccc2ccc(Cl)nc2n1	LON-WEI-1908424e-8	LON-WEI-1908424e-8				4.25923	-0.675554							FALSE	FALSE				-5.04664
622	O=C(N[C@@H](Cc1cc(=O)[nH]c2ccccc12)C(=O)O)c1ccc(Cl)cc1	LON-WEI-1908424e-9	LON-WEI-1908424e-9				1.24084	-22.3143							FALSE	FALSE				-7.16522
623	CN(C)C(=O)c1cc2cnc(Nc3ccc(N4CCNCC4)cn3)nc2n1C1CCCC1	LON-WEI-1908424e-10	LON-WEI-1908424e-10				-3.84063	-4.06233							FALSE	FALSE				-5.71306
624	CC1(C)CN(C(=O)c2ccc(-c3cccc4nc(NC(=O)C5CC5)nn34)cc2)C1	LON-WEI-1908424e-11	LON-WEI-1908424e-11				-1.1347	0.837687							FALSE	FALSE				-6.08765
625	CC(=O)/C(C#N)=C(\O)Nc1ccc(C(F)(F)F)cc1	LON-WEI-1908424e-12	LON-WEI-1908424e-12		22.2211		-2.88832	-3.00096							FALSE	FALSE				-5.15587
626	O=C(O)CNC(=O)c1ncc(-c2cccc(Cl)c2)cc1O	LON-WEI-1908424e-13	LON-WEI-1908424e-13				1.43071	-1.75344							FALSE	FALSE				-7.43518
627	Cc1cc(Cn2nnc3c(-c4ccco4)nc(N)nc32)ccc1N	LON-WEI-1908424e-14	LON-WEI-1908424e-14				1.89116	-1.33159							FALSE	FALSE				-6.88224
628	CCn1c(=O)c(-c2cc[nH]n2)cc2c(C)nc(N)nc21	LON-WEI-1908424e-15	LON-WEI-1908424e-15				-0.487367	4.37609							FALSE	FALSE				-7.35782
629	NC(=O)C[S@@+]([O-])C(c1ccccc1)c1ccccc1	LON-WEI-1908424e-16	LON-WEI-1908424e-16				-1.7611	-1.92158							FALSE	FALSE				-6.14071
630	O=C(OCC(O)CO)c1ccccc1Nc1ccnc2cc(Cl)ccc12	LON-WEI-1908424e-17	LON-WEI-1908424e-17				3.8197	-5.01411							FALSE	FALSE				-5.23319
631	C[C@@H]1CC[C@@H](c2ccoc2)N2C1CC[C@@]1(CS[C@@]3(CC[C@H]4[C@H](C)CC[C@@H](c5ccoc5)N4[C@@H]3O)C1)[C@@H]2O	LON-WEI-1908424e-18	LON-WEI-1908424e-18				-19.3721	-23.4267							FALSE	FALSE				-6.26192
632	CC(C)n1c(NC(=O)C2CCOc3ccccc32)nc2ccccc21	NAU-LAT-8502cac5-1	NAU-LAT-8502cac5-1		8.84814		27.89	-2.11815						0	FALSE	FALSE	3-aminopyridine-like			-5.12075
633	O=C(Nc1nncn1C1CC1)C1COc2ccc(Cl)cc21	NAU-LAT-8502cac5-2	NAU-LAT-8502cac5-2		0		18.3421	25.4753						83.2481	FALSE	FALSE	3-aminopyridine-like	x11186		-5.73211
634	CC1(C)CC(C(=O)Nc2nncn2C2CC2)c2ccccc2O1	NAU-LAT-8502cac5-5	NAU-LAT-8502cac5-5		0		-0.709719	-5.02221			1	0.98		0	FALSE	FALSE	3-aminopyridine-like			-5.46768
635	O=C(Nc1nncn1-c1ccccc1)C1COc2ccc(Cl)cc21	NAU-LAT-8502cac5-6	NAU-LAT-8502cac5-6		0		10.8917	19.9646						46.7588	FALSE	FALSE	3-aminopyridine-like	x11231		-4.64882
636	Cc1ccn2cnnc2c1NC(=O)C1CCOc2ccccc21	NAU-LAT-8502cac5-7	NAU-LAT-8502cac5-7				-11.2438	-4.73705						21.5792	FALSE	FALSE	3-aminopyridine-like			-4.98834
637	O=C(Nc1nncn1C1CC1)C1CCS(=O)(=O)c2ccccc21	NAU-LAT-8502cac5-8	NAU-LAT-8502cac5-8			26.8438	37.5883	74.6394	68.8612	4.16203				48.3687	FALSE	FALSE	3-aminopyridine-like			-6.56848
638	CC(C)n1cnnc1CNC(=O)C1CCOc2ccccc21	NAU-LAT-8502cac5-9	NAU-LAT-8502cac5-9		0		-4.10797	-1.1107						0	FALSE	FALSE				-5.43299
639	O=C(Cc1cccc(Cl)c1)Nc1cncc2ccccc12	ADA-UCB-6c2cb422-1	ADA-UCB-6c2cb422-1		84.9102	1.05672	93.5042	84.8033	0.726435	6.1388	1	0.86	99	201.462	FALSE	FALSE	3-aminopyridine-like	x10959		-4.39314
640	Cc1ccncc1CC(=O)Nc1cccc2c1CNCC2	ADA-UCB-6c2cb422-3	ADA-UCB-6c2cb422-3			99	-1.08081	2.76347						78.6841	FALSE	FALSE	3-aminopyridine-like	x11354		-5.9777
641	O=C(CCNC(=O)c1c[nH]c2ccccc12)Nc1ccc(-n2cnc3ccccc32)cc1	IAN-BAS-5394d4c4-1	IAN-BAS-5394d4c4-1		43.915		-3.48333	8.07812			0.82	0.54		72.4858	FALSE	FALSE				-5.85952
642	Cn1cc(S(N)(=O)=O)cc1CC(=O)Nc1cccc(C(=O)NCc2ccccn2)c1	IAN-BAS-36ca50f1-1	IAN-BAS-36ca50f1-1		0		-21.5174	-0.595989			1	1		0	FALSE	FALSE	3-aminopyridine-like			-6.8674
643	COc1ccc(Cl)cc1N1CCN(Cc2cc(=O)[nH]c3ccccc23)C1=O	JAG-UCB-c37fbdcd-1	JAG-UCB-c37fbdcd-1		0		-1.81724	4.68914						23.4621	FALSE	FALSE				-4.53123
644	COc1ccc(Cl)cc1N1C(=O)CN(Cc2cc(=O)[nH]c3ccccc23)C1=O	JAG-UCB-c37fbdcd-2	JAG-UCB-c37fbdcd-2			99			99.5					24.5576	FALSE	FALSE				-5.00296
645	O=C(Cc1cncc2ccccc12)Nc1cc(Cl)cc(OC2CCC(=O)N2)c1	ERI-UCB-ce40166b-6	ERI-UCB-ce40166b-6			19.3644			38.3738	4.41597				0	FALSE	FALSE	3-aminopyridine-like			-5.102
646	O=C1CC(Oc2cc(Cl)cc(OCCNC(=O)c3cc(=O)[nH]c4ccccc34)c2)N1	ERI-UCB-ce40166b-17	ERI-UCB-ce40166b-17			1.18014			1.10393	5.95706				95.0144	FALSE	FALSE	quinolones	N0029		-5.82993
647	C=CC(=O)N1CC(NCc2c[nH]c3ccc(C#N)cc23)C1	JAN-GHE-c863d918-1	JAN-GHE-c863d918-1		0		-2.1542	15.3692							TRUE	FALSE				-6.77424
648	Cc1ccncc1NC(=O)Cc1ccc2[nH]ccc2c1	VLA-UCB-00f2c2b3-1	VLA-UCB-00f2c2b3-1		0		2.85513	-2.32961			1	1		112.846	FALSE	FALSE	3-aminopyridine-like			-5.95526
649	Cc1ccncc1NC(=O)Cc1ccc2[nH]ncc2c1	VLA-UCB-00f2c2b3-2	VLA-UCB-00f2c2b3-2			99	-1.10745	0.247657						56.7088	FALSE	FALSE	3-aminopyridine-like			-6.141
650	O=C(Cc1cccc(Cl)c1)Nc1cccc2[nH]ncc12	VLA-UCB-00f2c2b3-7	VLA-UCB-00f2c2b3-7			23.6029			99.5					250.138	FALSE	FALSE	3-aminopyridine-like	x11424		-5.17247
651	Cc1ccncc1N(CC#N)C(=O)Cc1cccc(Cl)c1	PET-UNK-bbe8d7ff-2	PET-UNK-bbe8d7ff-2						99.5					21.3159	FALSE	FALSE	3-aminopyridine-like			-4.95983
652	O=C1/C(=C/c2ccc(O)cc2)c2ccccc2C(=O)N1Cc1ccc2c(c1)OCO2	LON-WEI-ff7b210a-1	LON-WEI-ff7b210a-1		20.0621		6.20508	-3.71553			0.62	0.48		0	FALSE	FALSE				-4.7468
653	CS(=O)(=O)c1oc(-c2ccc(F)cc2)nc1S(=O)(=O)c1ccc(Cl)cc1	LON-WEI-ff7b210a-2	LON-WEI-ff7b210a-2		0		10.755	10.9515			0.78	0.45			FALSE	FALSE				-5.39514
654	CCOc1ccccc1/C=C1/C(=O)NC(=O)c2ccccc21	LON-WEI-ff7b210a-3	LON-WEI-ff7b210a-3		39.5552		-36.4085	4.82409			0.97	0.68			FALSE	FALSE				-5.1378
655	CS(=O)(=O)c1ncc(Cl)c(C(=O)Nc2ccccc2Cc2ccccc2)n1	LON-WEI-ff7b210a-4	LON-WEI-ff7b210a-4		100	0.826041	96.3059	94.7157	0.503206	6.29825	0.96	0.79		0	FALSE	FALSE				-5.61294
656	CCOC(=O)c1nc(S(C)(=O)=O)ncc1Cl	LON-WEI-ff7b210a-5	LON-WEI-ff7b210a-5		100	1.03908	96.9278	98.4717	1.60098	5.79561	0.99	0.99	99	0	FALSE	FALSE				-6.27272
657	COc1ccc(C(=O)Nc2cccc(/C=C3/C(=O)NC(=O)c4ccccc43)c2)cc1	LON-WEI-ff7b210a-6	LON-WEI-ff7b210a-6		34.1689		-3.54643	-22.9179			0.48	0.54		0	FALSE	FALSE				-4.7906
658	Sc1nc2ccccc2c2nc(CCc3ccccc3)nn12	LON-WEI-ff7b210a-7	LON-WEI-ff7b210a-7		0		-0.837195	-6.96871			0.93	0.89			FALSE	FALSE				-4.34522
659	NC1=Nc2nc3ccccc3n2C(c2ccc(-c3nc4ccccc4s3)o2)N1	LON-WEI-ff7b210a-8	LON-WEI-ff7b210a-8		38.84		-25.1906	-3.33724			0.53	0.23		0	FALSE	FALSE				-5.67205
660	O=C(c1ccccc1)N1CCN(C(=O)c2nn(-c3ccccc3C(F)(F)F)cc2O)CC1	LON-WEI-ff7b210a-9	LON-WEI-ff7b210a-9		0		-48.049	-1.43818			0.99	0.95		0	FALSE	FALSE				-5.19463
661	CCn1c(CSc2nc(C)c(C)n2CC2CCCO2)nc2cc(S(=O)(=O)N(C)C)ccc21	LON-WEI-ff7b210a-10	LON-WEI-ff7b210a-10			99	-23.585	-3.59395			0.85	0.84		0	FALSE	FALSE				-5.2074
662	O=C(CSC1=NCCS1)c1cc(Cl)ccc1Cl	LON-WEI-ff7b210a-11	LON-WEI-ff7b210a-11		44.82		5.24144	2.86435			0.77	0.64			FALSE	FALSE				-4.16281
663	CN(C)c1ccc(N(Cc2ccsc2)C(=O)Cn2nnc3ccccc32)cc1	ALP-POS-d2866bdf-1	ALP-POS-d2866bdf-1		90.2865	5.36883	84.4333	90.4552	1.79372	5.74624	0.92	0.48	99	197.798	FALSE	FALSE	3-aminopyridine-like	x10876		-5.05426
664	O=C(Cc1cccc(Cl)c1)Nc1cn[nH]c1	MIC-UNK-66895286-1	MIC-UNK-66895286-1			99			99.5					54.1127	FALSE	FALSE	3-aminopyridine-like	x11532		-5.45554
665	Cc1[nH]ncc1CC(=O)Nc1cccc(Cl)c1	MIC-UNK-66895286-3	MIC-UNK-66895286-3			99			54.6064	4.26276				133.124	FALSE	FALSE	3-aminopyridine-like	x11540		-6.00841
666	Cc1nn(-c2ccccc2)c(Nc2cccc(C(F)(F)F)c2)c1NS(C)(=O)=O	ROD-LAS-d5538ff9-1	ROD-LAS-d5538ff9-1		-10.6262		3.18474	-5.8246			0.95	0.97		10.0972	FALSE	FALSE				-5.49914
667	O=C(N/N=C/c1c[nH]cn1)C1CCCCC1	ROD-LAS-d5538ff9-3	ROD-LAS-d5538ff9-3		-16.294		-3.9457	2.16074			1.01	1		52.8678	FALSE	FALSE				-6.53769
668	O=C(CNc1c(-c2ccccc2)nc2ccccn12)N/N=C/c1cccc2ccccc12	ROD-LAS-d5538ff9-4	ROD-LAS-d5538ff9-4		7.53358		13.824	17.7603			0.5	0.5		0	FALSE	FALSE				-4.69642
669	Cc1[nH]c2ccccc2c1/C=N/N(C)C(=O)c1ccc2c(c1)OCO2	ROD-LAS-d5538ff9-5	ROD-LAS-d5538ff9-5		-6.65708		2.20302	-13.3872			0.78	0.77			FALSE	FALSE				-5.09011
670	CN1C(=O)/C(=N\NC(=O)c2ccc3c(c2)OCO3)c2ccccc21	ROD-LAS-d5538ff9-6	ROD-LAS-d5538ff9-6		-12.8268		-16.8914	-60.5571			0.97	0.75		0	FALSE	FALSE				-6.003
671	Cc1csc(C(=O)N/N=C/c2cccnc2)c1N	ROD-LAS-d5538ff9-7	ROD-LAS-d5538ff9-7		-6.31769		-0.859599	-19.7708			0.99	0.93		36.5333	FALSE	FALSE				-6.79414
672	CCCc1cc2c(cc1S(=O)(=O)N1CCN(c3ccccc3)CC1)OCO2	ROD-LAS-d5538ff9-8	ROD-LAS-d5538ff9-8		68.2615	15.9694	8.44098	-17.1168			0.91	0.92			FALSE	FALSE				-4.37056
673	O=C(Nc1ccccc1)Nc1cnc2ccc([N+](=O)[O-])cc2n1	ROD-LAS-d5538ff9-9	ROD-LAS-d5538ff9-9		0.772104		-15.3366	9.05632			0.86	0.84		0	FALSE	FALSE	3-aminopyridine-like			-7.23037
674	Cc1cc2c(N)nc(=O)n(CC(=O)Nc3cccc(Cl)c3)c2s1	JAG-UCB-77729364-1	JAG-UCB-77729364-1			99			99.5					0	FALSE	FALSE	3-aminopyridine-like			-7.41827
675	C=CC(=O)N(c1ccc(C(C)(C)C)cc1)C(C(=O)NCCc1cccc(F)c1)c1cncc(Cl)c1	LON-WEI-babf2c61-1	LON-WEI-babf2c61-1		60.6091	2.1128	24.1739	57.863	11.4798	4.94007	0.71	0.32	99		TRUE	FALSE	Ugi			-4.5422
676	C=CC(=O)N(c1ccc(C(C)(C)C)cc1)C(C(=O)NCCc1cccc(F)c1)c1cncc(C)c1	LON-WEI-babf2c61-2	LON-WEI-babf2c61-2		0	99	49.016	78.2	11.6181	4.93487	0.8	0.28	99		TRUE	FALSE	Ugi			-4.87891
677	C=CC(=O)N(c1ccc(C(C)(C)C)cc1)C(C(=O)NCCc1cccc(F)c1)c1cncc(C#N)c1	LON-WEI-babf2c61-3	LON-WEI-babf2c61-3		89.155	2.46752	49.5666	87.0571	7.47777	5.12623	0.57	0.46	99		TRUE	FALSE	Ugi			-4.67031
678	C=CC(=O)N(c1ccc(C(C)(C)C)cc1)C(C(=O)NCCc1cccc(F)c1)c1cncc(O)c1	LON-WEI-babf2c61-4	LON-WEI-babf2c61-4			26.2113	16.0715	23.5176							TRUE	FALSE	Ugi			-4.64504
679	C=CC(=O)N(c1ccc(C(F)(F)F)cc1)C(C(=O)NCCc1cccc(F)c1)c1cncc(Cl)c1	LON-WEI-babf2c61-5	LON-WEI-babf2c61-5		82.0764	4.84251	50.1646	68.2113	23.9215	4.62121	0.94	0.28	99		TRUE	FALSE	Ugi			-4.58788
680	C=CC(=O)N(c1ccc(C(F)(F)F)cc1)C(C(=O)NCCc1cccc(F)c1)c1cncc(C)c1	LON-WEI-babf2c61-6	LON-WEI-babf2c61-6		91.5914	7.72056	38.7728	62.9755	24.3092	4.61423	0.91	0.73	99		TRUE	FALSE	Ugi			-4.46377
681	C=CC(=O)N(c1ccc(C(F)(F)F)cc1)C(C(=O)NCCc1cccc(F)c1)c1cncc(C#N)c1	LON-WEI-babf2c61-7	LON-WEI-babf2c61-7		96.5338	3.01233	53.489	93.2225	11.1257	4.95367	1	0.99	99		TRUE	FALSE	Ugi			-4.59346
682	C=CC(=O)N(c1ccc(C(F)(F)F)cc1)C(C(=O)NCCc1cccc(F)c1)c1cncc(O)c1	LON-WEI-babf2c61-8	LON-WEI-babf2c61-8			17.3362	26.8156	44.9431							TRUE	FALSE	Ugi			-5.34872
683	C=CC(=O)N(c1ccc(C(F)(F)F)cc1)C(C(=O)NCCc1cccc(F)c1)c1cccnc1	LON-WEI-babf2c61-9	LON-WEI-babf2c61-9		100	6.11696	50.659	72.7092	20.1203	4.69637	0.99	0.94	99		TRUE	FALSE	Ugi			-4.71777
684	C=CC(=O)N(c1cc(C(C)(C)C)on1)C(C(=O)NCCc1cccc(F)c1)c1cccnc1	LON-WEI-babf2c61-10	LON-WEI-babf2c61-10		100	10.8617	16.7349	31.3367			0.98	0.97			TRUE	FALSE	Ugi			-5.08005
685	C=CC(=O)N(c1cc(C(C)(C)C)on1)C(C(=O)NCCc1cccc(F)c1)c1cncc(Cl)c1	LON-WEI-babf2c61-11	LON-WEI-babf2c61-11		100	4.77712	15.7841	40.206			0.97	0.56			TRUE	FALSE	Ugi			-4.8526
686	C=CC(=O)N(c1cc(C(C)(C)C)on1)C(C(=O)NCCc1cccc(F)c1)c1cncc(O)c1	LON-WEI-babf2c61-12	LON-WEI-babf2c61-12						99.5						TRUE	FALSE	Ugi			-5.37559
687	C=CC(=O)N(c1cc(C(C)(C)C)on1)C(C(=O)NCCc1cccc(F)c1)c1cncc(C)c1	LON-WEI-babf2c61-13	LON-WEI-babf2c61-13		0		17.5243	24.8108			1	0.91			TRUE	FALSE	Ugi			-4.8312
688	C=CC(=O)N(c1cc(C(C)(C)C)on1)C(C(=O)NCCc1cccc(F)c1)c1cncc(C#N)c1	LON-WEI-babf2c61-14	LON-WEI-babf2c61-14			10.5514			99.5						TRUE	FALSE	Ugi			-5.1879
689	O=C1[C@H](Nc2nccn3cnnc23)CCN1c1cccc(Cl)c1	JAG-UCB-4709a583-1	JAG-UCB-4709a583-1		0		3.54588	5.2931			1	0.98		0	FALSE	FALSE				-6.29322
690	O=C(NCCc1cccc2ccccc12)c1cc(=O)[nH]c2ccccc12	DAR-DIA-8e329c92-9	DAR-DIA-8e329c92-9		7.36		-40.9448	4.42413			0.87	0.73		195.727	FALSE	FALSE	quinolones			-6.55073
691	Cc1ccc(NC2=C(c3ccccc3)C(=O)N(Cc3cccnc3)C2=O)cc1C	JAG-UCB-1d922829-1	JAG-UCB-1d922829-1			43.516			99.5					0	FALSE	FALSE				-5.15015
692	Cc1ccc(NC2=C(c3ccccc3)C(=O)N(Cc3cccnc3)C2=O)c(C)c1	JAG-UCB-1d922829-2	JAG-UCB-1d922829-2			54.5943			99.5						FALSE	FALSE				-4.42798
693	Cc1ccc(NC2=C(c3ccccc3)C(=O)N(Cc3cccnc3)C2=O)cc1Cl	JAG-UCB-1d922829-3	JAG-UCB-1d922829-3			32.2434			99.5					0	FALSE	FALSE				-4.74022
694	CC(=O)N(CC(=O)Nc1ccc(F)c(Cl)c1)c1cccc(Cl)c1	JAG-UCB-1d922829-4	JAG-UCB-1d922829-4			99			99.5					27.1369	FALSE	FALSE	Ugi			-4.91434
695	CC(=O)N(CC(=O)Nc1ccc(F)c(Cl)c1)c1cccc(C#N)c1	JAG-UCB-1d922829-5	JAG-UCB-1d922829-5			99			99.5					21.916	FALSE	FALSE	Ugi			-5.81509
696	CC(=O)N(CC(=O)Nc1ccc(F)c(Cl)c1)c1cccc(C(F)(F)F)c1	JAG-UCB-1d922829-6	JAG-UCB-1d922829-6			99			99.5					0	FALSE	FALSE	Ugi			-4.39012
697	O=C1CC[C@H](C(=O)Nc2cccc(Br)c2)N1	JAG-UCB-ef2c0e8e-2	JAG-UCB-ef2c0e8e-2		0		15.0169	5.82757			1	1		0	FALSE	FALSE	Ugi			-6.39428
698	Cc1cccc(NC(=O)Cn2c(=O)oc3ccccc32)c1	JAG-UCB-ef2c0e8e-3	JAG-UCB-ef2c0e8e-3		-9.02891		-20.3814	-5.834			0.99	0.94		28.5971	FALSE	FALSE	3-aminopyridine-like			-5.85769
699	Cc1ccc(-n2ncc3c(=O)n(CC(N)=O)cnc32)cc1C	JAG-UCB-ef2c0e8e-4	JAG-UCB-ef2c0e8e-4			99			99.5					34.1973	FALSE	FALSE				-6.42269
700	Nc1ncc(S(=O)(=O)NCc2cccc(Cl)c2)cn1	JAG-UCB-ef2c0e8e-5	JAG-UCB-ef2c0e8e-5		6.765		5.39543	-6.15505			1	0.97		0	FALSE	FALSE				-7.56925
701	CCS(=O)(=O)N1CCC(C(=O)Nc2cc(Cl)ccc2O)CC1	JAG-UCB-ef2c0e8e-6	JAG-UCB-ef2c0e8e-6		0		-1.04799	-2.69771			1	1		0	FALSE	FALSE				-6.82449
702	Cn1cnnc1CNC(=O)Nc1cc(C(F)(F)F)c[nH]c1=O	JAG-UCB-ef2c0e8e-7	JAG-UCB-ef2c0e8e-7		3.33139		7.83622	14.7874			1	1		0	FALSE	FALSE				-6.36016
703	Cc1cccc(CS(=O)(=O)N2CCC(C(N)=O)CC2)c1	JAG-UCB-ef2c0e8e-8	JAG-UCB-ef2c0e8e-8		0		-20.4156	0.138114			1.01	1.01		0	FALSE	FALSE				-5.90628
704	Cc1ccc(C)c(NC(=O)[C@H]2CNC(=O)C2)c1	JAG-UCB-ef2c0e8e-9	JAG-UCB-ef2c0e8e-9		0		-14.8871	-9.38119			0.98	0.98		0	FALSE	FALSE				-5.987
705	O=C1CC[C@@H](C(=O)Nc2cccc(Cl)c2)CN1	JAG-UCB-ef2c0e8e-10	JAG-UCB-ef2c0e8e-10		-11.9822		-24.05	-3.67795			1	1		0	FALSE	FALSE				-6.34432
706	O=C(Cc1c[nH]c2ncccc12)N(Cc1c(F)cccc1Cl)c1ccc2[nH]c(=O)[nH]c2c1	BEN-BAS-bb561ced-1	BEN-BAS-bb561ced-1		12.3762		6.28996	-1.08354			0.95	0.88		46.9477	FALSE	FALSE	3-aminopyridine-like			-6.20152
707	O=C(NCc1coc2ccccc12)C1CCc2nnc(-c3ccc(O)cc3)n2C1	ERI-BAS-37e2bb46-1	ERI-BAS-37e2bb46-1		55.325	99	-9.93721	2.50105			0.89	0.94		83.5719	FALSE	FALSE				-5.04239
708	Cc1nc(-c2cccc(CNC(=O)Nc3cccc(CN4CCCC4=O)c3)c2)n[nH]1	ERI-BAS-bd3ef700-1	ERI-BAS-bd3ef700-1		0	99	2.1199	2.95292			0.98	0.98		0	FALSE	FALSE				-6.264
709	O=C(NCCNc1ccncc1)c1cccc(S(=O)(=O)Nc2ccccc2-c2ccccc2)c1	ERI-BAS-962ecb40-1	ERI-BAS-962ecb40-1		-3.32131		-20.4049	-32.8198			0.95	0.94		24.5949	FALSE	FALSE				-4.56718
710	O=C(Cn1nnc2ccccc21)N(Cc1ccsc1)c1ccc(-c2ccccc2)cc1	ALP-POS-c59291d4-1	ALP-POS-c59291d4-1		36.1048		30.4148	39.1376	5.32026	5.27407	0.64	0.5	99		FALSE	FALSE	3-aminopyridine-like			-4.22248
711	CCC(=O)Nc1ccc(N(Cc2ccsc2)C(=O)Cn2nnc3ccccc32)cc1	ALP-POS-c59291d4-2	ALP-POS-c59291d4-2		78.1291	12.5623	79.6515	89.2902	1.62764	5.78844	0.95	0.9	99	195.716	FALSE	FALSE	3-aminopyridine-like	x10871		-5.7574
712	O=C(Nc1ccc(N(Cc2ccsc2)C(=O)Cn2nnc3ccccc32)cc1)C1CC1	ALP-POS-c59291d4-3	ALP-POS-c59291d4-3		62.2356	28.3533	68.9746	70.1959	3.99496	5.39849	0.9	0.59	99	311.549	FALSE	FALSE	3-aminopyridine-like	x10870		-4.55454
713	CNc1ccc(N(Cc2ccsc2)C(=O)Cn2nnc3ccccc32)cc1	ALP-POS-c59291d4-4	ALP-POS-c59291d4-4		70.4922	18.6769	57.1234	82.6201	4.32893	5.36362	0.99	0.77	99	186.747	FALSE	FALSE	3-aminopyridine-like	x10820		-5.111
714	O=C(Oc1cncc(Cl)c1)c1cccc2[nH]ccc12	ALP-POS-c59291d4-5	ALP-POS-c59291d4-5		100	0.0557258	99.8356	100.014	0.05		0.99	0.93	99	130.529	FALSE	FALSE	activated-ester	x10812		-4.42216
715	CC(C)(C)NC(=O)C(c1cccnc1)N(C(=O)c1ccco1)c1ccc(C(C)(C)C)cc1	ALP-POS-c59291d4-6	ALP-POS-c59291d4-6		23.9465		73.9913	86.641	3.14421	5.50249	1.01	0.99	99	0	FALSE	FALSE	Ugi			-4.83445
716	COc1ccc2nnn(CC(=O)N(Cc3ccccn3)c3ccc(C4CCNCC4)cc3)c2c1	ALP-POS-c0c213c9-1	ALP-POS-c0c213c9-1		94.805	32.1898			38.7739	4.41146				101.753	FALSE	FALSE	3-aminopyridine-like	x11757		-5.40105
717	O=C(CN(C(=O)Cn1nnc2ccccc21)c1ccc(-c2ccccc2)cc1)N1CCNCC1	ALP-POS-c0c213c9-3	ALP-POS-c0c213c9-3			99			99.5					115.149	FALSE	FALSE	3-aminopyridine-like			-4.77723
718	NCc1cn(CC(=O)N(Cc2cscn2)c2ccc(-c3ccccc3)nc2)nn1	ALP-POS-c0c213c9-4	ALP-POS-c0c213c9-4			99			99.5					0	FALSE	FALSE	3-aminopyridine-like			-5.33832
719	NCc1cn(CC(=O)N(Cc2ccsc2)c2ccc(-c3ccccc3)cc2)nn1	ALP-POS-c0c213c9-5	ALP-POS-c0c213c9-5						99.5					32.0487	FALSE	FALSE	3-aminopyridine-like			-4.30042
720	NCc1cn(CC(=O)N(CC(=O)N2CCNCC2)c2ccc(-c3ccccc3)cc2)nn1	ALP-POS-c0c213c9-7	ALP-POS-c0c213c9-7			99			99.5					0	FALSE	FALSE	3-aminopyridine-like			-6.57471
721	Cn1cnc(CN(C(=O)c2cnnn2-c2ccccc2)c2ccc(OCc3ccccc3)cc2)c1	ALP-POS-c0c213c9-9	ALP-POS-c0c213c9-9			99	-1.62799	1.89387						69.9437	FALSE	FALSE				-3.74594
722	O=C(CN(C(=O)Cc1cccnc1)c1ccc(-c2ncccn2)cc1)N1CCNCC1	ALP-POS-c0c213c9-10	ALP-POS-c0c213c9-10		0				99.5					0	FALSE	FALSE	3-aminopyridine-like			-5.31831
723	NCc1cn(CC(=O)N(Cc2ccsc2)c2ccc(-n3cnnc3)cc2)nn1	ALP-POS-c0c213c9-11	ALP-POS-c0c213c9-11			99			99.5					0	FALSE	FALSE	3-aminopyridine-like			-6.02915
724	NCc1cn(CC(=O)N(Cc2ccsc2)c2ccc(N3CCOCC3)cc2)nn1	ALP-POS-c0c213c9-12	ALP-POS-c0c213c9-12				-4.16157	-1.29342						0	FALSE	FALSE	3-aminopyridine-like			-5.04483
725	O=C(Cn1nnc2ccccc21)N(CC1CCOC1)c1ccc(C2CCNCC2)cc1	ALP-POS-c0c213c9-13	ALP-POS-c0c213c9-13						99.5					147.319	FALSE	FALSE	3-aminopyridine-like			-5.21648
726	Cn1ccc(CN(C(=O)Cc2cccnc2)c2ccc(-c3ccccn3)cc2)n1	ALP-POS-c0c213c9-14	ALP-POS-c0c213c9-14			99	6.61524	16.0972						121.293	FALSE	FALSE	3-aminopyridine-like	x11164		-4.26588
727	O=C(Cn1nnc2ccccc21)N(Cc1ccccn1)c1cnc(-c2ccccc2)nc1	ALP-POS-c0c213c9-15	ALP-POS-c0c213c9-15			99			99.5					0	FALSE	FALSE	3-aminopyridine-like			-4.45694
728	O=C(Cn1nnc2ccccc21)N(Cc1ccccn1)c1ccc(-n2cnnc2)cc1	ALP-POS-c0c213c9-18	ALP-POS-c0c213c9-18			99			99.5					130.47	FALSE	FALSE	3-aminopyridine-like			-4.53284
729	COc1cc(OC)cc(Oc2cccc(CNC(=O)Cn3nnc4ccccc43)c2)c1	MAT-POS-c79fcd02-1	MAT-POS-c79fcd02-1		0		-3.39221	0.116292						0	FALSE	FALSE				-4.38534
730	O=C(NCCc1ccc2c(c1)CCO2)NCc1cccc(N2C(=O)NC3(CCCC3)C2=O)c1	IAN-BAS-9ef79f6c-1	IAN-BAS-9ef79f6c-1		-30.5128		-28.9915	-12.0156			0.95	0.97		80.5306	FALSE	FALSE				-5.16389
731	Cc1ncc2c(n1)CCC(NC(=O)NCc1cccc(N3C(=O)NC4(CCCC4)C3=O)c1)C2	ERI-BAS-50567787-1	ERI-BAS-50567787-1		0		-7.81283	-6.64595			0.99	0.97		0	FALSE	FALSE				-7.17664
732	Cc1nc[nH]c1CN1CCN(Cc2cccc(Cl)c2)C1=O	ALP-POS-91609ae9-1	ALP-POS-91609ae9-1		0		-0.266981	2.39103						31.1289	FALSE	FALSE				-5.34274
733	Cc1nc(N)sc1CN1CCN(Cc2cccc(Cl)c2)C1=O	ALP-POS-91609ae9-2	ALP-POS-91609ae9-2		0		5.37503	35.6383						21.0361	FALSE	FALSE				-5.33287
734	O=C1N(Cc2cccc(Cl)c2)CCN1c1nccc2[nH]ncc12	ALP-POS-91609ae9-3	ALP-POS-91609ae9-3		88.8176	2.90762	72.0842	84.1467	4.55767	5.34126	0.92	0.93	99	218.366	FALSE	FALSE				-5.0007
735	O=C(NCc1cccc(C(=O)N2CCOCC2)c1)c1cnc2c(c1)c(=O)[nH]c(=O)n2Cc1ccccc1	IAN-BAS-647c7407-1	IAN-BAS-647c7407-1		0		2.69398	-3.76359			0.99	0.9		0	FALSE	FALSE				-5.51276
736	COc1ccccc1OCCNC(=O)c1cc(=O)[nH]c2cccc(C)c12	EDJ-MED-6af13d92-1	EDJ-MED-6af13d92-1		89.6519	2.6015	91.8165	96.4363	10.621	4.97383				75.194	FALSE	FALSE	quinolones	x11313		-5.3944
737	COc1ccccc1OCCNC(=O)c1cc(=O)[nH]c2cccc(F)c12	EDJ-MED-6af13d92-2	EDJ-MED-6af13d92-2			1.82765	8.73852	12.4723							FALSE	FALSE	quinolones	x11276		-5.8379
738	COc1ccccc1OCCNC(=O)c1cc(=O)[nH]c2cccc(OC)c12	EDJ-MED-6af13d92-3	EDJ-MED-6af13d92-3			2.07679	84.4274	90.9014	2.02892	5.69274				78.187	FALSE	FALSE	quinolones	x11294		-5.78064
739	O=C(Cc1ccc2[nH]c(=O)[nH]c2c1)NC1(CNC(=O)c2cnc[nH]2)CC1	BEN-BAS-baaab58b-1	BEN-BAS-baaab58b-1		76.5978	27.2976	6.8534	3.02308			1	1		0	FALSE	FALSE	3-aminopyridine-like			-7.85255
740	N#Cc1cccc(CN2CCN(C(=O)CCl)CC2)c1	MAT-POS-ee51dedd-1	MAT-POS-ee51dedd-1	64.3036		12.2462	53.3704	85.2001	19.6916	4.70572	1.01	0.99			FALSE	TRUE	piperazine-chloroacetamide			-4.72972
741	O=C(CCl)N1CCN(S(=O)(=O)c2ccsc2)CC1	MAT-POS-ee51dedd-2	MAT-POS-ee51dedd-2	96.3562		0.484415	78.5514	73.7462	1.63084	5.78759	1	1	99		FALSE	TRUE	piperazine-chloroacetamide			-6.54295
742	O=C(CCl)N1CCCc2cc(NCc3ccc(F)cc3Cl)ccc21	MAT-POS-ee51dedd-3	MAT-POS-ee51dedd-3	47.9307			25.303	52.541	19.2633	4.71527	0.81	0.39	51.7573		FALSE	TRUE				-4.47442
743	O=C1Nc2c(Br)cccc2C1=O	LOR-NEU-c8f11034-1	LOR-NEU-c8f11034-1		67.3935	43.1137	-4.88651	-4.45143			0.99	0.81		0	FALSE	FALSE	Isatins			-4.87774
744	O=C1C(=O)N(Cc2ccc(Br)cc2)c2c(Br)cccc21	LOR-NEU-c8f11034-2	LOR-NEU-c8f11034-2		100	0.484745	1.50192	-1.15009			0.99	0.97		0	FALSE	FALSE	Isatins			-4.55445
745	O=C1Nc2ccc(Br)cc2C1=O	LOR-NEU-c8f11034-3	LOR-NEU-c8f11034-3		66.1315	30.2827	-2.11597	-1.04915			1	0.99		275.463	FALSE	FALSE	Isatins			-5.02411
[truncated: 820 more rows]

## Sheet: S1.8
Noisy Data: Evaluation of the generalization performance of the EnsembleNN model as noise rises in the training data
[truncated: 145 more rows]
